# Supplementary material for: Terabase-Scale Coassembly of a Tropical Soil Microbiome
Source: Microbiol Spectr. 2023 Jun 13;11(4):e00200-23. doi: 10.1128/spectrum.00200-23 (PMC10434106; doi:10.1128/spectrum.00200-23)
Supplement: Supplemental file 1 — Table S1. Download spectrum.00200-23-s0001.txt, TXT file, 10.7 MB [file spectrum.00200-23-s0001.txt]

# Bin name	List of contigs
bins.1.fa	Ga0500728_00192614 Ga0500728_00210636 Ga0500728_00364263 Ga0500728_00375338 Ga0500728_00401646 Ga0500728_00405379 Ga0500728_00477836 Ga0500728_00477978 Ga0500728_00513605 Ga0500728_00529140 Ga0500728_00531628 Ga0500728_00561378 Ga0500728_00564686 Ga0500728_00581759 Ga0500728_00586492 Ga0500728_00588960 Ga0500728_00606180 Ga0500728_00615499 Ga0500728_00625796 Ga0500728_00650447 Ga0500728_00656695 …
bins.10.fa	Ga0500728_00159063 Ga0500728_00223488 Ga0500728_00243628 Ga0500728_00319628 Ga0500728_00326966 Ga0500728_00335231 Ga0500728_00339083 Ga0500728_00339801 Ga0500728_00354396 Ga0500728_00359329 Ga0500728_00373694 Ga0500728_00381477 Ga0500728_00381479 Ga0500728_00395422 Ga0500728_00397258 Ga0500728_00398973 Ga0500728_00424768 Ga0500728_00438399 Ga0500728_00455685 Ga0500728_00459907 Ga0500728_00464910 …
bins.100.fa	Ga0500728_00000763 Ga0500728_00001265 Ga0500728_00002251 Ga0500728_00002382 Ga0500728_00002601 Ga0500728_00002896 Ga0500728_00004175 Ga0500728_00004199 Ga0500728_00004363 Ga0500728_00005502 Ga0500728_00005547 Ga0500728_00005600 Ga0500728_00006158 Ga0500728_00006188 Ga0500728_00006199 Ga0500728_00007229 Ga0500728_00007382 Ga0500728_00007823 Ga0500728_00007944 Ga0500728_00008545 Ga0500728_00008647 …
bins.1001.fa	Ga0500728_00004894 Ga0500728_00006388 Ga0500728_00007684 Ga0500728_00008731 Ga0500728_00009431 Ga0500728_00010628 Ga0500728_00010772 Ga0500728_00011268 Ga0500728_00012407 Ga0500728_00012432 Ga0500728_00012541 Ga0500728_00012723 Ga0500728_00013570 Ga0500728_00015078 Ga0500728_00015267 Ga0500728_00015324 Ga0500728_00015756 Ga0500728_00016049 Ga0500728_00016092 Ga0500728_00018177 Ga0500728_00018203 …
bins.1002.fa	Ga0500728_00006449 Ga0500728_00017123 Ga0500728_00019693 Ga0500728_00023125 Ga0500728_00030077 Ga0500728_00034042 Ga0500728_00052460 Ga0500728_00061828 Ga0500728_00070406 Ga0500728_00084797 Ga0500728_00101620 Ga0500728_00102212 Ga0500728_00106712 Ga0500728_00110978 Ga0500728_00125461 Ga0500728_00142785 Ga0500728_00150685 Ga0500728_00156285 Ga0500728_00161844 Ga0500728_00176572 Ga0500728_00221997 …
bins.1003.fa	Ga0500728_00006599 Ga0500728_00006850 Ga0500728_00015729 Ga0500728_00026233 Ga0500728_00034034 Ga0500728_00111456 Ga0500728_00123574 Ga0500728_00152542 Ga0500728_00217252 Ga0500728_00237669 Ga0500728_00252023 Ga0500728_00253723 Ga0500728_00259953 Ga0500728_00278443 Ga0500728_00392022 Ga0500728_00449306 Ga0500728_00470201 Ga0500728_00497696 Ga0500728_00531067 Ga0500728_00576917 Ga0500728_00597504 …
bins.1004.fa	Ga0500728_00006782 Ga0500728_00007093 Ga0500728_00012957 Ga0500728_00015701 Ga0500728_00016351 Ga0500728_00016740 Ga0500728_00016869 Ga0500728_00018674 Ga0500728_00020981 Ga0500728_00022362 Ga0500728_00023911 Ga0500728_00024763 Ga0500728_00025554 Ga0500728_00029703 Ga0500728_00031046 Ga0500728_00035917 Ga0500728_00036717 Ga0500728_00039491 Ga0500728_00039606 Ga0500728_00049291 Ga0500728_00052110 …
bins.1005.fa	Ga0500728_00004343 Ga0500728_00006810 Ga0500728_00006975 Ga0500728_00007668 Ga0500728_00013699 Ga0500728_00015026 Ga0500728_00017170 Ga0500728_00017711 Ga0500728_00018163 Ga0500728_00019633 Ga0500728_00020460 Ga0500728_00023078 Ga0500728_00024780 Ga0500728_00024858 Ga0500728_00028997 Ga0500728_00029543 Ga0500728_00030599 Ga0500728_00032843 Ga0500728_00033124 Ga0500728_00033892 Ga0500728_00035422 …
bins.1006.fa	Ga0500728_00006855 Ga0500728_00009651 Ga0500728_00012475 Ga0500728_00024430 Ga0500728_00026244 Ga0500728_00036616 Ga0500728_00037342 Ga0500728_00039639 Ga0500728_00046127 Ga0500728_00047101 Ga0500728_00048900 Ga0500728_00049943 Ga0500728_00050663 Ga0500728_00050814 Ga0500728_00051561 Ga0500728_00053007 Ga0500728_00053945 Ga0500728_00056707 Ga0500728_00059508 Ga0500728_00060203 Ga0500728_00061246 …
bins.1007.fa	Ga0500728_00007305 Ga0500728_00007694 Ga0500728_00010059 Ga0500728_00013472 Ga0500728_00014546 Ga0500728_00014548 Ga0500728_00015450 Ga0500728_00015605 Ga0500728_00016295 Ga0500728_00019673 Ga0500728_00019742 Ga0500728_00020123 Ga0500728_00021048 Ga0500728_00021525 Ga0500728_00022102 Ga0500728_00022216 Ga0500728_00023382 Ga0500728_00023457 Ga0500728_00024699 Ga0500728_00026953 Ga0500728_00026958 …
bins.1009.fa	Ga0500728_00006641 Ga0500728_00008067 Ga0500728_00008973 Ga0500728_00009503 Ga0500728_00010357 Ga0500728_00010532 Ga0500728_00010657 Ga0500728_00010787 Ga0500728_00012176 Ga0500728_00012272 Ga0500728_00014916 Ga0500728_00015391 Ga0500728_00015495 Ga0500728_00016081 Ga0500728_00024206 Ga0500728_00024270 Ga0500728_00024358 Ga0500728_00024713 Ga0500728_00026122 Ga0500728_00026252 Ga0500728_00027365 …
bins.1010.fa	Ga0500728_00005399 Ga0500728_00005661 Ga0500728_00007207 Ga0500728_00008322 Ga0500728_00008524 Ga0500728_00008797 Ga0500728_00009741 Ga0500728_00010236 Ga0500728_00010386 Ga0500728_00011505 Ga0500728_00011695 Ga0500728_00012397 Ga0500728_00012447 Ga0500728_00012726 Ga0500728_00012966 Ga0500728_00012982 Ga0500728_00013807 Ga0500728_00014216 Ga0500728_00014712 Ga0500728_00015527 Ga0500728_00015971 …
bins.1012.fa	Ga0500728_00009121 Ga0500728_00009398 Ga0500728_00012258 Ga0500728_00012779 Ga0500728_00015174 Ga0500728_00015890 Ga0500728_00016341 Ga0500728_00019729 Ga0500728_00020142 Ga0500728_00021818 Ga0500728_00023608 Ga0500728_00023617 Ga0500728_00024485 Ga0500728_00024539 Ga0500728_00027459 Ga0500728_00027831 Ga0500728_00029327 Ga0500728_00029978 Ga0500728_00031928 Ga0500728_00032430 Ga0500728_00032738 …
bins.1013.fa	Ga0500728_00004641 Ga0500728_00010197 Ga0500728_00023132 Ga0500728_00026399 Ga0500728_00028163 Ga0500728_00028308 Ga0500728_00044917 Ga0500728_00053394 Ga0500728_00079418 Ga0500728_00120185 Ga0500728_00120652 Ga0500728_00128027 Ga0500728_00129375 Ga0500728_00145252 Ga0500728_00145469 Ga0500728_00151448 Ga0500728_00158189 Ga0500728_00169926 Ga0500728_00183883 Ga0500728_00205991 Ga0500728_00207560 …
bins.1014.fa	Ga0500728_00009288 Ga0500728_00010738 Ga0500728_00010894 Ga0500728_00020555 Ga0500728_00028131 Ga0500728_00031981 Ga0500728_00035019 Ga0500728_00035632 Ga0500728_00041234 Ga0500728_00046414 Ga0500728_00049134 Ga0500728_00051154 Ga0500728_00053219 Ga0500728_00056314 Ga0500728_00058036 Ga0500728_00062067 Ga0500728_00062320 Ga0500728_00063024 Ga0500728_00064825 Ga0500728_00064961 Ga0500728_00066982 …
bins.1015.fa	Ga0500728_00002431 Ga0500728_00002770 Ga0500728_00003368 Ga0500728_00004009 Ga0500728_00004425 Ga0500728_00005183 Ga0500728_00006065 Ga0500728_00006572 Ga0500728_00007734 Ga0500728_00008201 Ga0500728_00008747 Ga0500728_00009203 Ga0500728_00009326 Ga0500728_00010103 Ga0500728_00010153 Ga0500728_00010378 Ga0500728_00012769 Ga0500728_00013540 Ga0500728_00014148 Ga0500728_00015048 Ga0500728_00015136 …
bins.1017.fa	Ga0500728_00009765 Ga0500728_00015188 Ga0500728_00015745 Ga0500728_00023086 Ga0500728_00023425 Ga0500728_00023483 Ga0500728_00028510 Ga0500728_00030372 Ga0500728_00030412 Ga0500728_00036198 Ga0500728_00036232 Ga0500728_00040992 Ga0500728_00041467 Ga0500728_00045928 Ga0500728_00045957 Ga0500728_00046577 Ga0500728_00047476 Ga0500728_00048375 Ga0500728_00048803 Ga0500728_00048954 Ga0500728_00051132 …
bins.1018.fa	Ga0500728_00189355 Ga0500728_00302356 Ga0500728_00382914 Ga0500728_00417630 Ga0500728_00445912 Ga0500728_00451187 Ga0500728_00462027 Ga0500728_00462984 Ga0500728_00474230 Ga0500728_00480340 Ga0500728_00565097 Ga0500728_00576878 Ga0500728_00580132 Ga0500728_00590819 Ga0500728_00603083 Ga0500728_00603930 Ga0500728_00615315 Ga0500728_00619859 Ga0500728_00656714 Ga0500728_00698687 Ga0500728_00711629 …
bins.1019.fa	Ga0500728_00252779 Ga0500728_00253198 Ga0500728_00378569 Ga0500728_00405236 Ga0500728_00478821 Ga0500728_00483003 Ga0500728_00506312 Ga0500728_00546893 Ga0500728_00555930 Ga0500728_00573643 Ga0500728_00621484 Ga0500728_00664452 Ga0500728_00671262 Ga0500728_00672445 Ga0500728_00680211 Ga0500728_00723256 Ga0500728_00750966 Ga0500728_00776905 Ga0500728_00865362 Ga0500728_00925781 Ga0500728_01021534 …
bins.1020.fa	Ga0500728_00009891 Ga0500728_00013389 Ga0500728_00013695 Ga0500728_00016982 Ga0500728_00017885 Ga0500728_00022343 Ga0500728_00023939 Ga0500728_00024759 Ga0500728_00025407 Ga0500728_00028304 Ga0500728_00029716 Ga0500728_00030852 Ga0500728_00031689 Ga0500728_00033154 Ga0500728_00035113 Ga0500728_00036904 Ga0500728_00037530 Ga0500728_00038292 Ga0500728_00039205 Ga0500728_00040879 Ga0500728_00044438 …
bins.1022.fa	Ga0500728_00010124 Ga0500728_00026076 Ga0500728_00026266 Ga0500728_00029295 Ga0500728_00030273 Ga0500728_00030891 Ga0500728_00031618 Ga0500728_00031916 Ga0500728_00033994 Ga0500728_00034904 Ga0500728_00036133 Ga0500728_00036369 Ga0500728_00038978 Ga0500728_00039641 Ga0500728_00044393 Ga0500728_00044675 Ga0500728_00046195 Ga0500728_00046810 Ga0500728_00047734 Ga0500728_00050357 Ga0500728_00051672 …
bins.1023.fa	Ga0500728_00010178 Ga0500728_00023502 Ga0500728_00026651 Ga0500728_00028376 Ga0500728_00033484 Ga0500728_00036983 Ga0500728_00037635 Ga0500728_00047260 Ga0500728_00052303 Ga0500728_00064050 Ga0500728_00067702 Ga0500728_00070762 Ga0500728_00077331 Ga0500728_00082776 Ga0500728_00091733 Ga0500728_00092315 Ga0500728_00094114 Ga0500728_00103201 Ga0500728_00109255 Ga0500728_00114766 Ga0500728_00115739 …
bins.1024.fa	Ga0500728_00010289 Ga0500728_00019392 Ga0500728_00022371 Ga0500728_00031178 Ga0500728_00045294 Ga0500728_00050907 Ga0500728_00051983 Ga0500728_00052118 Ga0500728_00052185 Ga0500728_00052468 Ga0500728_00054657 Ga0500728_00055035 Ga0500728_00056001 Ga0500728_00058602 Ga0500728_00067638 Ga0500728_00067757 Ga0500728_00069049 Ga0500728_00072505 Ga0500728_00073012 Ga0500728_00073030 Ga0500728_00073435 …
bins.1025.fa	Ga0500728_00000170 Ga0500728_00000206 Ga0500728_00000243 Ga0500728_00000244 Ga0500728_00000285 Ga0500728_00000507 Ga0500728_00000833 Ga0500728_00000853 Ga0500728_00000900 Ga0500728_00000942 Ga0500728_00000961 Ga0500728_00001005 Ga0500728_00001040 Ga0500728_00001080 Ga0500728_00001155 Ga0500728_00001211 Ga0500728_00001264 Ga0500728_00001290 Ga0500728_00001361 Ga0500728_00001377 Ga0500728_00001380 …
bins.1026.fa	Ga0500728_00010699 Ga0500728_00012065 Ga0500728_00013794 Ga0500728_00028653 Ga0500728_00029416 Ga0500728_00031783 Ga0500728_00031975 Ga0500728_00036338 Ga0500728_00038263 Ga0500728_00048922 Ga0500728_00055284 Ga0500728_00065026 Ga0500728_00070445 Ga0500728_00141943 Ga0500728_00147557 Ga0500728_00156671 Ga0500728_00160233 Ga0500728_00173589 Ga0500728_00193694 Ga0500728_00197547 Ga0500728_00200407 …
bins.1027.fa	Ga0500728_00001111 Ga0500728_00002520 Ga0500728_00004649 Ga0500728_00005060 Ga0500728_00005254 Ga0500728_00005630 Ga0500728_00006584 Ga0500728_00006788 Ga0500728_00006957 Ga0500728_00008865 Ga0500728_00009069 Ga0500728_00011021 Ga0500728_00012375 Ga0500728_00013170 Ga0500728_00013537 Ga0500728_00014790 Ga0500728_00015024 Ga0500728_00016515 Ga0500728_00017331 Ga0500728_00017702 Ga0500728_00017924 …
bins.1028.fa	Ga0500728_00006046 Ga0500728_00011294 Ga0500728_00018349 Ga0500728_00020187 Ga0500728_00024436 Ga0500728_00025119 Ga0500728_00032893 Ga0500728_00034166 Ga0500728_00036034 Ga0500728_00038177 Ga0500728_00042626 Ga0500728_00046906 Ga0500728_00050495 Ga0500728_00053522 Ga0500728_00054738 Ga0500728_00058797 Ga0500728_00062334 Ga0500728_00063896 Ga0500728_00067231 Ga0500728_00070552 Ga0500728_00070744 …
bins.1029.fa	Ga0500728_00011303 Ga0500728_00011429 Ga0500728_00019974 Ga0500728_00024064 Ga0500728_00024191 Ga0500728_00027550 Ga0500728_00032348 Ga0500728_00035699 Ga0500728_00038784 Ga0500728_00039116 Ga0500728_00042314 Ga0500728_00050209 Ga0500728_00058554 Ga0500728_00062264 Ga0500728_00062511 Ga0500728_00069752 Ga0500728_00085113 Ga0500728_00087792 Ga0500728_00094284 Ga0500728_00097584 Ga0500728_00101195 …
bins.1030.fa	Ga0500728_00003800 Ga0500728_00004194 Ga0500728_00005130 Ga0500728_00005476 Ga0500728_00006116 Ga0500728_00007203 Ga0500728_00007510 Ga0500728_00008459 Ga0500728_00008516 Ga0500728_00008550 Ga0500728_00009002 Ga0500728_00009804 Ga0500728_00010575 Ga0500728_00010594 Ga0500728_00010809 Ga0500728_00011317 Ga0500728_00011361 Ga0500728_00011609 Ga0500728_00011761 Ga0500728_00011940 Ga0500728_00012093 …
bins.1031.fa	Ga0500728_00011406 Ga0500728_00036617 Ga0500728_00037346 Ga0500728_00039003 Ga0500728_00039063 Ga0500728_00040359 Ga0500728_00044466 Ga0500728_00048100 Ga0500728_00056229 Ga0500728_00062003 Ga0500728_00062120 Ga0500728_00062134 Ga0500728_00066576 Ga0500728_00067137 Ga0500728_00067728 Ga0500728_00067931 Ga0500728_00071170 Ga0500728_00073232 Ga0500728_00074243 Ga0500728_00075147 Ga0500728_00076470 …
bins.1032.fa	Ga0500728_00011487 Ga0500728_00019939 Ga0500728_00025432 Ga0500728_00032301 Ga0500728_00033798 Ga0500728_00038446 Ga0500728_00052553 Ga0500728_00053334 Ga0500728_00054751 Ga0500728_00055338 Ga0500728_00060817 Ga0500728_00067603 Ga0500728_00070562 Ga0500728_00072457 Ga0500728_00074389 Ga0500728_00075242 Ga0500728_00081927 Ga0500728_00086862 Ga0500728_00090952 Ga0500728_00095864 Ga0500728_00100940 …
bins.1035.fa	Ga0500728_00009582 Ga0500728_00011599 Ga0500728_00017330 Ga0500728_00073005 Ga0500728_00082904 Ga0500728_00296748 Ga0500728_00301429 Ga0500728_00379226 Ga0500728_00464752 Ga0500728_00695904 Ga0500728_00805227 Ga0500728_01227013 Ga0500728_01550021
bins.1036.fa	Ga0500728_00011644 Ga0500728_00013960 Ga0500728_00016225 Ga0500728_00023314 Ga0500728_00031012 Ga0500728_00031549 Ga0500728_00038447 Ga0500728_00043595 Ga0500728_00046878 Ga0500728_00048121 Ga0500728_00054706 Ga0500728_00061905 Ga0500728_00063746 Ga0500728_00064777 Ga0500728_00066344 Ga0500728_00077268 Ga0500728_00096554 Ga0500728_00113347 Ga0500728_00144934 Ga0500728_00157895 Ga0500728_00159496 …
bins.1037.fa	Ga0500728_00011849 Ga0500728_00014949 Ga0500728_00024053 Ga0500728_00035709 Ga0500728_00047286 Ga0500728_00047553 Ga0500728_00054947 Ga0500728_00059700 Ga0500728_00064131 Ga0500728_00065098 Ga0500728_00070735 Ga0500728_00073122 Ga0500728_00079959 Ga0500728_00082083 Ga0500728_00083710 Ga0500728_00092429 Ga0500728_00097600 Ga0500728_00097922 Ga0500728_00098019 Ga0500728_00098487 Ga0500728_00098766 …
bins.1038.fa	Ga0500728_00002846 Ga0500728_00007007 Ga0500728_00009849 Ga0500728_00010704 Ga0500728_00011962 Ga0500728_00019842 Ga0500728_00025394 Ga0500728_00025626 Ga0500728_00025801 Ga0500728_00026874 Ga0500728_00029134 Ga0500728_00029164 Ga0500728_00031313 Ga0500728_00031363 Ga0500728_00031453 Ga0500728_00031855 Ga0500728_00033804 Ga0500728_00040597 Ga0500728_00042532 Ga0500728_00048513 Ga0500728_00048552 …
bins.1040.fa	Ga0500728_00012107 Ga0500728_00064868 Ga0500728_00076911 Ga0500728_00087358 Ga0500728_00100431 Ga0500728_00101496 Ga0500728_00107873 Ga0500728_00112299 Ga0500728_00115763 Ga0500728_00157297 Ga0500728_00165259 Ga0500728_00188896 Ga0500728_00201379 Ga0500728_00208806 Ga0500728_00250314 Ga0500728_00266473 Ga0500728_00290337 Ga0500728_00301984 Ga0500728_00337157 Ga0500728_00352473 Ga0500728_00371675 …
bins.1041.fa	Ga0500728_00006860 Ga0500728_00009573 Ga0500728_00009889 Ga0500728_00009971 Ga0500728_00012277 Ga0500728_00012308 Ga0500728_00012933 Ga0500728_00013496 Ga0500728_00013697 Ga0500728_00013719 Ga0500728_00013760 Ga0500728_00014500 Ga0500728_00016484 Ga0500728_00017393 Ga0500728_00017806 Ga0500728_00018384 Ga0500728_00018832 Ga0500728_00019379 Ga0500728_00019705 Ga0500728_00019827 Ga0500728_00020494 …
bins.1042.fa	Ga0500728_00012352 Ga0500728_00024868 Ga0500728_00066249 Ga0500728_00070443 Ga0500728_00079486 Ga0500728_00320836 Ga0500728_00338499 Ga0500728_00402123 Ga0500728_00429770 Ga0500728_00512741 Ga0500728_00671011 Ga0500728_00681137 Ga0500728_00835347 Ga0500728_01047676
bins.1043.fa	Ga0500728_00012494 Ga0500728_00020395 Ga0500728_00034246 Ga0500728_00036782 Ga0500728_00043143 Ga0500728_00053325 Ga0500728_00055183 Ga0500728_00056951 Ga0500728_00061762 Ga0500728_00065613 Ga0500728_00076174 Ga0500728_00076211 Ga0500728_00088943 Ga0500728_00118070 Ga0500728_00137374 Ga0500728_00141984 Ga0500728_00164527 Ga0500728_00175315 Ga0500728_00185790 Ga0500728_00199335 Ga0500728_00212408 …
bins.1045.fa	Ga0500728_00012727 Ga0500728_00023471 Ga0500728_00025688 Ga0500728_00028617 Ga0500728_00029032 Ga0500728_00029676 Ga0500728_00034684 Ga0500728_00038854 Ga0500728_00040395 Ga0500728_00041708 Ga0500728_00042971 Ga0500728_00043679 Ga0500728_00046964 Ga0500728_00046993 Ga0500728_00048078 Ga0500728_00048184 Ga0500728_00048229 Ga0500728_00049773 Ga0500728_00050553 Ga0500728_00052391 Ga0500728_00055960 …
bins.1047.fa	Ga0500728_00012931 Ga0500728_00028987 Ga0500728_00045407 Ga0500728_00064297 Ga0500728_00067777 Ga0500728_00069513 Ga0500728_00072817 Ga0500728_00085172 Ga0500728_00088475 Ga0500728_00097625 Ga0500728_00098276 Ga0500728_00105746 Ga0500728_00107518 Ga0500728_00116771 Ga0500728_00116944 Ga0500728_00117932 Ga0500728_00125910 Ga0500728_00129560 Ga0500728_00132586 Ga0500728_00140232 Ga0500728_00140653 …
bins.1048.fa	Ga0500728_00013551 Ga0500728_00018402 Ga0500728_00065778 Ga0500728_00092918 Ga0500728_00123206 Ga0500728_00129558 Ga0500728_00143354 Ga0500728_00233718 Ga0500728_00352035 Ga0500728_00396252 Ga0500728_00404930 Ga0500728_00442436 Ga0500728_00520600 Ga0500728_00577211 Ga0500728_00606623 Ga0500728_00653024 Ga0500728_00827074 Ga0500728_00942700 Ga0500728_01333379 Ga0500728_01950287 Ga0500728_02635837
bins.1049.fa	Ga0500728_00013651 Ga0500728_00014153 Ga0500728_00037360 Ga0500728_00067747 Ga0500728_00067876 Ga0500728_00086476 Ga0500728_00086514 Ga0500728_00089991 Ga0500728_00092847 Ga0500728_00093123 Ga0500728_00094132 Ga0500728_00106625 Ga0500728_00107351 Ga0500728_00122132 Ga0500728_00128474 Ga0500728_00130494 Ga0500728_00137991 Ga0500728_00142465 Ga0500728_00142935 Ga0500728_00143399 Ga0500728_00144500 …
bins.1050.fa	Ga0500728_00013757 Ga0500728_00080150 Ga0500728_00109627 Ga0500728_00144529 Ga0500728_00192360 Ga0500728_00195562 Ga0500728_00199578 Ga0500728_00219375 Ga0500728_00236693 Ga0500728_00275125 Ga0500728_00280043 Ga0500728_00389844 Ga0500728_00458272 Ga0500728_00468271 Ga0500728_00479203 Ga0500728_00492229 Ga0500728_00603833 Ga0500728_00606195 Ga0500728_00729914 Ga0500728_00801506 Ga0500728_00813413 …
bins.1051.fa	Ga0500728_00004357 Ga0500728_00014159 Ga0500728_00019066 Ga0500728_00036346 Ga0500728_00042218 Ga0500728_00048853 Ga0500728_00057977 Ga0500728_00068136 Ga0500728_00068860 Ga0500728_00071448 Ga0500728_00079384 Ga0500728_00084866 Ga0500728_00118868 Ga0500728_00127329 Ga0500728_00128716 Ga0500728_00140827 Ga0500728_00165532 Ga0500728_00177552 Ga0500728_00193967 Ga0500728_00200267 Ga0500728_00209232 …
bins.1052.fa	Ga0500728_00014286 Ga0500728_00014725 Ga0500728_00026410 Ga0500728_00035165 Ga0500728_00050623 Ga0500728_00054547 Ga0500728_00077150 Ga0500728_00082703 Ga0500728_00083157 Ga0500728_00089548 Ga0500728_00109029 Ga0500728_00122438 Ga0500728_00123673 Ga0500728_00124421 Ga0500728_00125066 Ga0500728_00138392 Ga0500728_00152295 Ga0500728_00162309 Ga0500728_00173650 Ga0500728_00174076 Ga0500728_00198685 …
bins.1054.fa	Ga0500728_00015194 Ga0500728_00025186 Ga0500728_00058239 Ga0500728_00059783 Ga0500728_00065030 Ga0500728_00086608 Ga0500728_00124556 Ga0500728_00150925 Ga0500728_00157900 Ga0500728_00170184 Ga0500728_00194702 Ga0500728_00198730 Ga0500728_00214947 Ga0500728_00215093 Ga0500728_00221004 Ga0500728_00228642 Ga0500728_00230061 Ga0500728_00234448 Ga0500728_00241285 Ga0500728_00245589 Ga0500728_00245639 …
bins.1056.fa	Ga0500728_00003194 Ga0500728_00016624 Ga0500728_00020759 Ga0500728_00024294 Ga0500728_00027800 Ga0500728_00030600 Ga0500728_00033986 Ga0500728_00037897 Ga0500728_00040448 Ga0500728_00042077 Ga0500728_00042329 Ga0500728_00043068 Ga0500728_00045647 Ga0500728_00048096 Ga0500728_00052291 Ga0500728_00053161 Ga0500728_00054745 Ga0500728_00054851 Ga0500728_00057110 Ga0500728_00057371 Ga0500728_00060304 …
bins.1057.fa	Ga0500728_00016691 Ga0500728_00022181 Ga0500728_00023163 Ga0500728_00026239 Ga0500728_00034055 Ga0500728_00036266 Ga0500728_00038174 Ga0500728_00047431 Ga0500728_00049205 Ga0500728_00050222 Ga0500728_00050504 Ga0500728_00051676 Ga0500728_00056873 Ga0500728_00058974 Ga0500728_00060020 Ga0500728_00075492 Ga0500728_00077418 Ga0500728_00080753 Ga0500728_00085316 Ga0500728_00093797 Ga0500728_00095313 …
bins.1058.fa	Ga0500728_00017299 Ga0500728_00025643 Ga0500728_00032592 Ga0500728_00033661 Ga0500728_00034739 Ga0500728_00034764 Ga0500728_00037213 Ga0500728_00038422 Ga0500728_00043391 Ga0500728_00044208 Ga0500728_00044625 Ga0500728_00046055 Ga0500728_00047051 Ga0500728_00048568 Ga0500728_00049097 Ga0500728_00051773 Ga0500728_00052675 Ga0500728_00056006 Ga0500728_00059102 Ga0500728_00059538 Ga0500728_00062118 …
bins.1060.fa	Ga0500728_00017476 Ga0500728_00023006 Ga0500728_00031555 Ga0500728_00038253 Ga0500728_00149318 Ga0500728_00198717 Ga0500728_00236423 Ga0500728_00346805 Ga0500728_00364466 Ga0500728_00392160 Ga0500728_00916068 Ga0500728_02028909
bins.1061.fa	Ga0500728_00017165 Ga0500728_00048187 Ga0500728_00053698 Ga0500728_00058485 Ga0500728_00061789 Ga0500728_00063924 Ga0500728_00065841 Ga0500728_00066238 Ga0500728_00066877 Ga0500728_00074761 Ga0500728_00081192 Ga0500728_00081354 Ga0500728_00088285 Ga0500728_00089383 Ga0500728_00089723 Ga0500728_00091902 Ga0500728_00099706 Ga0500728_00099775 Ga0500728_00100205 Ga0500728_00101163 Ga0500728_00101763 …
bins.1062.fa	Ga0500728_00014042 Ga0500728_00017782 Ga0500728_00023784 Ga0500728_00042937 Ga0500728_00063545 Ga0500728_00067262 Ga0500728_00070303 Ga0500728_00081768 Ga0500728_00083422 Ga0500728_00101030 Ga0500728_00101886 Ga0500728_00102612 Ga0500728_00109654 Ga0500728_00113249 Ga0500728_00118227 Ga0500728_00127729 Ga0500728_00130360 Ga0500728_00133787 Ga0500728_00142030 Ga0500728_00151354 Ga0500728_00164562 …
bins.1063.fa	Ga0500728_00017984 Ga0500728_00029672 Ga0500728_00089749 Ga0500728_00098878 Ga0500728_00104423 Ga0500728_00109502 Ga0500728_00112508 Ga0500728_00144452 Ga0500728_00151035 Ga0500728_00195380 Ga0500728_00200028 Ga0500728_00210607 Ga0500728_00238399 Ga0500728_00245128 Ga0500728_00284806 Ga0500728_00297535 Ga0500728_00314779 Ga0500728_00408400 Ga0500728_00896825 Ga0500728_00915589 Ga0500728_01031542 …
bins.1064.fa	Ga0500728_00010840 Ga0500728_00013628 Ga0500728_00017406 Ga0500728_00018268 Ga0500728_00019088 Ga0500728_00020141 Ga0500728_00022909 Ga0500728_00024148 Ga0500728_00024461 Ga0500728_00025768 Ga0500728_00027708 Ga0500728_00027929 Ga0500728_00030916 Ga0500728_00032068 Ga0500728_00033991 Ga0500728_00034230 Ga0500728_00035062 Ga0500728_00036356 Ga0500728_00037437 Ga0500728_00037534 Ga0500728_00038399 …
bins.1065.fa	Ga0500728_00018532 Ga0500728_00026852 Ga0500728_00030374 Ga0500728_00032558 Ga0500728_00033958 Ga0500728_00036479 Ga0500728_00037713 Ga0500728_00042065 Ga0500728_00045973 Ga0500728_00052321 Ga0500728_00063639 Ga0500728_00067563 Ga0500728_00069948 Ga0500728_00071493 Ga0500728_00072218 Ga0500728_00072662 Ga0500728_00073919 Ga0500728_00076908 Ga0500728_00080679 Ga0500728_00088472 Ga0500728_00089540 …
bins.1067.fa	Ga0500728_00018847 Ga0500728_00023273 Ga0500728_00075809 Ga0500728_00081650 Ga0500728_00082927 Ga0500728_00134011 Ga0500728_00170643 Ga0500728_00172315 Ga0500728_00190043 Ga0500728_00202676 Ga0500728_00221347 Ga0500728_00314002 Ga0500728_00369390 Ga0500728_00403163 Ga0500728_00410124 Ga0500728_00416753 Ga0500728_00480760 Ga0500728_00496322 Ga0500728_00611776 Ga0500728_00639246
bins.1068.fa	Ga0500728_00019209 Ga0500728_00020859 Ga0500728_00034825 Ga0500728_00039847 Ga0500728_00048161 Ga0500728_00058619 Ga0500728_00062877 Ga0500728_00066641 Ga0500728_00067495 Ga0500728_00072968 Ga0500728_00074852 Ga0500728_00094787 Ga0500728_00096876 Ga0500728_00125622 Ga0500728_00132546 Ga0500728_00151854 Ga0500728_00153483 Ga0500728_00155809 Ga0500728_00185698 Ga0500728_00257977 Ga0500728_00277724 …
bins.1069.fa	Ga0500728_00057230 Ga0500728_00086437 Ga0500728_00106959 Ga0500728_00113615 Ga0500728_00142456 Ga0500728_00149538 Ga0500728_00162537 Ga0500728_00201184 Ga0500728_00236058 Ga0500728_00259983 Ga0500728_00291942 Ga0500728_00325642 Ga0500728_00335294 Ga0500728_00357821 Ga0500728_00384679 Ga0500728_00397577 Ga0500728_00420724 Ga0500728_00423383 Ga0500728_00435465 Ga0500728_00486439 Ga0500728_00526032 …
bins.107.fa	Ga0500728_00000067 Ga0500728_00000938 Ga0500728_00001006 Ga0500728_00001509 Ga0500728_00001600 Ga0500728_00001783 Ga0500728_00001899 Ga0500728_00002102 Ga0500728_00002207 Ga0500728_00002657 Ga0500728_00003165 Ga0500728_00003491 Ga0500728_00003658 Ga0500728_00003827 Ga0500728_00003905 Ga0500728_00004245 Ga0500728_00004507 Ga0500728_00004935 Ga0500728_00005002 Ga0500728_00005140 Ga0500728_00005267 …
bins.1070.fa	Ga0500728_00011618 Ga0500728_00014133 Ga0500728_00017048 Ga0500728_00019631 Ga0500728_00020703 Ga0500728_00020873 Ga0500728_00023546 Ga0500728_00025962 Ga0500728_00031516 Ga0500728_00035916 Ga0500728_00036515 Ga0500728_00037836 Ga0500728_00039628 Ga0500728_00041186 Ga0500728_00043428 Ga0500728_00046291 Ga0500728_00047181 Ga0500728_00047632 Ga0500728_00047981 Ga0500728_00048233 Ga0500728_00048475 …
bins.1072.fa	Ga0500728_00023233 Ga0500728_00052937 Ga0500728_00056359 Ga0500728_00056680 Ga0500728_00059852 Ga0500728_00068977 Ga0500728_00071051 Ga0500728_00094173 Ga0500728_00098760 Ga0500728_00114792 Ga0500728_00115476 Ga0500728_00116345 Ga0500728_00124559 Ga0500728_00129366 Ga0500728_00129976 Ga0500728_00130849 Ga0500728_00137055 Ga0500728_00138220 Ga0500728_00143163 Ga0500728_00144753 Ga0500728_00147138 …
bins.1074.fa	Ga0500728_00017465 Ga0500728_00020111 Ga0500728_00020817 Ga0500728_00024170 Ga0500728_00030915 Ga0500728_00030934 Ga0500728_00031030 Ga0500728_00031812 Ga0500728_00035090 Ga0500728_00041665 Ga0500728_00041949 Ga0500728_00042112 Ga0500728_00042521 Ga0500728_00044224 Ga0500728_00045697 Ga0500728_00047435 Ga0500728_00049319 Ga0500728_00049349 Ga0500728_00052431 Ga0500728_00053077 Ga0500728_00054906 …
bins.1075.fa	Ga0500728_00020993 Ga0500728_00030110 Ga0500728_00045482 Ga0500728_00052910 Ga0500728_00063936 Ga0500728_00069240 Ga0500728_00078380 Ga0500728_00088977 Ga0500728_00090121 Ga0500728_00095740 Ga0500728_00097098 Ga0500728_00102562 Ga0500728_00103136 Ga0500728_00107057 Ga0500728_00124348 Ga0500728_00126922 Ga0500728_00130481 Ga0500728_00142117 Ga0500728_00151249 Ga0500728_00162893 Ga0500728_00166996 …
bins.1078.fa	Ga0500728_00021454 Ga0500728_00042670 Ga0500728_00050204 Ga0500728_00052095 Ga0500728_00052570 Ga0500728_00062050 Ga0500728_00062943 Ga0500728_00063690 Ga0500728_00071111 Ga0500728_00074450 Ga0500728_00075407 Ga0500728_00075842 Ga0500728_00077361 Ga0500728_00081292 Ga0500728_00082312 Ga0500728_00085637 Ga0500728_00087299 Ga0500728_00088705 Ga0500728_00090707 Ga0500728_00092591 Ga0500728_00092788 …
bins.108.fa	Ga0500728_00039985 Ga0500728_00052153 Ga0500728_00052867 Ga0500728_00063519 Ga0500728_00070279 Ga0500728_00073756 Ga0500728_00074080 Ga0500728_00075156 Ga0500728_00076623 Ga0500728_00082684 Ga0500728_00083233 Ga0500728_00088639 Ga0500728_00090096 Ga0500728_00096461 Ga0500728_00109178 Ga0500728_00110640 Ga0500728_00112803 Ga0500728_00120915 Ga0500728_00129586 Ga0500728_00137000 Ga0500728_00138391 …
bins.1080.fa	Ga0500728_00012026 Ga0500728_00021604 Ga0500728_00048217 Ga0500728_00073775 Ga0500728_00075765 Ga0500728_00090550 Ga0500728_00098892 Ga0500728_00100160 Ga0500728_00109613 Ga0500728_00112401 Ga0500728_00114141 Ga0500728_00118403 Ga0500728_00119419 Ga0500728_00120759 Ga0500728_00120897 Ga0500728_00124030 Ga0500728_00127310 Ga0500728_00127554 Ga0500728_00128918 Ga0500728_00131943 Ga0500728_00135983 …
bins.1083.fa	Ga0500728_00023443 Ga0500728_00065028 Ga0500728_00073527 Ga0500728_00119595 Ga0500728_00131381 Ga0500728_00133996 Ga0500728_00172911 Ga0500728_00180826 Ga0500728_00182861 Ga0500728_00188110 Ga0500728_00188477 Ga0500728_00303642 Ga0500728_00322272 Ga0500728_00323054 Ga0500728_00349040 Ga0500728_00350945 Ga0500728_00394752 Ga0500728_00408367 Ga0500728_00411103 Ga0500728_00451653 Ga0500728_00456262 …
bins.1084.fa	Ga0500728_00009163 Ga0500728_00017674 Ga0500728_00021684 Ga0500728_00023560 Ga0500728_00032618 Ga0500728_00039627 Ga0500728_00041959 Ga0500728_00042602 Ga0500728_00042720 Ga0500728_00043370 Ga0500728_00053690 Ga0500728_00055570 Ga0500728_00057327 Ga0500728_00058492 Ga0500728_00059570 Ga0500728_00060366 Ga0500728_00061096 Ga0500728_00061470 Ga0500728_00062181 Ga0500728_00062453 Ga0500728_00064538 …
bins.1086.fa	Ga0500728_00014995 Ga0500728_00016148 Ga0500728_00024360 Ga0500728_00029997 Ga0500728_00031477 Ga0500728_00036252 Ga0500728_00038091 Ga0500728_00045580 Ga0500728_00046056 Ga0500728_00047040 Ga0500728_00058324 Ga0500728_00058663 Ga0500728_00060939 Ga0500728_00062589 Ga0500728_00062916 Ga0500728_00064506 Ga0500728_00065280 Ga0500728_00068034 Ga0500728_00069050 Ga0500728_00069611 Ga0500728_00071065 …
bins.1087.fa	Ga0500728_00024678 Ga0500728_00038034 Ga0500728_00038733 Ga0500728_00047179 Ga0500728_00062707 Ga0500728_00064124 Ga0500728_00065416 Ga0500728_00070322 Ga0500728_00076074 Ga0500728_00079002 Ga0500728_00081969 Ga0500728_00084680 Ga0500728_00089586 Ga0500728_00103107 Ga0500728_00106793 Ga0500728_00110178 Ga0500728_00125992 Ga0500728_00127739 Ga0500728_00136626 Ga0500728_00145497 Ga0500728_00159636 …
bins.1088.fa	Ga0500728_00025026 Ga0500728_00063432 Ga0500728_00074301 Ga0500728_00082729 Ga0500728_00092685 Ga0500728_00093432 Ga0500728_00122970 Ga0500728_00151835 Ga0500728_00177303 Ga0500728_00195422 Ga0500728_00201973 Ga0500728_00311912 Ga0500728_00312937 Ga0500728_00327363 Ga0500728_00328422 Ga0500728_00370687 Ga0500728_00420261 Ga0500728_00428762 Ga0500728_00431954 Ga0500728_00440233 Ga0500728_00457487 …
bins.109.fa	Ga0500728_00381347 Ga0500728_00395312 Ga0500728_00530602 Ga0500728_00554932 Ga0500728_00607752 Ga0500728_00608492 Ga0500728_00619928 Ga0500728_00637498 Ga0500728_00667717 Ga0500728_00671831 Ga0500728_00704010 Ga0500728_00707073 Ga0500728_00710456 Ga0500728_00718954 Ga0500728_00721925 Ga0500728_00754133 Ga0500728_00778212 Ga0500728_00787826 Ga0500728_00824442 Ga0500728_00833303 Ga0500728_00848243 …
bins.1091.fa	Ga0500728_00006564 Ga0500728_00025799 Ga0500728_00028334 Ga0500728_00045235 Ga0500728_00045992 Ga0500728_00055400 Ga0500728_00063998 Ga0500728_00068119 Ga0500728_00072400 Ga0500728_00072487 Ga0500728_00073270 Ga0500728_00087564 Ga0500728_00103729 Ga0500728_00109010 Ga0500728_00114815 Ga0500728_00136108 Ga0500728_00141460 Ga0500728_00163614 Ga0500728_00171713 Ga0500728_00178073 Ga0500728_00185474 …
bins.1092.fa	Ga0500728_00026167 Ga0500728_00031552 Ga0500728_00032296 Ga0500728_00033935 Ga0500728_00057824 Ga0500728_00065576 Ga0500728_00075101 Ga0500728_00076796 Ga0500728_00079484 Ga0500728_00089653 Ga0500728_00099639 Ga0500728_00103026 Ga0500728_00103462 Ga0500728_00104393 Ga0500728_00106220 Ga0500728_00107737 Ga0500728_00111412 Ga0500728_00113443 Ga0500728_00115191 Ga0500728_00118204 Ga0500728_00118998 …
bins.1093.fa	Ga0500728_00013299 Ga0500728_00016232 Ga0500728_00016534 Ga0500728_00019953 Ga0500728_00026569 Ga0500728_00026768 Ga0500728_00030419 Ga0500728_00031058 Ga0500728_00031119 Ga0500728_00031351 Ga0500728_00036104 Ga0500728_00036823 Ga0500728_00038212 Ga0500728_00039484 Ga0500728_00042014 Ga0500728_00042196 Ga0500728_00042495 Ga0500728_00042700 Ga0500728_00043760 Ga0500728_00049453 Ga0500728_00051385 …
bins.1094.fa	Ga0500728_00026601 Ga0500728_00028604 Ga0500728_00079961 Ga0500728_00090649 Ga0500728_00108083 Ga0500728_00119907 Ga0500728_00141261 Ga0500728_00148524 Ga0500728_00150830 Ga0500728_00154277 Ga0500728_00166870 Ga0500728_00177388 Ga0500728_00178007 Ga0500728_00192373 Ga0500728_00193292 Ga0500728_00200845 Ga0500728_00200935 Ga0500728_00214436 Ga0500728_00225194 Ga0500728_00227477 Ga0500728_00245512 …
bins.1095.fa	Ga0500728_00027446 Ga0500728_00037872 Ga0500728_00048745 Ga0500728_00053110 Ga0500728_00072885 Ga0500728_00076449 Ga0500728_00090435 Ga0500728_00096285 Ga0500728_00096672 Ga0500728_00104929 Ga0500728_00105318 Ga0500728_00116293 Ga0500728_00116949 Ga0500728_00117218 Ga0500728_00118454 Ga0500728_00119850 Ga0500728_00123171 Ga0500728_00128039 Ga0500728_00129062 Ga0500728_00137509 Ga0500728_00138690 …
bins.1096.fa	Ga0500728_00027592 Ga0500728_00103615 Ga0500728_00261734 Ga0500728_00309721 Ga0500728_00350756 Ga0500728_00570842 Ga0500728_00619475 Ga0500728_00769439 Ga0500728_00829088 Ga0500728_00957797 Ga0500728_00966362 Ga0500728_01048796 Ga0500728_01081517 Ga0500728_01147701 Ga0500728_01300918 Ga0500728_01342416 Ga0500728_01358007 Ga0500728_01436121 Ga0500728_01684986 Ga0500728_01844147 Ga0500728_02351732
bins.1098.fa	Ga0500728_00028164 Ga0500728_00034942 Ga0500728_00048905 Ga0500728_00063575 Ga0500728_00124934 Ga0500728_00126816 Ga0500728_00131811 Ga0500728_00311293 Ga0500728_00467888 Ga0500728_00654637 Ga0500728_00698099 Ga0500728_00739371 Ga0500728_00812135 Ga0500728_01085721
bins.11.fa	Ga0500728_00275398 Ga0500728_00311939 Ga0500728_00318560 Ga0500728_00367573 Ga0500728_00392307 Ga0500728_00421256 Ga0500728_00444298 Ga0500728_00446387 Ga0500728_00448589 Ga0500728_00454720 Ga0500728_00455095 Ga0500728_00466835 Ga0500728_00525691 Ga0500728_00526161 Ga0500728_00567734 Ga0500728_00578693 Ga0500728_00588207 Ga0500728_00591398 Ga0500728_00592596 Ga0500728_00595531 Ga0500728_00600853 …
bins.110.fa	Ga0500728_00018280 Ga0500728_00031079 Ga0500728_00032101 Ga0500728_00105360 Ga0500728_00185488 Ga0500728_00265203 Ga0500728_00402689 Ga0500728_00517731 Ga0500728_00550086 Ga0500728_00999848 Ga0500728_01036801 Ga0500728_01426976 Ga0500728_01428289 Ga0500728_01511542 Ga0500728_01647390 Ga0500728_01829867 Ga0500728_02045286 Ga0500728_02280477 Ga0500728_02800533 Ga0500728_03045314 Ga0500728_03502351 …
bins.1100.fa	Ga0500728_00028443 Ga0500728_00062470 Ga0500728_00072641 Ga0500728_00079019 Ga0500728_00143574 Ga0500728_00144911 Ga0500728_00151573 Ga0500728_00155244 Ga0500728_00161096 Ga0500728_00166456 Ga0500728_00171780 Ga0500728_00223740 Ga0500728_00228763 Ga0500728_00239844 Ga0500728_00244279 Ga0500728_00262355 Ga0500728_00268416 Ga0500728_00270694 Ga0500728_00271701 Ga0500728_00277652 Ga0500728_00285719 …
bins.1101.fa	Ga0500728_00028700 Ga0500728_00081392 Ga0500728_00107512 Ga0500728_00177644 Ga0500728_00214453 Ga0500728_00227659 Ga0500728_00227739 Ga0500728_00240278 Ga0500728_00257693 Ga0500728_00300920 Ga0500728_00311970 Ga0500728_00352744 Ga0500728_00358285 Ga0500728_00367528 Ga0500728_00372326 Ga0500728_00392318 Ga0500728_00421088 Ga0500728_00433993 Ga0500728_00443647 Ga0500728_00496007 Ga0500728_00498238 …
bins.1102.fa	Ga0500728_00028903 Ga0500728_00073627 Ga0500728_00092650 Ga0500728_00097214 Ga0500728_00108374 Ga0500728_00112576 Ga0500728_00118336 Ga0500728_00119184 Ga0500728_00122312 Ga0500728_00123472 Ga0500728_00136818 Ga0500728_00143400 Ga0500728_00143585 Ga0500728_00146102 Ga0500728_00151904 Ga0500728_00153543 Ga0500728_00157224 Ga0500728_00157805 Ga0500728_00158662 Ga0500728_00159542 Ga0500728_00178150 …
bins.1103.fa	Ga0500728_00010485 Ga0500728_00023389 Ga0500728_00029144 Ga0500728_00089473 Ga0500728_00106139 Ga0500728_00111185 Ga0500728_00112566 Ga0500728_00131747 Ga0500728_00153929 Ga0500728_00157195 Ga0500728_00168354 Ga0500728_00171324 Ga0500728_00203090 Ga0500728_00216339 Ga0500728_00220125 Ga0500728_00224884 Ga0500728_00232853 Ga0500728_00241238 Ga0500728_00243242 Ga0500728_00266306 Ga0500728_00266604 …
bins.1104.fa	Ga0500728_00001374 Ga0500728_00004826 Ga0500728_00005684 Ga0500728_00007681 Ga0500728_00009630 Ga0500728_00015920 Ga0500728_00016681 Ga0500728_00016798 Ga0500728_00017171 Ga0500728_00017846 Ga0500728_00018128 Ga0500728_00018500 Ga0500728_00019025 Ga0500728_00020715 Ga0500728_00022392 Ga0500728_00023178 Ga0500728_00023607 Ga0500728_00024764 Ga0500728_00025818 Ga0500728_00026110 Ga0500728_00026577 …
bins.1105.fa	Ga0500728_00063364 Ga0500728_00066235 Ga0500728_00114636 Ga0500728_00136924 Ga0500728_00137240 Ga0500728_00139900 Ga0500728_00155592 Ga0500728_00156144 Ga0500728_00162032 Ga0500728_00163988 Ga0500728_00185060 Ga0500728_00190870 Ga0500728_00192353 Ga0500728_00210405 Ga0500728_00213251 Ga0500728_00216404 Ga0500728_00219125 Ga0500728_00220146 Ga0500728_00221587 Ga0500728_00227374 Ga0500728_00229690 …
bins.1106.fa	Ga0500728_00030116 Ga0500728_00050131 Ga0500728_00059106 Ga0500728_00086116 Ga0500728_00098951 Ga0500728_00134761 Ga0500728_00154439 Ga0500728_00159864 Ga0500728_00172090 Ga0500728_00191824 Ga0500728_00196046 Ga0500728_00311158 Ga0500728_00335105 Ga0500728_00459324 Ga0500728_00460419 Ga0500728_00494412 Ga0500728_00649743 Ga0500728_00688683 Ga0500728_00778238 Ga0500728_00824278 Ga0500728_00867326 …
bins.1107.fa	Ga0500728_00020912 Ga0500728_00029803 Ga0500728_00030196 Ga0500728_00030213 Ga0500728_00031367 Ga0500728_00033036 Ga0500728_00036998 Ga0500728_00042922 Ga0500728_00048192 Ga0500728_00049588 Ga0500728_00050598 Ga0500728_00051790 Ga0500728_00054756 Ga0500728_00059253 Ga0500728_00061497 Ga0500728_00064896 Ga0500728_00065075 Ga0500728_00068836 Ga0500728_00071868 Ga0500728_00072585 Ga0500728_00073257 …
bins.1108.fa	Ga0500728_00011035 Ga0500728_00026170 Ga0500728_00028725 Ga0500728_00030354 Ga0500728_00031449 Ga0500728_00031452 Ga0500728_00032309 Ga0500728_00033177 Ga0500728_00035977 Ga0500728_00041815 Ga0500728_00042979 Ga0500728_00045097 Ga0500728_00045576 Ga0500728_00045918 Ga0500728_00046723 Ga0500728_00047621 Ga0500728_00048246 Ga0500728_00049738 Ga0500728_00051062 Ga0500728_00052682 Ga0500728_00052977 …
bins.1109.fa	Ga0500728_00030479 Ga0500728_00045392 Ga0500728_00108776 Ga0500728_00116312 Ga0500728_00148115 Ga0500728_00167312 Ga0500728_00176408 Ga0500728_00215086 Ga0500728_00227140 Ga0500728_00234036 Ga0500728_00253138 Ga0500728_00255076 Ga0500728_00268457 Ga0500728_00281148 Ga0500728_00294595 Ga0500728_00317130 Ga0500728_00324205 Ga0500728_00345251 Ga0500728_00357060 Ga0500728_00375497 Ga0500728_00385013 …
bins.111.fa	Ga0500728_00081390 Ga0500728_00210127 Ga0500728_00211359 Ga0500728_00295258 Ga0500728_00303896 Ga0500728_00311323 Ga0500728_00354499 Ga0500728_00370723 Ga0500728_00378395 Ga0500728_00380579 Ga0500728_00383501 Ga0500728_00399478 Ga0500728_00399653 Ga0500728_00439134 Ga0500728_00459330 Ga0500728_00474994 Ga0500728_00505566 Ga0500728_00511127 Ga0500728_00546446 Ga0500728_00562315 Ga0500728_00571560 …
bins.1110.fa	Ga0500728_00030960 Ga0500728_00072852 Ga0500728_00077586 Ga0500728_00091801 Ga0500728_00108611 Ga0500728_00119466 Ga0500728_00138368 Ga0500728_00150611 Ga0500728_00166199 Ga0500728_00166807 Ga0500728_00168263 Ga0500728_00193558 Ga0500728_00202226 Ga0500728_00203703 Ga0500728_00211714 Ga0500728_00212805 Ga0500728_00217470 Ga0500728_00223535 Ga0500728_00225307 Ga0500728_00226886 Ga0500728_00238793 …
bins.1111.fa	Ga0500728_00031944 Ga0500728_00034260 Ga0500728_00098400 Ga0500728_00153576 Ga0500728_00166083 Ga0500728_00172352 Ga0500728_00176491 Ga0500728_00208303 Ga0500728_00295043 Ga0500728_00361246 Ga0500728_00436894 Ga0500728_00442665 Ga0500728_00445928 Ga0500728_00468273 Ga0500728_00477600 Ga0500728_00505220 Ga0500728_00510645 Ga0500728_00629996 Ga0500728_00633222 Ga0500728_00636263 Ga0500728_00647059 …
bins.1112.fa	Ga0500728_00024359 Ga0500728_00029104 Ga0500728_00032005 Ga0500728_00036881 Ga0500728_00037833 Ga0500728_00039272 Ga0500728_00039871 Ga0500728_00042673 Ga0500728_00046442 Ga0500728_00050320 Ga0500728_00070101 Ga0500728_00071464 Ga0500728_00072627 Ga0500728_00077169 Ga0500728_00078414 Ga0500728_00079160 Ga0500728_00079503 Ga0500728_00079751 Ga0500728_00085261 Ga0500728_00086161 Ga0500728_00093289 …
bins.1113.fa	Ga0500728_00032250 Ga0500728_00044101 Ga0500728_00047533 Ga0500728_00051096 Ga0500728_00051524 Ga0500728_00051554 Ga0500728_00062171 Ga0500728_00063456 Ga0500728_00063689 Ga0500728_00064268 Ga0500728_00071363 Ga0500728_00072290 Ga0500728_00073304 Ga0500728_00080978 Ga0500728_00082743 Ga0500728_00084840 Ga0500728_00091780 Ga0500728_00100542 Ga0500728_00117517 Ga0500728_00152375 Ga0500728_00168080 …
bins.1114.fa	Ga0500728_00022268 Ga0500728_00032394 Ga0500728_00037113 Ga0500728_00038237 Ga0500728_00045722 Ga0500728_00049524 Ga0500728_00066545 Ga0500728_00091719 Ga0500728_00102523 Ga0500728_00114449 Ga0500728_00126891 Ga0500728_00129867 Ga0500728_00134280 Ga0500728_00169868 Ga0500728_00178274 Ga0500728_00186776 Ga0500728_00199231 Ga0500728_00209467 Ga0500728_00229235 Ga0500728_00231075 Ga0500728_00239713 …
bins.1116.fa	Ga0500728_00033575 Ga0500728_00038588 Ga0500728_00043222 Ga0500728_00054491 Ga0500728_00055379 Ga0500728_00059859 Ga0500728_00089915 Ga0500728_00092392 Ga0500728_00164893 Ga0500728_00183135 Ga0500728_00207386 Ga0500728_00215433 Ga0500728_00229733 Ga0500728_00237333 Ga0500728_00237553 Ga0500728_00239493 Ga0500728_00295327 Ga0500728_00313913 Ga0500728_00322990 Ga0500728_00336933 Ga0500728_00397095 …
bins.1117.fa	Ga0500728_00025295 Ga0500728_00029185 Ga0500728_00033631 Ga0500728_00037669 Ga0500728_00042448 Ga0500728_00050362 Ga0500728_00071941 Ga0500728_00094850 Ga0500728_00095046 Ga0500728_00096539 Ga0500728_00097945 Ga0500728_00102939 Ga0500728_00102979 Ga0500728_00130488 Ga0500728_00137760 Ga0500728_00141223 Ga0500728_00149632 Ga0500728_00155747 Ga0500728_00157517 Ga0500728_00158611 Ga0500728_00160116 …
bins.1118.fa	Ga0500728_00031135 Ga0500728_00031692 Ga0500728_00031817 Ga0500728_00033985 Ga0500728_00034353 Ga0500728_00036461 Ga0500728_00038908 Ga0500728_00042839 Ga0500728_00048693 Ga0500728_00054437 Ga0500728_00054500 Ga0500728_00057142 Ga0500728_00060670 Ga0500728_00060680 Ga0500728_00064502 Ga0500728_00066200 Ga0500728_00067930 Ga0500728_00073162 Ga0500728_00073790 Ga0500728_00075854 Ga0500728_00076313 …
bins.1119.fa	Ga0500728_00004598 Ga0500728_00008927 Ga0500728_00018857 Ga0500728_00024767 Ga0500728_00026714 Ga0500728_00030045 Ga0500728_00033072 Ga0500728_00034167 Ga0500728_00034562 Ga0500728_00036154 Ga0500728_00037097 Ga0500728_00040176 Ga0500728_00042697 Ga0500728_00048370 Ga0500728_00050957 Ga0500728_00052186 Ga0500728_00052218 Ga0500728_00052311 Ga0500728_00055559 Ga0500728_00057298 Ga0500728_00058032 …
bins.112.fa	Ga0500728_00237583 Ga0500728_00386399 Ga0500728_00417191 Ga0500728_00478327 Ga0500728_00594668 Ga0500728_00727805 Ga0500728_00753609 Ga0500728_00764464 Ga0500728_00765728 Ga0500728_00812140 Ga0500728_00891811 Ga0500728_00898482 Ga0500728_01027687 Ga0500728_01126461 Ga0500728_01142696 Ga0500728_01181153 Ga0500728_01195703 Ga0500728_01207081 Ga0500728_01218374 Ga0500728_01260317 Ga0500728_01277174 …
bins.1120.fa	Ga0500728_00033226 Ga0500728_00034524 Ga0500728_00049425 Ga0500728_00074514 Ga0500728_00078360 Ga0500728_00083828 Ga0500728_00088852 Ga0500728_00092257 Ga0500728_00114543 Ga0500728_00136842 Ga0500728_00151971 Ga0500728_00153017 Ga0500728_00153693 Ga0500728_00155542 Ga0500728_00157063 Ga0500728_00173696 Ga0500728_00174992 Ga0500728_00180787 Ga0500728_00182300 Ga0500728_00192774 Ga0500728_00193435 …
bins.1121.fa	Ga0500728_00004213 Ga0500728_00004415 Ga0500728_00005040 Ga0500728_00005219 Ga0500728_00008571 Ga0500728_00009161 Ga0500728_00011841 Ga0500728_00012138 Ga0500728_00014682 Ga0500728_00015610 Ga0500728_00017704 Ga0500728_00018129 Ga0500728_00019972 Ga0500728_00020634 Ga0500728_00020824 Ga0500728_00022780 Ga0500728_00024083 Ga0500728_00024411 Ga0500728_00024726 Ga0500728_00025391 Ga0500728_00027467 …
bins.1123.fa	Ga0500728_00025608 Ga0500728_00028487 Ga0500728_00031165 Ga0500728_00031328 Ga0500728_00035184 Ga0500728_00036427 Ga0500728_00039447 Ga0500728_00041255 Ga0500728_00042649 Ga0500728_00043474 Ga0500728_00045541 Ga0500728_00046927 Ga0500728_00053726 Ga0500728_00055576 Ga0500728_00055974 Ga0500728_00062924 Ga0500728_00063079 Ga0500728_00064405 Ga0500728_00064756 Ga0500728_00068921 Ga0500728_00072481 …
bins.1124.fa	Ga0500728_00028893 Ga0500728_00030293 Ga0500728_00035334 Ga0500728_00037369 Ga0500728_00040969 Ga0500728_00046544 Ga0500728_00053582 Ga0500728_00054185 Ga0500728_00055301 Ga0500728_00060488 Ga0500728_00065625 Ga0500728_00066747 Ga0500728_00067487 Ga0500728_00070314 Ga0500728_00071616 Ga0500728_00075880 Ga0500728_00080937 Ga0500728_00083149 Ga0500728_00086474 Ga0500728_00088069 Ga0500728_00089426 …
bins.1126.fa	Ga0500728_00008887 Ga0500728_00013146 Ga0500728_00017525 Ga0500728_00018000 Ga0500728_00022890 Ga0500728_00024371 Ga0500728_00027709 Ga0500728_00030423 Ga0500728_00031301 Ga0500728_00032347 Ga0500728_00033323 Ga0500728_00033487 Ga0500728_00034397 Ga0500728_00034694 Ga0500728_00035236 Ga0500728_00036809 Ga0500728_00038317 Ga0500728_00038457 Ga0500728_00038507 Ga0500728_00038639 Ga0500728_00038831 …
bins.1127.fa	Ga0500728_00037553 Ga0500728_00044396 Ga0500728_00106466 Ga0500728_00121457 Ga0500728_00146736 Ga0500728_00160768 Ga0500728_00208835 Ga0500728_00617165 Ga0500728_00619565 Ga0500728_00642875 Ga0500728_00702680 Ga0500728_00762884 Ga0500728_00802472 Ga0500728_00842520 Ga0500728_00843256 Ga0500728_00859475 Ga0500728_00954229 Ga0500728_01034651 Ga0500728_01221702 Ga0500728_01233437 Ga0500728_01282638 …
bins.1128.fa	Ga0500728_00037939 Ga0500728_00041879 Ga0500728_00043417 Ga0500728_00044584 Ga0500728_00058047 Ga0500728_00060334 Ga0500728_00062961 Ga0500728_00066785 Ga0500728_00076717 Ga0500728_00084013 Ga0500728_00084602 Ga0500728_00085433 Ga0500728_00086712 Ga0500728_00104866 Ga0500728_00108162 Ga0500728_00110733 Ga0500728_00114411 Ga0500728_00121019 Ga0500728_00140121 Ga0500728_00140357 Ga0500728_00149863 …
bins.1129.fa	Ga0500728_00035784 Ga0500728_00039145 Ga0500728_00106370 Ga0500728_00189998 Ga0500728_00192961 Ga0500728_00301747 Ga0500728_00316060 Ga0500728_00322859 Ga0500728_00343223 Ga0500728_00443977 Ga0500728_00447016 Ga0500728_00473114 Ga0500728_00489309 Ga0500728_00576606 Ga0500728_00600014 Ga0500728_00601776 Ga0500728_00642554 Ga0500728_00709022 Ga0500728_00714360 Ga0500728_00735375 Ga0500728_00775819 …
bins.113.fa	Ga0500728_00384683 Ga0500728_00386228 Ga0500728_00424844 Ga0500728_00525900 Ga0500728_00595008 Ga0500728_00789274 Ga0500728_00888968 Ga0500728_00892629 Ga0500728_00935774 Ga0500728_00965902 Ga0500728_00971991 Ga0500728_01014949 Ga0500728_01039377 Ga0500728_01052664 Ga0500728_01076050 Ga0500728_01084457 Ga0500728_01098224 Ga0500728_01103601 Ga0500728_01164869 Ga0500728_01250631 Ga0500728_01309569 …
bins.1130.fa	Ga0500728_00040126 Ga0500728_00048771 Ga0500728_00096230 Ga0500728_00114460 Ga0500728_00196933 Ga0500728_00233920 Ga0500728_00236450 Ga0500728_00276010 Ga0500728_00289117 Ga0500728_00293376 Ga0500728_00298010 Ga0500728_00482760 Ga0500728_00487775 Ga0500728_00522194 Ga0500728_00547756 Ga0500728_00640986 Ga0500728_00751779 Ga0500728_01001934 Ga0500728_01021797 Ga0500728_01320082 Ga0500728_01669840 …
bins.1131.fa	Ga0500728_00023140 Ga0500728_00025218 Ga0500728_00030804 Ga0500728_00040162 Ga0500728_00040401 Ga0500728_00041753 Ga0500728_00057695 Ga0500728_00061298 Ga0500728_00064177 Ga0500728_00067059 Ga0500728_00075452 Ga0500728_00077982 Ga0500728_00083406 Ga0500728_00085182 Ga0500728_00087060 Ga0500728_00090312 Ga0500728_00100536 Ga0500728_00102531 Ga0500728_00104621 Ga0500728_00105642 Ga0500728_00107657 …
bins.1133.fa	Ga0500728_00042359 Ga0500728_00052025 Ga0500728_00061051 Ga0500728_00063534 Ga0500728_00065816 Ga0500728_00068060 Ga0500728_00078339 Ga0500728_00084324 Ga0500728_00092873 Ga0500728_00094156 Ga0500728_00112830 Ga0500728_00121901 Ga0500728_00133112 Ga0500728_00144134 Ga0500728_00152438 Ga0500728_00157243 Ga0500728_00167147 Ga0500728_00170670 Ga0500728_00171561 Ga0500728_00173038 Ga0500728_00183483 …
bins.1134.fa	Ga0500728_00042549 Ga0500728_00057725 Ga0500728_00072339 Ga0500728_00076691 Ga0500728_00078716 Ga0500728_00083148 Ga0500728_00111644 Ga0500728_00120865 Ga0500728_00146271 Ga0500728_00155505 Ga0500728_00163700 Ga0500728_00163985 Ga0500728_00166296 Ga0500728_00170147 Ga0500728_00182219 Ga0500728_00200953 Ga0500728_00201333 Ga0500728_00205914 Ga0500728_00207606 Ga0500728_00208416 Ga0500728_00221772 …
bins.1135.fa	Ga0500728_00004808 Ga0500728_00043845 Ga0500728_00087931 Ga0500728_00129115 Ga0500728_00154410 Ga0500728_00164868 Ga0500728_00172068 Ga0500728_00198808 Ga0500728_00221414 Ga0500728_00236738 Ga0500728_00290877 Ga0500728_00328394 Ga0500728_00336223 Ga0500728_00336427 Ga0500728_00347419 Ga0500728_00362983 Ga0500728_00369887 Ga0500728_00374265 Ga0500728_00374598 Ga0500728_00402483 Ga0500728_00416788 …
bins.1136.fa	Ga0500728_00087568 Ga0500728_00091085 Ga0500728_00103627 Ga0500728_00109916 Ga0500728_00147198 Ga0500728_00167546 Ga0500728_00191721 Ga0500728_00196557 Ga0500728_00211851 Ga0500728_00227699 Ga0500728_00255280 Ga0500728_00259634 Ga0500728_00262460 Ga0500728_00271264 Ga0500728_00273509 Ga0500728_00281653 Ga0500728_00288556 Ga0500728_00318997 Ga0500728_00344302 Ga0500728_00371484 Ga0500728_00371668 …
bins.1138.fa	Ga0500728_00037394 Ga0500728_00044777 Ga0500728_00065835 Ga0500728_00068407 Ga0500728_00069747 Ga0500728_00085201 Ga0500728_00087487 Ga0500728_00089676 Ga0500728_00090306 Ga0500728_00093848 Ga0500728_00100599 Ga0500728_00105043 Ga0500728_00108664 Ga0500728_00109939 Ga0500728_00112072 Ga0500728_00118156 Ga0500728_00120631 Ga0500728_00121377 Ga0500728_00123825 Ga0500728_00125682 Ga0500728_00127740 …
bins.1139.fa	Ga0500728_00044874 Ga0500728_00072306 Ga0500728_00104012 Ga0500728_00158814 Ga0500728_00208800 Ga0500728_00212391 Ga0500728_00256890 Ga0500728_00257770 Ga0500728_00258075 Ga0500728_00270445 Ga0500728_00276784 Ga0500728_00314022 Ga0500728_00333931 Ga0500728_00335368 Ga0500728_00349222 Ga0500728_00367984 Ga0500728_00387015 Ga0500728_00397331 Ga0500728_00406564 Ga0500728_00411371 Ga0500728_00430020 …
bins.114.fa	Ga0500728_00359190 Ga0500728_00374093 Ga0500728_00391700 Ga0500728_00395987 Ga0500728_00401250 Ga0500728_00440648 Ga0500728_00442557 Ga0500728_00458252 Ga0500728_00458439 Ga0500728_00484797 Ga0500728_00492851 Ga0500728_00515404 Ga0500728_00518001 Ga0500728_00548646 Ga0500728_00557553 Ga0500728_00570198 Ga0500728_00584476 Ga0500728_00612630 Ga0500728_00628888 Ga0500728_00630003 Ga0500728_00649476 …
bins.1140.fa	Ga0500728_00045266 Ga0500728_00082993 Ga0500728_00127988 Ga0500728_00156301 Ga0500728_00157944 Ga0500728_00202821 Ga0500728_00203062 Ga0500728_00231821 Ga0500728_00239978 Ga0500728_00261961 Ga0500728_00271834 Ga0500728_00304821 Ga0500728_00353699 Ga0500728_00354611 Ga0500728_00362176 Ga0500728_00364074 Ga0500728_00384201 Ga0500728_00389524 Ga0500728_00390779 Ga0500728_00411824 Ga0500728_00411902 …
bins.1141.fa	Ga0500728_00045345 Ga0500728_00083704 Ga0500728_00086237 Ga0500728_00108628 Ga0500728_00177951 Ga0500728_00199143 Ga0500728_00210716 Ga0500728_00273988 Ga0500728_00307230 Ga0500728_00332188 Ga0500728_00490139 Ga0500728_00526481 Ga0500728_00644938 Ga0500728_00691951 Ga0500728_00694496 Ga0500728_00734434 Ga0500728_00762327 Ga0500728_00849403 Ga0500728_00897421 Ga0500728_00959351
bins.1142.fa	Ga0500728_00159594 Ga0500728_00253772 Ga0500728_00263490 Ga0500728_00264304 Ga0500728_00301112 Ga0500728_00352734 Ga0500728_00366372 Ga0500728_00376834 Ga0500728_00396938 Ga0500728_00466098 Ga0500728_00472361 Ga0500728_00478356 Ga0500728_00483803 Ga0500728_00504077 Ga0500728_00514284 Ga0500728_00528975 Ga0500728_00567290 Ga0500728_00573565 Ga0500728_00578326 Ga0500728_00641473 Ga0500728_00718740 …
bins.1143.fa	Ga0500728_00042180 Ga0500728_00043244 Ga0500728_00045832 Ga0500728_00046552 Ga0500728_00055954 Ga0500728_00058659 Ga0500728_00067146 Ga0500728_00069678 Ga0500728_00074452 Ga0500728_00081599 Ga0500728_00082247 Ga0500728_00087253 Ga0500728_00088527 Ga0500728_00088786 Ga0500728_00089604 Ga0500728_00092530 Ga0500728_00099726 Ga0500728_00100182 Ga0500728_00105444 Ga0500728_00110802 Ga0500728_00111772 …
bins.1144.fa	Ga0500728_00002905 Ga0500728_00015410 Ga0500728_00017382 Ga0500728_00020130 Ga0500728_00020162 Ga0500728_00024651 Ga0500728_00026180 Ga0500728_00030269 Ga0500728_00041141 Ga0500728_00041937 Ga0500728_00043841 Ga0500728_00045865 Ga0500728_00049386 Ga0500728_00050435 Ga0500728_00050860 Ga0500728_00051734 Ga0500728_00055788 Ga0500728_00056139 Ga0500728_00058826 Ga0500728_00059379 Ga0500728_00059943 …
bins.1145.fa	Ga0500728_00045927 Ga0500728_00046159 Ga0500728_00047070 Ga0500728_00047694 Ga0500728_00047854 Ga0500728_00048971 Ga0500728_00056955 Ga0500728_00058367 Ga0500728_00058984 Ga0500728_00062058 Ga0500728_00064878 Ga0500728_00067462 Ga0500728_00070972 Ga0500728_00071726 Ga0500728_00084142 Ga0500728_00088102 Ga0500728_00088414 Ga0500728_00091792 Ga0500728_00093921 Ga0500728_00098042 Ga0500728_00099127 …
bins.1147.fa	Ga0500728_00046296 Ga0500728_00071910 Ga0500728_00075129 Ga0500728_00081276 Ga0500728_00100972 Ga0500728_00109839 Ga0500728_00130877 Ga0500728_00507788 Ga0500728_00609943 Ga0500728_00678176 Ga0500728_01596224 Ga0500728_01931191
bins.1148.fa	Ga0500728_00039350 Ga0500728_00047148 Ga0500728_00064144 Ga0500728_00082017 Ga0500728_00082779 Ga0500728_00095178 Ga0500728_00097347 Ga0500728_00102882 Ga0500728_00111174 Ga0500728_00114081 Ga0500728_00116786 Ga0500728_00148897 Ga0500728_00163193 Ga0500728_00175372 Ga0500728_00184333 Ga0500728_00189190 Ga0500728_00190162 Ga0500728_00194957 Ga0500728_00259359 Ga0500728_00260996 Ga0500728_00277807 …
bins.1149.fa	Ga0500728_00048238 Ga0500728_00066057 Ga0500728_00080849 Ga0500728_00085489 Ga0500728_00100040 Ga0500728_00112362 Ga0500728_00119738 Ga0500728_00119977 Ga0500728_00123425 Ga0500728_00132407 Ga0500728_00139215 Ga0500728_00142177 Ga0500728_00169598 Ga0500728_00172323 Ga0500728_00200423 Ga0500728_00219459 Ga0500728_00223351 Ga0500728_00260692 Ga0500728_00288679 Ga0500728_00290538 Ga0500728_00294357 …
bins.115.fa	Ga0500728_00151083 Ga0500728_00169909 Ga0500728_00192637 Ga0500728_00248634 Ga0500728_00271683 Ga0500728_00349314 Ga0500728_00356921 Ga0500728_00377400 Ga0500728_00415949 Ga0500728_00434847 Ga0500728_00436954 Ga0500728_00437863 Ga0500728_00439240 Ga0500728_00449771 Ga0500728_00475092 Ga0500728_00477064 Ga0500728_00484616 Ga0500728_00485836 Ga0500728_00486091 Ga0500728_00502420 Ga0500728_00502847 …
bins.1150.fa	Ga0500728_00024178 Ga0500728_00027972 Ga0500728_00043189 Ga0500728_00048406 Ga0500728_00052192 Ga0500728_00061044 Ga0500728_00067425 Ga0500728_00071046 Ga0500728_00074277 Ga0500728_00083756 Ga0500728_00084189 Ga0500728_00084449 Ga0500728_00084853 Ga0500728_00084900 Ga0500728_00085378 Ga0500728_00089546 Ga0500728_00090470 Ga0500728_00091345 Ga0500728_00093618 Ga0500728_00094714 Ga0500728_00096907 …
bins.1151.fa	Ga0500728_00048508 Ga0500728_00093246 Ga0500728_00118547 Ga0500728_00151635 Ga0500728_00159825 Ga0500728_00218096 Ga0500728_00220403 Ga0500728_00222684 Ga0500728_00227393 Ga0500728_00228503 Ga0500728_00269742 Ga0500728_00287180 Ga0500728_00291588 Ga0500728_00306972 Ga0500728_00318301 Ga0500728_00348520 Ga0500728_00360428 Ga0500728_00362510 Ga0500728_00372024 Ga0500728_00385604 Ga0500728_00398610 …
bins.1152.fa	Ga0500728_00048635 Ga0500728_00074625 Ga0500728_00078852 Ga0500728_00084459 Ga0500728_00098824 Ga0500728_00100215 Ga0500728_00132471 Ga0500728_00148139 Ga0500728_00154998 Ga0500728_00156558 Ga0500728_00162753 Ga0500728_00173312 Ga0500728_00182586 Ga0500728_00199377 Ga0500728_00199836 Ga0500728_00213946 Ga0500728_00215415 Ga0500728_00239583 Ga0500728_00248469 Ga0500728_00260075 Ga0500728_00271494 …
bins.1153.fa	Ga0500728_00433867 Ga0500728_00456764 Ga0500728_00468577 Ga0500728_00576912 Ga0500728_00587717 Ga0500728_00693055 Ga0500728_00848481 Ga0500728_00864192 Ga0500728_00867286 Ga0500728_00945418 Ga0500728_01098852 Ga0500728_01146756 Ga0500728_01152481 Ga0500728_01169445 Ga0500728_01180264 Ga0500728_01192574 Ga0500728_01209766 Ga0500728_01212883 Ga0500728_01217513 Ga0500728_01223927 Ga0500728_01233605 …
bins.1154.fa	Ga0500728_00084491 Ga0500728_00108173 Ga0500728_00121260 Ga0500728_00138818 Ga0500728_00166336 Ga0500728_00177530 Ga0500728_00183974 Ga0500728_00195736 Ga0500728_00199479 Ga0500728_00206844 Ga0500728_00209355 Ga0500728_00219233 Ga0500728_00236089 Ga0500728_00258738 Ga0500728_00281390 Ga0500728_00322317 Ga0500728_00324774 Ga0500728_00347900 Ga0500728_00381041 Ga0500728_00385076 Ga0500728_00394735 …
bins.1156.fa	Ga0500728_00049904 Ga0500728_00086485 Ga0500728_00123262 Ga0500728_00133094 Ga0500728_00152250 Ga0500728_00154700 Ga0500728_00159371 Ga0500728_00196208 Ga0500728_00249460 Ga0500728_00261719 Ga0500728_00302977 Ga0500728_00322650 Ga0500728_00344365 Ga0500728_00351755 Ga0500728_00370456 Ga0500728_00383776 Ga0500728_00406670 Ga0500728_00444270 Ga0500728_00451630 Ga0500728_00542020 Ga0500728_00570808 …
bins.1157.fa	Ga0500728_00043415 Ga0500728_00050139 Ga0500728_00054621 Ga0500728_00073086 Ga0500728_00076337 Ga0500728_00080867 Ga0500728_00083541 Ga0500728_00100524 Ga0500728_00103550 Ga0500728_00111753 Ga0500728_00118594 Ga0500728_00120440 Ga0500728_00131350 Ga0500728_00132110 Ga0500728_00134656 Ga0500728_00148690 Ga0500728_00149985 Ga0500728_00151651 Ga0500728_00159758 Ga0500728_00180125 Ga0500728_00193461 …
bins.1158.fa	Ga0500728_00043445 Ga0500728_00049084 Ga0500728_00050168 Ga0500728_00059025 Ga0500728_00066039 Ga0500728_00073594 Ga0500728_00081416 Ga0500728_00082151 Ga0500728_00086933 Ga0500728_00091632 Ga0500728_00095688 Ga0500728_00096023 Ga0500728_00101793 Ga0500728_00104062 Ga0500728_00104128 Ga0500728_00108243 Ga0500728_00120201 Ga0500728_00123210 Ga0500728_00132969 Ga0500728_00135866 Ga0500728_00146137 …
bins.1159.fa	Ga0500728_00003706 Ga0500728_00015102 Ga0500728_00027883 Ga0500728_00034974 Ga0500728_00035488 Ga0500728_00036942 Ga0500728_00050379 Ga0500728_00052148 Ga0500728_00053390 Ga0500728_00053499 Ga0500728_00055310 Ga0500728_00070452 Ga0500728_00073165 Ga0500728_00076035 Ga0500728_00080374 Ga0500728_00080567 Ga0500728_00080838 Ga0500728_00084722 Ga0500728_00084912 Ga0500728_00091240 Ga0500728_00093462 …
bins.116.fa	Ga0500728_00349427 Ga0500728_00434572 Ga0500728_00440992 Ga0500728_00460434 Ga0500728_00474117 Ga0500728_00491472 Ga0500728_00497316 Ga0500728_00534963 Ga0500728_00553388 Ga0500728_00554454 Ga0500728_00558502 Ga0500728_00582506 Ga0500728_00674228 Ga0500728_00686895 Ga0500728_00702581 Ga0500728_00731883 Ga0500728_00831485 Ga0500728_00836023 Ga0500728_00901931 Ga0500728_00921469 Ga0500728_00928154 …
bins.1160.fa	Ga0500728_00026623 Ga0500728_00049370 Ga0500728_00051423 Ga0500728_00063220 Ga0500728_00077511 Ga0500728_00081134 Ga0500728_00155374 Ga0500728_00161362 Ga0500728_00163821 Ga0500728_00169778 Ga0500728_00175473 Ga0500728_00200222 Ga0500728_00203393 Ga0500728_00203986 Ga0500728_00218439 Ga0500728_00227811 Ga0500728_00242191 Ga0500728_00250790 Ga0500728_00258771 Ga0500728_00275330 Ga0500728_00278368 …
bins.1161.fa	Ga0500728_00008845 Ga0500728_00010152 Ga0500728_00015938 Ga0500728_00016291 Ga0500728_00019325 Ga0500728_00019481 Ga0500728_00024408 Ga0500728_00026423 Ga0500728_00028353 Ga0500728_00033352 Ga0500728_00038236 Ga0500728_00039629 Ga0500728_00043604 Ga0500728_00044513 Ga0500728_00048215 Ga0500728_00049154 Ga0500728_00051629 Ga0500728_00051697 Ga0500728_00053988 Ga0500728_00063835 Ga0500728_00072734 …
bins.1162.fa	Ga0500728_00012003 Ga0500728_00029751 Ga0500728_00032926 Ga0500728_00037689 Ga0500728_00039317 Ga0500728_00041417 Ga0500728_00042432 Ga0500728_00043235 Ga0500728_00046288 Ga0500728_00047885 Ga0500728_00051633 Ga0500728_00053276 Ga0500728_00056957 Ga0500728_00059668 Ga0500728_00062957 Ga0500728_00063738 Ga0500728_00063817 Ga0500728_00066124 Ga0500728_00066159 Ga0500728_00066539 Ga0500728_00068721 …
bins.1163.fa	Ga0500728_00041288 Ga0500728_00042883 Ga0500728_00045690 Ga0500728_00046624 Ga0500728_00051783 Ga0500728_00057390 Ga0500728_00066017 Ga0500728_00079473 Ga0500728_00089627 Ga0500728_00095586 Ga0500728_00115650 Ga0500728_00117821 Ga0500728_00118014 Ga0500728_00119750 Ga0500728_00124761 Ga0500728_00125089 Ga0500728_00131543 Ga0500728_00146036 Ga0500728_00154446 Ga0500728_00159917 Ga0500728_00159964 …
bins.1164.fa	Ga0500728_00052020 Ga0500728_00059161 Ga0500728_00157661 Ga0500728_00173969 Ga0500728_00234414 Ga0500728_00245378 Ga0500728_00305597 Ga0500728_00309331 Ga0500728_00310105 Ga0500728_00323486 Ga0500728_00323924 Ga0500728_00325667 Ga0500728_00347982 Ga0500728_00354790 Ga0500728_00366807 Ga0500728_00383431 Ga0500728_00397005 Ga0500728_00409576 Ga0500728_00426288 Ga0500728_00427769 Ga0500728_00428514 …
bins.1165.fa	Ga0500728_00052050 Ga0500728_00058566 Ga0500728_00061028 Ga0500728_00064758 Ga0500728_00072080 Ga0500728_00074479 Ga0500728_00085434 Ga0500728_00086529 Ga0500728_00090388 Ga0500728_00091248 Ga0500728_00092535 Ga0500728_00109631 Ga0500728_00109692 Ga0500728_00111155 Ga0500728_00113539 Ga0500728_00114116 Ga0500728_00118955 Ga0500728_00122211 Ga0500728_00124106 Ga0500728_00126524 Ga0500728_00132440 …
bins.1166.fa	Ga0500728_00051249 Ga0500728_00052070 Ga0500728_00054940 Ga0500728_00056602 Ga0500728_00066236 Ga0500728_00076457 Ga0500728_00078355 Ga0500728_00079709 Ga0500728_00083654 Ga0500728_00086281 Ga0500728_00086860 Ga0500728_00087498 Ga0500728_00089214 Ga0500728_00090462 Ga0500728_00093111 Ga0500728_00101424 Ga0500728_00101638 Ga0500728_00101902 Ga0500728_00107942 Ga0500728_00112210 Ga0500728_00116969 …
bins.1167.fa	Ga0500728_00052667 Ga0500728_00055160 Ga0500728_00056264 Ga0500728_00082385 Ga0500728_00166075 Ga0500728_00171919 Ga0500728_00184648 Ga0500728_00188673 Ga0500728_00213475 Ga0500728_00297687 Ga0500728_00441772 Ga0500728_00453109 Ga0500728_00697058 Ga0500728_00711357 Ga0500728_00748946 Ga0500728_00779501 Ga0500728_01021407 Ga0500728_01176915 Ga0500728_01529950 Ga0500728_01573531 Ga0500728_01688706 …
bins.1168.fa	Ga0500728_00029926 Ga0500728_00034572 Ga0500728_00049262 Ga0500728_00053302 Ga0500728_00058030 Ga0500728_00061454 Ga0500728_00065771 Ga0500728_00080914 Ga0500728_00086020 Ga0500728_00099458 Ga0500728_00103090 Ga0500728_00142112 Ga0500728_00153970 Ga0500728_00175555 Ga0500728_00227513 Ga0500728_00273231 Ga0500728_00285306 Ga0500728_00287056 Ga0500728_00289008 Ga0500728_00310237 Ga0500728_00386632 …
bins.1169.fa	Ga0500728_00053596 Ga0500728_00063647 Ga0500728_00072928 Ga0500728_00109905 Ga0500728_00152622 Ga0500728_00153458 Ga0500728_00219152 Ga0500728_00285217 Ga0500728_00285326 Ga0500728_00310824 Ga0500728_00350532 Ga0500728_00361315 Ga0500728_00466771 Ga0500728_00488286 Ga0500728_00653315 Ga0500728_00722168 Ga0500728_00785071 Ga0500728_00813627 Ga0500728_00831812 Ga0500728_01036677 Ga0500728_01920149 …
bins.117.fa	Ga0500728_00031197 Ga0500728_00063622 Ga0500728_00069209 Ga0500728_00071956 Ga0500728_00078353 Ga0500728_00085437 Ga0500728_00092280 Ga0500728_00105910 Ga0500728_00201425 Ga0500728_00289204 Ga0500728_00292729 Ga0500728_00335906 Ga0500728_00426600 Ga0500728_00430692 Ga0500728_00587389 Ga0500728_01047857 Ga0500728_01849985
bins.1170.fa	Ga0500728_00044854 Ga0500728_00053675 Ga0500728_00080917 Ga0500728_00094075 Ga0500728_00110493 Ga0500728_00137470 Ga0500728_00155163 Ga0500728_00167640 Ga0500728_00191716 Ga0500728_00199271 Ga0500728_00214525 Ga0500728_00215413 Ga0500728_00223484 Ga0500728_00230473 Ga0500728_00239360 Ga0500728_00248694 Ga0500728_00278449 Ga0500728_00319059 Ga0500728_00328503 Ga0500728_00335146 Ga0500728_00337770 …
bins.1172.fa	Ga0500728_00007669 Ga0500728_00028770 Ga0500728_00044204 Ga0500728_00053754 Ga0500728_00054279 Ga0500728_00060745 Ga0500728_00063371 Ga0500728_00063808 Ga0500728_00070859 Ga0500728_00074808 Ga0500728_00076125 Ga0500728_00094625 Ga0500728_00096003 Ga0500728_00097952 Ga0500728_00105264 Ga0500728_00116717 Ga0500728_00119112 Ga0500728_00132881 Ga0500728_00137593 Ga0500728_00143923 Ga0500728_00146592 …
bins.1173.fa	Ga0500728_00044365 Ga0500728_00054462 Ga0500728_00055108 Ga0500728_00068989 Ga0500728_00083625 Ga0500728_00092076 Ga0500728_00107289 Ga0500728_00110168 Ga0500728_00121803 Ga0500728_00164875 Ga0500728_00166472 Ga0500728_00183777 Ga0500728_00189091 Ga0500728_00221686 Ga0500728_00225445 Ga0500728_00232550 Ga0500728_00245574 Ga0500728_00312430 Ga0500728_00321359 Ga0500728_00324752 Ga0500728_00337136 …
bins.1174.fa	Ga0500728_00052519 Ga0500728_00055051 Ga0500728_00067951 Ga0500728_00087289 Ga0500728_00187544 Ga0500728_00301591 Ga0500728_00331344 Ga0500728_00415918 Ga0500728_00418049 Ga0500728_00458859 Ga0500728_00501884 Ga0500728_00518334 Ga0500728_00562045 Ga0500728_00587272 Ga0500728_00623512 Ga0500728_00626517 Ga0500728_00758889 Ga0500728_00789005 Ga0500728_00790730 Ga0500728_00951604 Ga0500728_01370830 …
bins.1175.fa	Ga0500728_00055585 Ga0500728_00176120 Ga0500728_00237006 Ga0500728_00288316 Ga0500728_00332028 Ga0500728_00336547 Ga0500728_00360438 Ga0500728_00369094 Ga0500728_00378135 Ga0500728_00382675 Ga0500728_00387303 Ga0500728_00388084 Ga0500728_00400758 Ga0500728_00402271 Ga0500728_00409159 Ga0500728_00432626 Ga0500728_00435464 Ga0500728_00436067 Ga0500728_00440497 Ga0500728_00456483 Ga0500728_00470598 …
bins.1177.fa	Ga0500728_00056163 Ga0500728_00157622 Ga0500728_00170771 Ga0500728_00241647 Ga0500728_00262254 Ga0500728_00286385 Ga0500728_00300014 Ga0500728_00309843 Ga0500728_00353834 Ga0500728_00363043 Ga0500728_00375872 Ga0500728_00392398 Ga0500728_00408494 Ga0500728_00419220 Ga0500728_00436834 Ga0500728_00437991 Ga0500728_00447399 Ga0500728_00450989 Ga0500728_00467936 Ga0500728_00478552 Ga0500728_00481048 …
bins.1178.fa	Ga0500728_00020940 Ga0500728_00057609 Ga0500728_00059427 Ga0500728_00068081 Ga0500728_00107962 Ga0500728_00120499 Ga0500728_00137138 Ga0500728_00160239 Ga0500728_00198249 Ga0500728_00207530 Ga0500728_00238621 Ga0500728_00258219 Ga0500728_00283046 Ga0500728_00319848 Ga0500728_00336876 Ga0500728_00358290 Ga0500728_00386831 Ga0500728_00405183 Ga0500728_00458658 Ga0500728_00517307 Ga0500728_00552422 …
bins.1179.fa	Ga0500728_00057141 Ga0500728_00148450 Ga0500728_00212120 Ga0500728_00253229 Ga0500728_00260987 Ga0500728_00335619 Ga0500728_00364742 Ga0500728_00460307 Ga0500728_00466416 Ga0500728_00509229 Ga0500728_00556329 Ga0500728_00644451 Ga0500728_00700624 Ga0500728_00712772 Ga0500728_01205307 Ga0500728_01456011 Ga0500728_01511210 Ga0500728_02333050
bins.118.fa	Ga0500728_00020944 Ga0500728_00020973 Ga0500728_00030359 Ga0500728_00049130 Ga0500728_00057732 Ga0500728_00060595 Ga0500728_00066993 Ga0500728_00069778 Ga0500728_00073592 Ga0500728_00078546 Ga0500728_00086432 Ga0500728_00090124 Ga0500728_00092652 Ga0500728_00094251 Ga0500728_00097179 Ga0500728_00103234 Ga0500728_00103274 Ga0500728_00113112 Ga0500728_00113512 Ga0500728_00117954 Ga0500728_00120474 …
bins.1180.fa	Ga0500728_00005402 Ga0500728_00007333 Ga0500728_00007582 Ga0500728_00009718 Ga0500728_00010456 Ga0500728_00011213 Ga0500728_00013431 Ga0500728_00013729 Ga0500728_00016248 Ga0500728_00016704 Ga0500728_00016746 Ga0500728_00020342 Ga0500728_00020609 Ga0500728_00020679 Ga0500728_00021467 Ga0500728_00021778 Ga0500728_00021867 Ga0500728_00021923 Ga0500728_00022336 Ga0500728_00022354 Ga0500728_00022471 …
bins.1181.fa	Ga0500728_00043928 Ga0500728_00058052 Ga0500728_00102747 Ga0500728_00141025 Ga0500728_00149551 Ga0500728_00164939 Ga0500728_00180639 Ga0500728_00181496 Ga0500728_00190651 Ga0500728_00209097 Ga0500728_00209898 Ga0500728_00233465 Ga0500728_00239008 Ga0500728_00249880 Ga0500728_00254426 Ga0500728_00265553 Ga0500728_00297421 Ga0500728_00306642 Ga0500728_00313174 Ga0500728_00317617 Ga0500728_00326538 …
bins.1182.fa	Ga0500728_00028291 Ga0500728_00028749 Ga0500728_00031325 Ga0500728_00033218 Ga0500728_00036770 Ga0500728_00038569 Ga0500728_00044722 Ga0500728_00047196 Ga0500728_00058729 Ga0500728_00066152 Ga0500728_00066398 Ga0500728_00079890 Ga0500728_00082066 Ga0500728_00082130 Ga0500728_00087187 Ga0500728_00099085 Ga0500728_00102149 Ga0500728_00103072 Ga0500728_00105018 Ga0500728_00106958 Ga0500728_00107949 …
bins.1183.fa	Ga0500728_00024656 Ga0500728_00047782 Ga0500728_00059885 Ga0500728_00061067 Ga0500728_00082959 Ga0500728_00090795 Ga0500728_00113206 Ga0500728_00133532 Ga0500728_00142222 Ga0500728_00157771 Ga0500728_00173958 Ga0500728_00185142 Ga0500728_00185389 Ga0500728_00188733 Ga0500728_00192363 Ga0500728_00193698 Ga0500728_00195265 Ga0500728_00199176 Ga0500728_00208306 Ga0500728_00208318 Ga0500728_00210164 …
bins.1184.fa	Ga0500728_00059963 Ga0500728_00087130 Ga0500728_00088702 Ga0500728_00183400 Ga0500728_00206485 Ga0500728_00213263 Ga0500728_00225905 Ga0500728_00253786 Ga0500728_00274772 Ga0500728_00282786 Ga0500728_00285701 Ga0500728_00288487 Ga0500728_00299932 Ga0500728_00313632 Ga0500728_00326609 Ga0500728_00329259 Ga0500728_00356249 Ga0500728_00369464 Ga0500728_00372084 Ga0500728_00386905 Ga0500728_00473208 …
bins.1186.fa	Ga0500728_00019301 Ga0500728_00060404 Ga0500728_00065449 Ga0500728_00065812 Ga0500728_00085746 Ga0500728_00092061 Ga0500728_00099776 Ga0500728_00100141 Ga0500728_00102801 Ga0500728_00109068 Ga0500728_00113407 Ga0500728_00114720 Ga0500728_00117066 Ga0500728_00119396 Ga0500728_00122029 Ga0500728_00124675 Ga0500728_00129111 Ga0500728_00140154 Ga0500728_00147423 Ga0500728_00154651 Ga0500728_00156568 …
bins.1187.fa	Ga0500728_00014183 Ga0500728_00016040 Ga0500728_00016150 Ga0500728_00018907 Ga0500728_00020436 Ga0500728_00027148 Ga0500728_00031680 Ga0500728_00033924 Ga0500728_00040008 Ga0500728_00042947 Ga0500728_00043353 Ga0500728_00043942 Ga0500728_00045512 Ga0500728_00045837 Ga0500728_00047277 Ga0500728_00047519 Ga0500728_00048667 Ga0500728_00050073 Ga0500728_00053170 Ga0500728_00055496 Ga0500728_00056287 …
bins.1188.fa	Ga0500728_00027939 Ga0500728_00040314 Ga0500728_00045104 Ga0500728_00046521 Ga0500728_00048873 Ga0500728_00052528 Ga0500728_00052881 Ga0500728_00057671 Ga0500728_00061812 Ga0500728_00064574 Ga0500728_00076828 Ga0500728_00082727 Ga0500728_00082921 Ga0500728_00084761 Ga0500728_00087762 Ga0500728_00089122 Ga0500728_00090407 Ga0500728_00092297 Ga0500728_00096906 Ga0500728_00097102 Ga0500728_00097256 …
bins.1189.fa	Ga0500728_00004896 Ga0500728_00038424 Ga0500728_00058210 Ga0500728_00060242 Ga0500728_00061929 Ga0500728_00063913 Ga0500728_00067539 Ga0500728_00082360 Ga0500728_00082827 Ga0500728_00084152 Ga0500728_00085124 Ga0500728_00091038 Ga0500728_00096558 Ga0500728_00097160 Ga0500728_00102496 Ga0500728_00108536 Ga0500728_00109506 Ga0500728_00109858 Ga0500728_00112338 Ga0500728_00113612 Ga0500728_00114712 …
bins.119.fa	Ga0500728_00147514 Ga0500728_00357269 Ga0500728_00488172 Ga0500728_00506100 Ga0500728_00539203 Ga0500728_00550840 Ga0500728_00564572 Ga0500728_00633879 Ga0500728_00723562 Ga0500728_00731804 Ga0500728_00763068 Ga0500728_00768153 Ga0500728_00806936 Ga0500728_00831381 Ga0500728_00853825 Ga0500728_00865016 Ga0500728_00865121 Ga0500728_00868458 Ga0500728_00871843 Ga0500728_00889508 Ga0500728_00926502 …
bins.1192.fa	Ga0500728_00029214 Ga0500728_00045719 Ga0500728_00045827 Ga0500728_00047486 Ga0500728_00062677 Ga0500728_00064088 Ga0500728_00065327 Ga0500728_00076411 Ga0500728_00077021 Ga0500728_00084496 Ga0500728_00087628 Ga0500728_00095842 Ga0500728_00096931 Ga0500728_00097733 Ga0500728_00098272 Ga0500728_00100226 Ga0500728_00104606 Ga0500728_00105497 Ga0500728_00106027 Ga0500728_00108037 Ga0500728_00116188 …
bins.1194.fa	Ga0500728_00063474 Ga0500728_00074413 Ga0500728_00116002 Ga0500728_00118608 Ga0500728_00125616 Ga0500728_00130236 Ga0500728_00135396 Ga0500728_00136832 Ga0500728_00180019 Ga0500728_00216283 Ga0500728_00223283 Ga0500728_00227020 Ga0500728_00233600 Ga0500728_00240774 Ga0500728_00269683 Ga0500728_00273757 Ga0500728_00276513 Ga0500728_00278950 Ga0500728_00289652 Ga0500728_00295958 Ga0500728_00299499 …
bins.1195.fa	Ga0500728_00035391 Ga0500728_00037030 Ga0500728_00050404 Ga0500728_00052592 Ga0500728_00063992 Ga0500728_00064533 Ga0500728_00070812 Ga0500728_00076037 Ga0500728_00088650 Ga0500728_00102424 Ga0500728_00104764 Ga0500728_00112177 Ga0500728_00119708 Ga0500728_00120341 Ga0500728_00121435 Ga0500728_00125036 Ga0500728_00132172 Ga0500728_00144490 Ga0500728_00150067 Ga0500728_00161195 Ga0500728_00165126 …
bins.1196.fa	Ga0500728_00064211 Ga0500728_00096964 Ga0500728_00098547 Ga0500728_00117256 Ga0500728_00170169 Ga0500728_00219577 Ga0500728_00226401 Ga0500728_00233456 Ga0500728_00256725 Ga0500728_00265944 Ga0500728_00269204 Ga0500728_00286445 Ga0500728_00297330 Ga0500728_00317251 Ga0500728_00325865 Ga0500728_00339667 Ga0500728_00386876 Ga0500728_00396191 Ga0500728_00415645 Ga0500728_00432709 Ga0500728_00453548 …
bins.1197.fa	Ga0500728_00064303 Ga0500728_00114178 Ga0500728_00138827 Ga0500728_00140488 Ga0500728_00145378 Ga0500728_00153713 Ga0500728_00167328 Ga0500728_00177550 Ga0500728_00179319 Ga0500728_00179339 Ga0500728_00196067 Ga0500728_00200197 Ga0500728_00203923 Ga0500728_00208442 Ga0500728_00216492 Ga0500728_00220824 Ga0500728_00231145 Ga0500728_00236169 Ga0500728_00236231 Ga0500728_00239985 Ga0500728_00240396 …
bins.1198.fa	Ga0500728_00025349 Ga0500728_00047386 Ga0500728_00064471 Ga0500728_00065697 Ga0500728_00088669 Ga0500728_00108574 Ga0500728_00121904 Ga0500728_00122344 Ga0500728_00143357 Ga0500728_00149061 Ga0500728_00156174 Ga0500728_00178788 Ga0500728_00184158 Ga0500728_00192119 Ga0500728_00202050 Ga0500728_00221581 Ga0500728_00266419 Ga0500728_00331180 Ga0500728_00336580 Ga0500728_00339034 Ga0500728_00378317 …
bins.1199.fa	Ga0500728_00065627 Ga0500728_00134397 Ga0500728_00145869 Ga0500728_00168449 Ga0500728_00178842 Ga0500728_00182870 Ga0500728_00214787 Ga0500728_00218442 Ga0500728_00241334 Ga0500728_00249987 Ga0500728_00256957 Ga0500728_00261132 Ga0500728_00292635 Ga0500728_00318207 Ga0500728_00327399 Ga0500728_00334725 Ga0500728_00348686 Ga0500728_00353328 Ga0500728_00373251 Ga0500728_00378139 Ga0500728_00394782 …
bins.12.fa	Ga0500728_00317153 Ga0500728_00386828 Ga0500728_00423614 Ga0500728_00470272 Ga0500728_00475588 Ga0500728_00484340 Ga0500728_00488102 Ga0500728_00500620 Ga0500728_00523594 Ga0500728_00535004 Ga0500728_00571140 Ga0500728_00599233 Ga0500728_00671806 Ga0500728_00675023 Ga0500728_00685525 Ga0500728_00686718 Ga0500728_00689005 Ga0500728_00744366 Ga0500728_00758573 Ga0500728_00758859 Ga0500728_00843371 …
bins.120.fa	Ga0500728_00032680 Ga0500728_00064513 Ga0500728_00073837 Ga0500728_00083208 Ga0500728_00097130 Ga0500728_00120836 Ga0500728_00133412 Ga0500728_00238505 Ga0500728_00296425 Ga0500728_00379585 Ga0500728_00430127 Ga0500728_00536801 Ga0500728_00890086 Ga0500728_01188788 Ga0500728_01273605
bins.1200.fa	Ga0500728_00065279 Ga0500728_00065384 Ga0500728_00065751 Ga0500728_00088846 Ga0500728_00099865 Ga0500728_00101523 Ga0500728_00109744 Ga0500728_00127324 Ga0500728_00133557 Ga0500728_00148312 Ga0500728_00149482 Ga0500728_00178028 Ga0500728_00183417 Ga0500728_00186457 Ga0500728_00212676 Ga0500728_00233243 Ga0500728_00256553 Ga0500728_00274196 Ga0500728_00279104 Ga0500728_00283550 Ga0500728_00290470 …
bins.1201.fa	Ga0500728_00047463 Ga0500728_00066448 Ga0500728_00082698 Ga0500728_00099322 Ga0500728_00099871 Ga0500728_00121167 Ga0500728_00142500 Ga0500728_00152067 Ga0500728_00155659 Ga0500728_00156751 Ga0500728_00160630 Ga0500728_00180034 Ga0500728_00200122 Ga0500728_00200656 Ga0500728_00205282 Ga0500728_00218865 Ga0500728_00222093 Ga0500728_00232852 Ga0500728_00250843 Ga0500728_00261594 Ga0500728_00279705 …
bins.1202.fa	Ga0500728_00066665 Ga0500728_00138744 Ga0500728_00140861 Ga0500728_00145573 Ga0500728_00148232 Ga0500728_00159414 Ga0500728_00162759 Ga0500728_00182553 Ga0500728_00197808 Ga0500728_00198111 Ga0500728_00201059 Ga0500728_00201099 Ga0500728_00223214 Ga0500728_00230513 Ga0500728_00240962 Ga0500728_00243320 Ga0500728_00248779 Ga0500728_00250112 Ga0500728_00254944 Ga0500728_00265738 Ga0500728_00271659 …
bins.1203.fa	Ga0500728_00012589 Ga0500728_00012763 Ga0500728_00013524 Ga0500728_00017320 Ga0500728_00022222 Ga0500728_00025084 Ga0500728_00028117 Ga0500728_00028300 Ga0500728_00033808 Ga0500728_00034181 Ga0500728_00038134 Ga0500728_00041995 Ga0500728_00043757 Ga0500728_00045777 Ga0500728_00047077 Ga0500728_00049547 Ga0500728_00050023 Ga0500728_00052037 Ga0500728_00053042 Ga0500728_00053084 Ga0500728_00053123 …
bins.1204.fa	Ga0500728_00067441 Ga0500728_00075494 Ga0500728_00171076 Ga0500728_00189575 Ga0500728_00248952 Ga0500728_00307187 Ga0500728_00318664 Ga0500728_00337696 Ga0500728_00372969 Ga0500728_00387460 Ga0500728_00415429 Ga0500728_00589675 Ga0500728_00595227 Ga0500728_00622356 Ga0500728_00783927 Ga0500728_00879321 Ga0500728_01005491 Ga0500728_01266651 Ga0500728_01919017 Ga0500728_02853453
bins.1205.fa	Ga0500728_00029586 Ga0500728_00035144 Ga0500728_00036123 Ga0500728_00067445 Ga0500728_00070056 Ga0500728_00078957 Ga0500728_00087604 Ga0500728_00101329 Ga0500728_00103215 Ga0500728_00119394 Ga0500728_00124164 Ga0500728_00147992 Ga0500728_00159965 Ga0500728_00176522 Ga0500728_00179914 Ga0500728_00186512 Ga0500728_00193187 Ga0500728_00197428 Ga0500728_00197605 Ga0500728_00204320 Ga0500728_00205384 …
bins.1206.fa	Ga0500728_00055741 Ga0500728_00058060 Ga0500728_00067530 Ga0500728_00084181 Ga0500728_00092042 Ga0500728_00114981 Ga0500728_00116265 Ga0500728_00126615 Ga0500728_00147677 Ga0500728_00154116 Ga0500728_00156208 Ga0500728_00157320 Ga0500728_00169332 Ga0500728_00190877 Ga0500728_00200895 Ga0500728_00215608 Ga0500728_00225103 Ga0500728_00247506 Ga0500728_00256460 Ga0500728_00262945 Ga0500728_00275552 …
bins.1207.fa	Ga0500728_00033684 Ga0500728_00046459 Ga0500728_00069054 Ga0500728_00069701 Ga0500728_00091612 Ga0500728_00094554 Ga0500728_00102859 Ga0500728_00103034 Ga0500728_00113237 Ga0500728_00123312 Ga0500728_00124230 Ga0500728_00137763 Ga0500728_00139749 Ga0500728_00172543 Ga0500728_00177648 Ga0500728_00180716 Ga0500728_00189218 Ga0500728_00193755 Ga0500728_00193798 Ga0500728_00193882 Ga0500728_00198636 …
bins.1209.fa	Ga0500728_00063650 Ga0500728_00063655 Ga0500728_00098417 Ga0500728_00101027 Ga0500728_00124032 Ga0500728_00125914 Ga0500728_00128630 Ga0500728_00145941 Ga0500728_00180308 Ga0500728_00180353 Ga0500728_00210981 Ga0500728_00213929 Ga0500728_00221190 Ga0500728_00222831 Ga0500728_00232923 Ga0500728_00240708 Ga0500728_00244907 Ga0500728_00246910 Ga0500728_00252539 Ga0500728_00257320 Ga0500728_00264061 …
bins.121.fa	Ga0500728_00729925 Ga0500728_00791668 Ga0500728_00817491 Ga0500728_00992647 Ga0500728_01209753 Ga0500728_01213321 Ga0500728_01289041 Ga0500728_01481703 Ga0500728_01579154 Ga0500728_01600116 Ga0500728_01656877 Ga0500728_01681918 Ga0500728_01683814 Ga0500728_01694352 Ga0500728_01705633 Ga0500728_01708196 Ga0500728_01773981 Ga0500728_01780081 Ga0500728_01785413 Ga0500728_01821336 Ga0500728_01834268 …
bins.1210.fa	Ga0500728_00070526 Ga0500728_00076342 Ga0500728_00089821 Ga0500728_00097566 Ga0500728_00110902 Ga0500728_00125022 Ga0500728_00134646 Ga0500728_00144019 Ga0500728_00144230 Ga0500728_00157192 Ga0500728_00162249 Ga0500728_00173610 Ga0500728_00177368 Ga0500728_00187994 Ga0500728_00207728 Ga0500728_00211024 Ga0500728_00212987 Ga0500728_00244418 Ga0500728_00251431 Ga0500728_00251932 Ga0500728_00262385 …
bins.1211.fa	Ga0500728_00069219 Ga0500728_00071451 Ga0500728_00074647 Ga0500728_00081922 Ga0500728_00085264 Ga0500728_00093720 Ga0500728_00103084 Ga0500728_00112983 Ga0500728_00120370 Ga0500728_00127392 Ga0500728_00136729 Ga0500728_00175858 Ga0500728_00183414 Ga0500728_00188493 Ga0500728_00197496 Ga0500728_00198839 Ga0500728_00219416 Ga0500728_00223189 Ga0500728_00237303 Ga0500728_00243183 Ga0500728_00252862 …
bins.1212.fa	Ga0500728_00072398 Ga0500728_00123432 Ga0500728_00143195 Ga0500728_00144743 Ga0500728_00169857 Ga0500728_00172977 Ga0500728_00178509 Ga0500728_00187817 Ga0500728_00198825 Ga0500728_00207813 Ga0500728_00217978 Ga0500728_00225467 Ga0500728_00231463 Ga0500728_00232098 Ga0500728_00247934 Ga0500728_00248456 Ga0500728_00279072 Ga0500728_00287630 Ga0500728_00295251 Ga0500728_00320365 Ga0500728_00321097 …
bins.1213.fa	Ga0500728_00072939 Ga0500728_00086815 Ga0500728_00112196 Ga0500728_00120615 Ga0500728_00161820 Ga0500728_00167378 Ga0500728_00175992 Ga0500728_00178688 Ga0500728_00182710 Ga0500728_00194468 Ga0500728_00205766 Ga0500728_00228082 Ga0500728_00236474 Ga0500728_00249942 Ga0500728_00263159 Ga0500728_00263538 Ga0500728_00269908 Ga0500728_00279641 Ga0500728_00307287 Ga0500728_00316203 Ga0500728_00327397 …
bins.1214.fa	Ga0500728_00049817 Ga0500728_00064407 Ga0500728_00068947 Ga0500728_00079856 Ga0500728_00087169 Ga0500728_00096523 Ga0500728_00128422 Ga0500728_00150303 Ga0500728_00157920 Ga0500728_00169785 Ga0500728_00189064 Ga0500728_00201659 Ga0500728_00203071 Ga0500728_00210860 Ga0500728_00218062 Ga0500728_00240580 Ga0500728_00255878 Ga0500728_00256573 Ga0500728_00258366 Ga0500728_00274602 Ga0500728_00279848 …
bins.1215.fa	Ga0500728_00066227 Ga0500728_00073663 Ga0500728_00103731 Ga0500728_00109158 Ga0500728_00112155 Ga0500728_00129784 Ga0500728_00177414 Ga0500728_00184787 Ga0500728_00188269 Ga0500728_00229135 Ga0500728_00231525 Ga0500728_00249836 Ga0500728_00273916 Ga0500728_00288922 Ga0500728_00289350 Ga0500728_00329363 Ga0500728_00332075 Ga0500728_00348660 Ga0500728_00357473 Ga0500728_00369006 Ga0500728_00375192 …
bins.1216.fa	Ga0500728_00002393 Ga0500728_00017998 Ga0500728_00020963 Ga0500728_00024301 Ga0500728_00026373 Ga0500728_00027931 Ga0500728_00030420 Ga0500728_00031440 Ga0500728_00034491 Ga0500728_00034690 Ga0500728_00037285 Ga0500728_00037443 Ga0500728_00037556 Ga0500728_00039766 Ga0500728_00039901 Ga0500728_00040299 Ga0500728_00040400 Ga0500728_00041836 Ga0500728_00042023 Ga0500728_00042279 Ga0500728_00042689 …
bins.1217.fa	Ga0500728_00047939 Ga0500728_00063705 Ga0500728_00074374 Ga0500728_00109597 Ga0500728_00235385 Ga0500728_00356964 Ga0500728_00367497 Ga0500728_00481543 Ga0500728_00497982 Ga0500728_00503648 Ga0500728_00588944 Ga0500728_00752983 Ga0500728_00789027 Ga0500728_01164514
bins.1218.fa	Ga0500728_00044605 Ga0500728_00060301 Ga0500728_00061635 Ga0500728_00064512 Ga0500728_00065553 Ga0500728_00066087 Ga0500728_00070434 Ga0500728_00075287 Ga0500728_00075527 Ga0500728_00079704 Ga0500728_00079726 Ga0500728_00085046 Ga0500728_00089882 Ga0500728_00089885 Ga0500728_00093755 Ga0500728_00099032 Ga0500728_00100050 Ga0500728_00101985 Ga0500728_00104867 Ga0500728_00107361 Ga0500728_00111112 …
bins.122.fa	Ga0500728_00054331 Ga0500728_00057166 Ga0500728_00064816 Ga0500728_00094000 Ga0500728_00142956 Ga0500728_00175949 Ga0500728_00187921 Ga0500728_00245519 Ga0500728_00268322 Ga0500728_00296251 Ga0500728_00298300 Ga0500728_00310291 Ga0500728_00333193 Ga0500728_00465048 Ga0500728_00604639 Ga0500728_00664245 Ga0500728_00743178 Ga0500728_00767608 Ga0500728_00774288 Ga0500728_00810903 Ga0500728_00986029 …
bins.1220.fa	Ga0500728_00077373 Ga0500728_00089299 Ga0500728_00112022 Ga0500728_00120217 Ga0500728_00147413 Ga0500728_00150688 Ga0500728_00169797 Ga0500728_00171293 Ga0500728_00182332 Ga0500728_00191983 Ga0500728_00217442 Ga0500728_00235344 Ga0500728_00244439 Ga0500728_00256027 Ga0500728_00291906 Ga0500728_00320485 Ga0500728_00325426 Ga0500728_00403987 Ga0500728_00414162 Ga0500728_00429764 Ga0500728_00436517 …
bins.1221.fa	Ga0500728_00031471 Ga0500728_00034512 Ga0500728_00037353 Ga0500728_00043023 Ga0500728_00044939 Ga0500728_00052798 Ga0500728_00064145 Ga0500728_00065256 Ga0500728_00074954 Ga0500728_00075930 Ga0500728_00077214 Ga0500728_00077494 Ga0500728_00077739 Ga0500728_00087725 Ga0500728_00090939 Ga0500728_00098643 Ga0500728_00102280 Ga0500728_00104015 Ga0500728_00109261 Ga0500728_00111178 Ga0500728_00112310 …
bins.1222.fa	Ga0500728_00054037 Ga0500728_00077692 Ga0500728_00139843 Ga0500728_00146212 Ga0500728_00146332 Ga0500728_00157555 Ga0500728_00189420 Ga0500728_00208804 Ga0500728_00241068 Ga0500728_00302449 Ga0500728_00335846 Ga0500728_00349962 Ga0500728_00351300 Ga0500728_00417261 Ga0500728_00421315 Ga0500728_00474597 Ga0500728_00481878 Ga0500728_00484545 Ga0500728_00501614 Ga0500728_00540810 Ga0500728_00543331 …
bins.1223.fa	Ga0500728_00032577 Ga0500728_00129423 Ga0500728_00165250 Ga0500728_00179419 Ga0500728_00191891 Ga0500728_00210985 Ga0500728_00246331 Ga0500728_00274391 Ga0500728_00275840 Ga0500728_00415146 Ga0500728_00598299 Ga0500728_00719711 Ga0500728_00772115 Ga0500728_00784326 Ga0500728_00916502 Ga0500728_00919323 Ga0500728_01014384
bins.1224.fa	Ga0500728_00029913 Ga0500728_00074399 Ga0500728_00078662 Ga0500728_00107769 Ga0500728_00126085 Ga0500728_00127421 Ga0500728_00129424 Ga0500728_00141026 Ga0500728_00145009 Ga0500728_00157473 Ga0500728_00174354 Ga0500728_00182285 Ga0500728_00190138 Ga0500728_00204666 Ga0500728_00209798 Ga0500728_00221298 Ga0500728_00225040 Ga0500728_00231486 Ga0500728_00232175 Ga0500728_00235863 Ga0500728_00237203 …
bins.1225.fa	Ga0500728_00078867 Ga0500728_00110994 Ga0500728_00137867 Ga0500728_00145228 Ga0500728_00190655 Ga0500728_00213572 Ga0500728_00241303 Ga0500728_00275458 Ga0500728_00279745 Ga0500728_00348931 Ga0500728_00590467 Ga0500728_00624178 Ga0500728_00766847 Ga0500728_00781082 Ga0500728_00807890 Ga0500728_00892677 Ga0500728_01348531 Ga0500728_02038842
bins.1227.fa	Ga0500728_00079788 Ga0500728_00085550 Ga0500728_00089775 Ga0500728_00092509 Ga0500728_00096561 Ga0500728_00096632 Ga0500728_00098320 Ga0500728_00115346 Ga0500728_00196461 Ga0500728_00281952 Ga0500728_00381150 Ga0500728_00471816 Ga0500728_00472338 Ga0500728_00589798 Ga0500728_00834334 Ga0500728_00870883 Ga0500728_00922780 Ga0500728_01229156 Ga0500728_01236984 Ga0500728_01240840 Ga0500728_01290114 …
bins.1228.fa	Ga0500728_00062023 Ga0500728_00063487 Ga0500728_00080445 Ga0500728_00100210 Ga0500728_00106326 Ga0500728_00110732 Ga0500728_00120223 Ga0500728_00136027 Ga0500728_00136046 Ga0500728_00149264 Ga0500728_00149639 Ga0500728_00150185 Ga0500728_00154704 Ga0500728_00158802 Ga0500728_00177801 Ga0500728_00179920 Ga0500728_00184993 Ga0500728_00204302 Ga0500728_00206685 Ga0500728_00208005 Ga0500728_00213938 …
bins.1229.fa	Ga0500728_00073724 Ga0500728_00080621 Ga0500728_00091735 Ga0500728_00113641 Ga0500728_00124327 Ga0500728_00176569 Ga0500728_00190087 Ga0500728_00235973 Ga0500728_00241625 Ga0500728_00259274 Ga0500728_00275453 Ga0500728_00347350 Ga0500728_00353529 Ga0500728_00372179 Ga0500728_00397343 Ga0500728_00528235 Ga0500728_00529401 Ga0500728_00580284 Ga0500728_00603583 Ga0500728_00624664 Ga0500728_00640861 …
bins.123.fa	Ga0500728_00053652 Ga0500728_00061259 Ga0500728_00070237 Ga0500728_00074676 Ga0500728_00088616 Ga0500728_00090436 Ga0500728_00094337 Ga0500728_00097373 Ga0500728_00103994 Ga0500728_00108338 Ga0500728_00108415 Ga0500728_00114997 Ga0500728_00119983 Ga0500728_00125542 Ga0500728_00132967 Ga0500728_00133200 Ga0500728_00134554 Ga0500728_00138890 Ga0500728_00144754 Ga0500728_00147722 Ga0500728_00149356 …
bins.1230.fa	Ga0500728_00028427 Ga0500728_00036032 Ga0500728_00046954 Ga0500728_00074933 Ga0500728_00080905 Ga0500728_00091247 Ga0500728_00095993 Ga0500728_00123612 Ga0500728_00125648 Ga0500728_00125810 Ga0500728_00125956 Ga0500728_00147132 Ga0500728_00158474 Ga0500728_00177394 Ga0500728_00180783 Ga0500728_00184201 Ga0500728_00202068 Ga0500728_00212482 Ga0500728_00229081 Ga0500728_00230680 Ga0500728_00231200 …
bins.1231.fa	Ga0500728_00081091 Ga0500728_00151450 Ga0500728_00180568 Ga0500728_00186360 Ga0500728_00250336 Ga0500728_00279315 Ga0500728_00284929 Ga0500728_00287353 Ga0500728_00439750 Ga0500728_00496053 Ga0500728_00639442 Ga0500728_00782304 Ga0500728_00883056 Ga0500728_01091878 Ga0500728_01186521 Ga0500728_01496315 Ga0500728_01649297 Ga0500728_01694478 Ga0500728_02208639
bins.1232.fa	Ga0500728_00081153 Ga0500728_00198390 Ga0500728_00213307 Ga0500728_00259056 Ga0500728_00273755 Ga0500728_00276497 Ga0500728_00279011 Ga0500728_00297541 Ga0500728_00384414 Ga0500728_00467255 Ga0500728_00469218 Ga0500728_00482766 Ga0500728_00496235 Ga0500728_00519983 Ga0500728_00541386 Ga0500728_00554200 Ga0500728_00614220 Ga0500728_00712225 Ga0500728_01014648 Ga0500728_01109604 Ga0500728_01130453 …
bins.1233.fa	Ga0500728_00057289 Ga0500728_00082158 Ga0500728_00105655 Ga0500728_00135371 Ga0500728_00166341 Ga0500728_00237450 Ga0500728_00242074 Ga0500728_00287201 Ga0500728_00298052 Ga0500728_00309875 Ga0500728_00403519 Ga0500728_00437952 Ga0500728_00464505 Ga0500728_00648480
bins.1234.fa	Ga0500728_00014710 Ga0500728_00037568 Ga0500728_00054010 Ga0500728_00061307 Ga0500728_00061753 Ga0500728_00068590 Ga0500728_00070465 Ga0500728_00070997 Ga0500728_00071307 Ga0500728_00076047 Ga0500728_00083817 Ga0500728_00090849 Ga0500728_00108500 Ga0500728_00119347 Ga0500728_00126869 Ga0500728_00127609 Ga0500728_00144332 Ga0500728_00146097 Ga0500728_00146914 Ga0500728_00152128 Ga0500728_00158402 …
bins.1235.fa	Ga0500728_00085050 Ga0500728_00094706 Ga0500728_00095423 Ga0500728_00096088 Ga0500728_00136522 Ga0500728_00144813 Ga0500728_00163487 Ga0500728_00163804 Ga0500728_00167671 Ga0500728_00171744 Ga0500728_00182108 Ga0500728_00182910 Ga0500728_00183374 Ga0500728_00205490 Ga0500728_00207218 Ga0500728_00207856 Ga0500728_00208899 Ga0500728_00224429 Ga0500728_00238599 Ga0500728_00238927 Ga0500728_00241694 …
bins.1236.fa	Ga0500728_00058430 Ga0500728_00080704 Ga0500728_00085590 Ga0500728_00090268 Ga0500728_00090701 Ga0500728_00095367 Ga0500728_00119520 Ga0500728_00124939 Ga0500728_00127367 Ga0500728_00129091 Ga0500728_00129762 Ga0500728_00139967 Ga0500728_00151799 Ga0500728_00151905 Ga0500728_00153450 Ga0500728_00161951 Ga0500728_00170759 Ga0500728_00171855 Ga0500728_00175265 Ga0500728_00175774 Ga0500728_00179561 …
bins.1237.fa	Ga0500728_00046693 Ga0500728_00048149 Ga0500728_00049186 Ga0500728_00054790 Ga0500728_00060847 Ga0500728_00063059 Ga0500728_00066359 Ga0500728_00066571 Ga0500728_00069902 Ga0500728_00073114 Ga0500728_00077928 Ga0500728_00081011 Ga0500728_00084129 Ga0500728_00085841 Ga0500728_00094146 Ga0500728_00094404 Ga0500728_00094454 Ga0500728_00097252 Ga0500728_00098127 Ga0500728_00100104 Ga0500728_00103416 …
bins.1238.fa	Ga0500728_00050629 Ga0500728_00053000 Ga0500728_00064115 Ga0500728_00082129 Ga0500728_00085848 Ga0500728_00091692 Ga0500728_00093710 Ga0500728_00115481 Ga0500728_00129970 Ga0500728_00131070 Ga0500728_00134634 Ga0500728_00138405 Ga0500728_00145472 Ga0500728_00148871 Ga0500728_00150684 Ga0500728_00152593 Ga0500728_00154784 Ga0500728_00161816 Ga0500728_00164365 Ga0500728_00166416 Ga0500728_00171604 …
bins.1239.fa	Ga0500728_00012108 Ga0500728_00016206 Ga0500728_00057667 Ga0500728_00069507 Ga0500728_00074039 Ga0500728_00078742 Ga0500728_00086291 Ga0500728_00107661 Ga0500728_00115129 Ga0500728_00116144 Ga0500728_00131606 Ga0500728_00145115 Ga0500728_00145449 Ga0500728_00149273 Ga0500728_00151998 Ga0500728_00164645 Ga0500728_00177557 Ga0500728_00181430 Ga0500728_00196679 Ga0500728_00199122 Ga0500728_00205936 …
bins.124.fa	Ga0500728_00083270 Ga0500728_00123532 Ga0500728_00128055 Ga0500728_00154030 Ga0500728_00207323 Ga0500728_00228928 Ga0500728_00246486 Ga0500728_00258203 Ga0500728_00302003 Ga0500728_00365838 Ga0500728_00369426 Ga0500728_00387049 Ga0500728_00401050 Ga0500728_00406122 Ga0500728_00408148 Ga0500728_00419476 Ga0500728_00424077 Ga0500728_00427219 Ga0500728_00429495 Ga0500728_00431075 Ga0500728_00447770 …
bins.1240.fa	Ga0500728_00030245 Ga0500728_00045773 Ga0500728_00068760 Ga0500728_00085571 Ga0500728_00086792 Ga0500728_00091406 Ga0500728_00093211 Ga0500728_00097187 Ga0500728_00100852 Ga0500728_00114950 Ga0500728_00118870 Ga0500728_00119214 Ga0500728_00121967 Ga0500728_00122068 Ga0500728_00129662 Ga0500728_00132813 Ga0500728_00142001 Ga0500728_00143693 Ga0500728_00143863 Ga0500728_00148350 Ga0500728_00149444 …
bins.1241.fa	Ga0500728_00071270 Ga0500728_00073217 Ga0500728_00077115 Ga0500728_00088585 Ga0500728_00097486 Ga0500728_00121580 Ga0500728_00126452 Ga0500728_00166451 Ga0500728_00185241 Ga0500728_00186162 Ga0500728_00191510 Ga0500728_00201407 Ga0500728_00221990 Ga0500728_00256972 Ga0500728_00285881 Ga0500728_00317387 Ga0500728_00337602 Ga0500728_00337727 Ga0500728_00364232 Ga0500728_00378291 Ga0500728_00409385 …
bins.1242.fa	Ga0500728_00082035 Ga0500728_00089805 Ga0500728_00090203 Ga0500728_00113459 Ga0500728_00127481 Ga0500728_00135593 Ga0500728_00137195 Ga0500728_00147740 Ga0500728_00156136 Ga0500728_00163121 Ga0500728_00172577 Ga0500728_00179809 Ga0500728_00179835 Ga0500728_00184281 Ga0500728_00190774 Ga0500728_00227412 Ga0500728_00233909 Ga0500728_00238710 Ga0500728_00242388 Ga0500728_00247835 Ga0500728_00249430 …
bins.1243.fa	Ga0500728_00091127 Ga0500728_00092733 Ga0500728_00144888 Ga0500728_00148562 Ga0500728_00164300 Ga0500728_00197451 Ga0500728_00237083 Ga0500728_00237509 Ga0500728_00239941 Ga0500728_00260490 Ga0500728_00260608 Ga0500728_00273223 Ga0500728_00300653 Ga0500728_00332103 Ga0500728_00350225 Ga0500728_00362022 Ga0500728_00378170 Ga0500728_00380395 Ga0500728_00389716 Ga0500728_00393257 Ga0500728_00423598 …
bins.1244.fa	Ga0500728_00011960 Ga0500728_00022463 Ga0500728_00031243 Ga0500728_00035245 Ga0500728_00038038 Ga0500728_00039384 Ga0500728_00039834 Ga0500728_00049430 Ga0500728_00064795 Ga0500728_00073124 Ga0500728_00077089 Ga0500728_00081303 Ga0500728_00092803 Ga0500728_00137209 Ga0500728_00139701 Ga0500728_00140867 Ga0500728_00144545 Ga0500728_00155854 Ga0500728_00161736 Ga0500728_00169544 Ga0500728_00184745 …
bins.1245.fa	Ga0500728_00011821 Ga0500728_00053884 Ga0500728_00057522 Ga0500728_00066068 Ga0500728_00075029 Ga0500728_00084910 Ga0500728_00090884 Ga0500728_00092295 Ga0500728_00093234 Ga0500728_00095065 Ga0500728_00097454 Ga0500728_00098084 Ga0500728_00102153 Ga0500728_00107540 Ga0500728_00113555 Ga0500728_00127423 Ga0500728_00142092 Ga0500728_00145167 Ga0500728_00145754 Ga0500728_00145833 Ga0500728_00152431 …
bins.1246.fa	Ga0500728_00093986 Ga0500728_00121166 Ga0500728_00249108 Ga0500728_00309932 Ga0500728_00373883 Ga0500728_00415307 Ga0500728_00460484 Ga0500728_00509440 Ga0500728_00596268 Ga0500728_00626808 Ga0500728_00641724 Ga0500728_00689325 Ga0500728_00702315 Ga0500728_00714996 Ga0500728_00722352 Ga0500728_00910135 Ga0500728_00934549 Ga0500728_01159301 Ga0500728_01225638 Ga0500728_01476917 Ga0500728_01532871 …
bins.1247.fa	Ga0500728_00038816 Ga0500728_00051239 Ga0500728_00051285 Ga0500728_00075440 Ga0500728_00092346 Ga0500728_00094209 Ga0500728_00102114 Ga0500728_00114698 Ga0500728_00133551 Ga0500728_00136279 Ga0500728_00146127 Ga0500728_00150853 Ga0500728_00157017 Ga0500728_00161260 Ga0500728_00165896 Ga0500728_00169334 Ga0500728_00183928 Ga0500728_00198670 Ga0500728_00212270 Ga0500728_00227516 Ga0500728_00229184 …
bins.1248.fa	Ga0500728_00064786 Ga0500728_00066994 Ga0500728_00074752 Ga0500728_00083146 Ga0500728_00083616 Ga0500728_00097949 Ga0500728_00106391 Ga0500728_00108322 Ga0500728_00116131 Ga0500728_00123739 Ga0500728_00139481 Ga0500728_00140492 Ga0500728_00141993 Ga0500728_00143603 Ga0500728_00145025 Ga0500728_00145722 Ga0500728_00146608 Ga0500728_00149232 Ga0500728_00154426 Ga0500728_00159171 Ga0500728_00204922 …
bins.1249.fa	Ga0500728_00047680 Ga0500728_00053475 Ga0500728_00066589 Ga0500728_00073741 Ga0500728_00082688 Ga0500728_00096914 Ga0500728_00098108 Ga0500728_00126686 Ga0500728_00127415 Ga0500728_00158482 Ga0500728_00170632 Ga0500728_00174643 Ga0500728_00248776 Ga0500728_00261681 Ga0500728_00263103 Ga0500728_00266319 Ga0500728_00276713 Ga0500728_00279799 Ga0500728_00284055 Ga0500728_00290555 Ga0500728_00338527 …
bins.1250.fa	Ga0500728_00100065 Ga0500728_00122003 Ga0500728_00133514 Ga0500728_00159468 Ga0500728_00163359 Ga0500728_00168247 Ga0500728_00169299 Ga0500728_00171124 Ga0500728_00171953 Ga0500728_00184352 Ga0500728_00207889 Ga0500728_00215397 Ga0500728_00221863 Ga0500728_00244801 Ga0500728_00245047 Ga0500728_00249959 Ga0500728_00256577 Ga0500728_00264584 Ga0500728_00264592 Ga0500728_00269875 Ga0500728_00272671 …
bins.1251.fa	Ga0500728_00059960 Ga0500728_00063753 Ga0500728_00073584 Ga0500728_00084694 Ga0500728_00088406 Ga0500728_00088971 Ga0500728_00097126 Ga0500728_00101120 Ga0500728_00104937 Ga0500728_00109016 Ga0500728_00111342 Ga0500728_00150440 Ga0500728_00151790 Ga0500728_00152749 Ga0500728_00160819 Ga0500728_00163709 Ga0500728_00167074 Ga0500728_00170206 Ga0500728_00179618 Ga0500728_00180675 Ga0500728_00186420 …
bins.1252.fa	Ga0500728_00020225 Ga0500728_00075885 Ga0500728_00103085 Ga0500728_00133571 Ga0500728_00154283 Ga0500728_00166003 Ga0500728_00238315 Ga0500728_00272079 Ga0500728_00357792 Ga0500728_00449457 Ga0500728_00497631 Ga0500728_00609112 Ga0500728_00661950 Ga0500728_00672635 Ga0500728_00677996 Ga0500728_00678496 Ga0500728_00757421 Ga0500728_00764647 Ga0500728_00767104 Ga0500728_00772884 Ga0500728_00795108 …
bins.1253.fa	Ga0500728_00042763 Ga0500728_00104313 Ga0500728_00119921 Ga0500728_00139656 Ga0500728_00172733 Ga0500728_00176493 Ga0500728_00193015 Ga0500728_00199741 Ga0500728_00205550 Ga0500728_00253155 Ga0500728_00262278 Ga0500728_00265052 Ga0500728_00295889 Ga0500728_00321400 Ga0500728_00336102 Ga0500728_00365213 Ga0500728_00392348 Ga0500728_00458916 Ga0500728_00478472 Ga0500728_00533878 Ga0500728_00548203 …
bins.1254.fa	Ga0500728_00046522 Ga0500728_00050861 Ga0500728_00065309 Ga0500728_00067999 Ga0500728_00104823 Ga0500728_00115167 Ga0500728_00118910 Ga0500728_00128174 Ga0500728_00133446 Ga0500728_00138485 Ga0500728_00143285 Ga0500728_00144285 Ga0500728_00144384 Ga0500728_00154757 Ga0500728_00160001 Ga0500728_00165044 Ga0500728_00168855 Ga0500728_00198221 Ga0500728_00207817 Ga0500728_00221647 Ga0500728_00222682 …
bins.1255.fa	Ga0500728_00157228 Ga0500728_00194693 Ga0500728_00215631 Ga0500728_00237770 Ga0500728_00319097 Ga0500728_00347631 Ga0500728_00363934 Ga0500728_00372397 Ga0500728_00401846 Ga0500728_00422247 Ga0500728_00444634 Ga0500728_00446627 Ga0500728_00532642 Ga0500728_00541651 Ga0500728_00559436 Ga0500728_00619216 Ga0500728_00692013 Ga0500728_00703651 Ga0500728_00715581 Ga0500728_00732109 Ga0500728_00734378 …
bins.1256.fa	Ga0500728_00108266 Ga0500728_00220476 Ga0500728_00311279 Ga0500728_00389848 Ga0500728_00393143 Ga0500728_00393682 Ga0500728_00439609 Ga0500728_00481370 Ga0500728_00499061 Ga0500728_00499452 Ga0500728_00580529 Ga0500728_00582607 Ga0500728_00604648 Ga0500728_00611819 Ga0500728_00621440 Ga0500728_00638019 Ga0500728_00640099 Ga0500728_00662470 Ga0500728_00676095 Ga0500728_00676182 Ga0500728_00681491 …
bins.1257.fa	Ga0500728_00075171 Ga0500728_00108908 Ga0500728_00109717 Ga0500728_00110176 Ga0500728_00113926 Ga0500728_00151562 Ga0500728_00173086 Ga0500728_00180434 Ga0500728_00198157 Ga0500728_00201546 Ga0500728_00209266 Ga0500728_00217554 Ga0500728_00235008 Ga0500728_00257574 Ga0500728_00275435 Ga0500728_00284756 Ga0500728_00294483 Ga0500728_00302973 Ga0500728_00306197 Ga0500728_00308253 Ga0500728_00326994 …
bins.1258.fa	Ga0500728_00109347 Ga0500728_00116756 Ga0500728_00282701 Ga0500728_00285414 Ga0500728_00293577 Ga0500728_00371979 Ga0500728_00449266 Ga0500728_00560275 Ga0500728_00604036 Ga0500728_00618048 Ga0500728_00663855 Ga0500728_00750903 Ga0500728_00787663 Ga0500728_00841944 Ga0500728_00960940 Ga0500728_01039809 Ga0500728_01056355 Ga0500728_01126219 Ga0500728_01181252 Ga0500728_01209693 Ga0500728_01279919 …
bins.1259.fa	Ga0500728_00027528 Ga0500728_00058414 Ga0500728_00091168 Ga0500728_00094058 Ga0500728_00102016 Ga0500728_00104663 Ga0500728_00106839 Ga0500728_00110296 Ga0500728_00110504 Ga0500728_00111151 Ga0500728_00111263 Ga0500728_00113129 Ga0500728_00128421 Ga0500728_00133090 Ga0500728_00134571 Ga0500728_00135094 Ga0500728_00137759 Ga0500728_00138741 Ga0500728_00140184 Ga0500728_00147227 Ga0500728_00147566 …
bins.126.fa	Ga0500728_00218644 Ga0500728_00228916 Ga0500728_00229796 Ga0500728_00237221 Ga0500728_00247052 Ga0500728_00279165 Ga0500728_00288539 Ga0500728_00320813 Ga0500728_00322825 Ga0500728_00336342 Ga0500728_00390001 Ga0500728_00449974 Ga0500728_00488295 Ga0500728_00574458 Ga0500728_00588130 Ga0500728_00609912 Ga0500728_00667147 Ga0500728_00686250 Ga0500728_00710871 Ga0500728_00760551 Ga0500728_00792091 …
bins.1261.fa	Ga0500728_00098879 Ga0500728_00101614 Ga0500728_00112376 Ga0500728_00148111 Ga0500728_00148499 Ga0500728_00160589 Ga0500728_00174179 Ga0500728_00189461 Ga0500728_00190239 Ga0500728_00193296 Ga0500728_00195825 Ga0500728_00201010 Ga0500728_00212507 Ga0500728_00223253 Ga0500728_00224393 Ga0500728_00232400 Ga0500728_00255478 Ga0500728_00263093 Ga0500728_00274994 Ga0500728_00339791 Ga0500728_00348199 …
bins.1262.fa	Ga0500728_00108433 Ga0500728_00113831 Ga0500728_00134355 Ga0500728_00146028 Ga0500728_00168633 Ga0500728_00172726 Ga0500728_00186965 Ga0500728_00190073 Ga0500728_00218080 Ga0500728_00225730 Ga0500728_00241208 Ga0500728_00242320 Ga0500728_00245569 Ga0500728_00256316 Ga0500728_00278170 Ga0500728_00282940 Ga0500728_00314764 Ga0500728_00321056 Ga0500728_00321762 Ga0500728_00355154 Ga0500728_00369921 …
bins.1263.fa	Ga0500728_00061843 Ga0500728_00110237 Ga0500728_00110278 Ga0500728_00115260 Ga0500728_00155749 Ga0500728_00172717 Ga0500728_00174070 Ga0500728_00177783 Ga0500728_00178798 Ga0500728_00186681 Ga0500728_00193220 Ga0500728_00194394 Ga0500728_00196493 Ga0500728_00205749 Ga0500728_00223184 Ga0500728_00227576 Ga0500728_00234519 Ga0500728_00243821 Ga0500728_00249272 Ga0500728_00249437 Ga0500728_00250250 …
bins.1264.fa	Ga0500728_00056227 Ga0500728_00068706 Ga0500728_00068766 Ga0500728_00095653 Ga0500728_00098874 Ga0500728_00108569 Ga0500728_00112970 Ga0500728_00115690 Ga0500728_00129575 Ga0500728_00135966 Ga0500728_00140244 Ga0500728_00141911 Ga0500728_00142027 Ga0500728_00142223 Ga0500728_00155255 Ga0500728_00156518 Ga0500728_00157271 Ga0500728_00160214 Ga0500728_00163666 Ga0500728_00165781 Ga0500728_00172004 …
bins.1265.fa	Ga0500728_00046337 Ga0500728_00116753 Ga0500728_00118954 Ga0500728_00129614 Ga0500728_00176744 Ga0500728_00177390 Ga0500728_00212867 Ga0500728_00214938 Ga0500728_00226491 Ga0500728_00229535 Ga0500728_00239030 Ga0500728_00240968 Ga0500728_00256291 Ga0500728_00272961 Ga0500728_00280981 Ga0500728_00306415 Ga0500728_00336966 Ga0500728_00373271 Ga0500728_00377159 Ga0500728_00402455 Ga0500728_00407159 …
bins.1266.fa	Ga0500728_00060088 Ga0500728_00073294 Ga0500728_00073603 Ga0500728_00083462 Ga0500728_00092607 Ga0500728_00093759 Ga0500728_00098230 Ga0500728_00099056 Ga0500728_00110457 Ga0500728_00117389 Ga0500728_00121609 Ga0500728_00123602 Ga0500728_00131043 Ga0500728_00153057 Ga0500728_00153934 Ga0500728_00154220 Ga0500728_00161722 Ga0500728_00163103 Ga0500728_00167323 Ga0500728_00169078 Ga0500728_00169085 …
bins.1267.fa	Ga0500728_00119170 Ga0500728_00167991 Ga0500728_00179588 Ga0500728_00204106 Ga0500728_00208104 Ga0500728_00212419 Ga0500728_00217199 Ga0500728_00253859 Ga0500728_00303480 Ga0500728_00306651 Ga0500728_00314526 Ga0500728_00331331 Ga0500728_00349033 Ga0500728_00360210 Ga0500728_00393720 Ga0500728_00398644 Ga0500728_00401743 Ga0500728_00448518 Ga0500728_00449621 Ga0500728_00479545 Ga0500728_00487447 …
bins.1268.fa	Ga0500728_00044503 Ga0500728_00119339 Ga0500728_00136208 Ga0500728_00147787 Ga0500728_00150380 Ga0500728_00158762 Ga0500728_00163993 Ga0500728_00183312 Ga0500728_00192007 Ga0500728_00214991 Ga0500728_00246635 Ga0500728_00280134 Ga0500728_00285760 Ga0500728_00287466 Ga0500728_00296598 Ga0500728_00300019 Ga0500728_00300025 Ga0500728_00312726 Ga0500728_00315708 Ga0500728_00321385 Ga0500728_00322328 …
bins.1269.fa	Ga0500728_00119670 Ga0500728_00176620 Ga0500728_00185973 Ga0500728_00228747 Ga0500728_00253749 Ga0500728_00258826 Ga0500728_00274879 Ga0500728_00323928 Ga0500728_00324842 Ga0500728_00339964 Ga0500728_00354236 Ga0500728_00363167 Ga0500728_00390282 Ga0500728_00395126 Ga0500728_00406281 Ga0500728_00408417 Ga0500728_00415173 Ga0500728_00427938 Ga0500728_00446425 Ga0500728_00452774 Ga0500728_00465308 …
bins.1270.fa	Ga0500728_00063413 Ga0500728_00110150 Ga0500728_00122122 Ga0500728_00195333 Ga0500728_00201016 Ga0500728_00262723 Ga0500728_00319104 Ga0500728_00490897 Ga0500728_00537617 Ga0500728_00553093 Ga0500728_00598913 Ga0500728_00690412 Ga0500728_00729496 Ga0500728_00743878 Ga0500728_00794604 Ga0500728_00803562 Ga0500728_00811453 Ga0500728_00822148 Ga0500728_00858607 Ga0500728_00861996 Ga0500728_00876809 …
bins.1271.fa	Ga0500728_00122966 Ga0500728_00156026 Ga0500728_00267131 Ga0500728_00437061 Ga0500728_00437848 Ga0500728_00552540 Ga0500728_00569486 Ga0500728_00580019 Ga0500728_00625534 Ga0500728_00680733 Ga0500728_00716463 Ga0500728_00721843 Ga0500728_00759987 Ga0500728_00763737 Ga0500728_00800495 Ga0500728_00819557 Ga0500728_00855800 Ga0500728_00856176 Ga0500728_00864149 Ga0500728_00885259 Ga0500728_00914257 …
bins.1273.fa	Ga0500728_00126193 Ga0500728_00148035 Ga0500728_00150123 Ga0500728_00166098 Ga0500728_00188553 Ga0500728_00199127 Ga0500728_00202649 Ga0500728_00210436 Ga0500728_00329332 Ga0500728_00359082 Ga0500728_00361305 Ga0500728_00436891 Ga0500728_00474890 Ga0500728_00486782 Ga0500728_00511439 Ga0500728_00646011 Ga0500728_00658658 Ga0500728_00677674 Ga0500728_00692589 Ga0500728_00706235 Ga0500728_00729324 …
bins.1274.fa	Ga0500728_00126198 Ga0500728_00133136 Ga0500728_00158787 Ga0500728_00172220 Ga0500728_00180466 Ga0500728_00206006 Ga0500728_00207400 Ga0500728_00208991 Ga0500728_00210824 Ga0500728_00214761 Ga0500728_00259660 Ga0500728_00273808 Ga0500728_00279626 Ga0500728_00292331 Ga0500728_00334254 Ga0500728_00342672 Ga0500728_00374406 Ga0500728_00421152 Ga0500728_00443939 Ga0500728_00474107 Ga0500728_00551333 …
bins.1275.fa	Ga0500728_00042207 Ga0500728_00046495 Ga0500728_00073167 Ga0500728_00118261 Ga0500728_00126333 Ga0500728_00171688 Ga0500728_00171757 Ga0500728_00180269 Ga0500728_00187597 Ga0500728_00190513 Ga0500728_00197446 Ga0500728_00198069 Ga0500728_00205903 Ga0500728_00225021 Ga0500728_00231779 Ga0500728_00234193 Ga0500728_00258036 Ga0500728_00267009 Ga0500728_00271862 Ga0500728_00275030 Ga0500728_00281529 …
bins.1276.fa	Ga0500728_00115205 Ga0500728_00125469 Ga0500728_00128015 Ga0500728_00161807 Ga0500728_00166382 Ga0500728_00190724 Ga0500728_00216236 Ga0500728_00222774 Ga0500728_00240939 Ga0500728_00287094 Ga0500728_00293222 Ga0500728_00295281 Ga0500728_00306252 Ga0500728_00370609 Ga0500728_00371719 Ga0500728_00374861 Ga0500728_00404407 Ga0500728_00417723 Ga0500728_00436083 Ga0500728_00445966 Ga0500728_00446189 …
bins.1277.fa	Ga0500728_00103203 Ga0500728_00129980 Ga0500728_00131666 Ga0500728_00133992 Ga0500728_00134006 Ga0500728_00178060 Ga0500728_00204192 Ga0500728_00241017 Ga0500728_00247713 Ga0500728_00275736 Ga0500728_00322770 Ga0500728_00325875 Ga0500728_00332700 Ga0500728_00337904 Ga0500728_00371925 Ga0500728_00377131 Ga0500728_00401140 Ga0500728_00425350 Ga0500728_00454637 Ga0500728_00468078 Ga0500728_00471064 …
bins.1278.fa	Ga0500728_00096865 Ga0500728_00133550 Ga0500728_00137283 Ga0500728_00172870 Ga0500728_00199209 Ga0500728_00225687 Ga0500728_00242024 Ga0500728_00259894 Ga0500728_00266887 Ga0500728_00268682 Ga0500728_00269816 Ga0500728_00271634 Ga0500728_00272094 Ga0500728_00292863 Ga0500728_00295214 Ga0500728_00300018 Ga0500728_00300527 Ga0500728_00305963 Ga0500728_00310820 Ga0500728_00321660 Ga0500728_00324531 …
bins.1279.fa	Ga0500728_00141072 Ga0500728_00144554 Ga0500728_00229190 Ga0500728_00256497 Ga0500728_00268436 Ga0500728_00341675 Ga0500728_00472615 Ga0500728_00489374 Ga0500728_00596191 Ga0500728_00755692 Ga0500728_00855520 Ga0500728_01004545 Ga0500728_01162350 Ga0500728_01229097 Ga0500728_01258461 Ga0500728_01371968 Ga0500728_01384479 Ga0500728_01413143 Ga0500728_01787685 Ga0500728_01871574 Ga0500728_02036037 …
bins.128.fa	Ga0500728_00223646 Ga0500728_00232590 Ga0500728_00259499 Ga0500728_00285022 Ga0500728_00351984 Ga0500728_00356519 Ga0500728_00378221 Ga0500728_00386205 Ga0500728_00396946 Ga0500728_00431699 Ga0500728_00456557 Ga0500728_00492964 Ga0500728_00521838 Ga0500728_00570057 Ga0500728_00587796 Ga0500728_00608867 Ga0500728_00626854 Ga0500728_00644641 Ga0500728_00648734 Ga0500728_00655390 Ga0500728_00661604 …
bins.1280.fa	Ga0500728_00133886 Ga0500728_00143100 Ga0500728_00172981 Ga0500728_00198935 Ga0500728_00226036 Ga0500728_00237337 Ga0500728_00290013 Ga0500728_00317262 Ga0500728_00390732 Ga0500728_00423977 Ga0500728_00444779 Ga0500728_00470549 Ga0500728_00500582 Ga0500728_00510123 Ga0500728_00529555 Ga0500728_00537368 Ga0500728_00537914 Ga0500728_00616144 Ga0500728_00628801 Ga0500728_00637409 Ga0500728_00664231 …
bins.1281.fa	Ga0500728_00143375 Ga0500728_00236949 Ga0500728_00242223 Ga0500728_00407787 Ga0500728_00438758 Ga0500728_00460460 Ga0500728_00481317 Ga0500728_00483105 Ga0500728_00516592 Ga0500728_00546860 Ga0500728_00603424 Ga0500728_00657752 Ga0500728_00660337 Ga0500728_00679489 Ga0500728_00692354 Ga0500728_00787635 Ga0500728_00808851 Ga0500728_00852173 Ga0500728_00891839 Ga0500728_00921559 Ga0500728_01107325 …
bins.1282.fa	Ga0500728_00114778 Ga0500728_00136754 Ga0500728_00137775 Ga0500728_00145607 Ga0500728_00180411 Ga0500728_00200020 Ga0500728_00250300 Ga0500728_00252000 Ga0500728_00278433 Ga0500728_00296636 Ga0500728_00306014 Ga0500728_00310814 Ga0500728_00326322 Ga0500728_00328203 Ga0500728_00376409 Ga0500728_00377265 Ga0500728_00391194 Ga0500728_00398004 Ga0500728_00410865 Ga0500728_00436382 Ga0500728_00446839 …
bins.1284.fa	Ga0500728_00038814 Ga0500728_00075017 Ga0500728_00077475 Ga0500728_00086595 Ga0500728_00099850 Ga0500728_00103271 Ga0500728_00123536 Ga0500728_00123656 Ga0500728_00130540 Ga0500728_00132069 Ga0500728_00138126 Ga0500728_00141750 Ga0500728_00143498 Ga0500728_00150058 Ga0500728_00151644 Ga0500728_00163109 Ga0500728_00165233 Ga0500728_00165704 Ga0500728_00184937 Ga0500728_00187557 Ga0500728_00202690 …
bins.1285.fa	Ga0500728_00055459 Ga0500728_00062860 Ga0500728_00078723 Ga0500728_00080369 Ga0500728_00085464 Ga0500728_00085479 Ga0500728_00093136 Ga0500728_00093222 Ga0500728_00095524 Ga0500728_00109638 Ga0500728_00111115 Ga0500728_00112617 Ga0500728_00113623 Ga0500728_00114391 Ga0500728_00119027 Ga0500728_00124013 Ga0500728_00124161 Ga0500728_00124430 Ga0500728_00127072 Ga0500728_00127164 Ga0500728_00139774 …
bins.1286.fa	Ga0500728_00150680 Ga0500728_00153418 Ga0500728_00162060 Ga0500728_00196674 Ga0500728_00206392 Ga0500728_00216709 Ga0500728_00289069 Ga0500728_00294375 Ga0500728_00295955 Ga0500728_00316002 Ga0500728_00345544 Ga0500728_00394432 Ga0500728_00426841 Ga0500728_00438225 Ga0500728_00459800 Ga0500728_00461955 Ga0500728_00472776 Ga0500728_00475174 Ga0500728_00498913 Ga0500728_00509712 Ga0500728_00530396 …
bins.1287.fa	Ga0500728_01207962 Ga0500728_01281337 Ga0500728_01346549 Ga0500728_01498598 Ga0500728_01506583 Ga0500728_01553344 Ga0500728_01580176 Ga0500728_01601409 Ga0500728_01628756 Ga0500728_01649841 Ga0500728_01657945 Ga0500728_01669656 Ga0500728_01730394 Ga0500728_01752144 Ga0500728_01809696 Ga0500728_01813466 Ga0500728_01828630 Ga0500728_01847546 Ga0500728_01900421 Ga0500728_01934662 Ga0500728_01970638 …
bins.1288.fa	Ga0500728_00148413 Ga0500728_00150410 Ga0500728_00150476 Ga0500728_00155002 Ga0500728_00157461 Ga0500728_00176514 Ga0500728_00198468 Ga0500728_00207949 Ga0500728_00215005 Ga0500728_00235195 Ga0500728_00240658 Ga0500728_00245181 Ga0500728_00271067 Ga0500728_00303909 Ga0500728_00305421 Ga0500728_00306067 Ga0500728_00309019 Ga0500728_00319091 Ga0500728_00322167 Ga0500728_00334081 Ga0500728_00338019 …
bins.1289.fa	Ga0500728_00159359 Ga0500728_00239900 Ga0500728_00248718 Ga0500728_00270202 Ga0500728_00280109 Ga0500728_00283976 Ga0500728_00298732 Ga0500728_00315299 Ga0500728_00317941 Ga0500728_00344759 Ga0500728_00352414 Ga0500728_00354787 Ga0500728_00366036 Ga0500728_00372132 Ga0500728_00380511 Ga0500728_00385366 Ga0500728_00397236 Ga0500728_00410847 Ga0500728_00412927 Ga0500728_00414585 Ga0500728_00428934 …
bins.129.fa	Ga0500728_00004825 Ga0500728_00005311 Ga0500728_00005763 Ga0500728_00005909 Ga0500728_00006462 Ga0500728_00006643 Ga0500728_00006722 Ga0500728_00007562 Ga0500728_00007733 Ga0500728_00008227 Ga0500728_00008760 Ga0500728_00008846 Ga0500728_00008996 Ga0500728_00009115 Ga0500728_00009275 Ga0500728_00009517 Ga0500728_00009738 Ga0500728_00009774 Ga0500728_00009851 Ga0500728_00010266 Ga0500728_00011099 …
bins.1290.fa	Ga0500728_00094740 Ga0500728_00163217 Ga0500728_00212459 Ga0500728_00227231 Ga0500728_00240909 Ga0500728_00297547 Ga0500728_00338829 Ga0500728_00406207 Ga0500728_00420413 Ga0500728_00420824 Ga0500728_00436384 Ga0500728_00436588 Ga0500728_00491473 Ga0500728_00505795 Ga0500728_00519422 Ga0500728_00531624 Ga0500728_00586146 Ga0500728_00593146 Ga0500728_00594343 Ga0500728_00609165 Ga0500728_00614639 …
bins.1291.fa	Ga0500728_00539139 Ga0500728_00596869 Ga0500728_00739830 Ga0500728_00745563 Ga0500728_00774569 Ga0500728_00901190 Ga0500728_00908375 Ga0500728_00975841 Ga0500728_00988342 Ga0500728_00998787 Ga0500728_01022858 Ga0500728_01055333 Ga0500728_01094903 Ga0500728_01114061 Ga0500728_01326338 Ga0500728_01377077 Ga0500728_01606822 Ga0500728_01628423 Ga0500728_01686931 Ga0500728_01844501 Ga0500728_01856658 …
bins.1292.fa	Ga0500728_00166056 Ga0500728_00238529 Ga0500728_00261672 Ga0500728_00267016 Ga0500728_00278940 Ga0500728_00346092 Ga0500728_00378057 Ga0500728_00380561 Ga0500728_00437297 Ga0500728_00449505 Ga0500728_00475490 Ga0500728_00515582 Ga0500728_00522961 Ga0500728_00524400 Ga0500728_00529347 Ga0500728_00550752 Ga0500728_00561231 Ga0500728_00573954 Ga0500728_00599435 Ga0500728_00605925 Ga0500728_00638491 …
bins.1293.fa	Ga0500728_00167656 Ga0500728_00189585 Ga0500728_00274127 Ga0500728_00329090 Ga0500728_00339179 Ga0500728_00367442 Ga0500728_00398516 Ga0500728_00555591 Ga0500728_00556328 Ga0500728_00620143 Ga0500728_00655074 Ga0500728_00726122 Ga0500728_00735299 Ga0500728_00735427 Ga0500728_00797964 Ga0500728_00805758 Ga0500728_00816054 Ga0500728_00825239 Ga0500728_00863006 Ga0500728_00871942 Ga0500728_00892936 …
bins.1294.fa	Ga0500728_00074995 Ga0500728_00084114 Ga0500728_00112721 Ga0500728_00122614 Ga0500728_00127720 Ga0500728_00131172 Ga0500728_00135571 Ga0500728_00157053 Ga0500728_00167963 Ga0500728_00170820 Ga0500728_00188537 Ga0500728_00194449 Ga0500728_00208970 Ga0500728_00209908 Ga0500728_00214227 Ga0500728_00219473 Ga0500728_00222194 Ga0500728_00225164 Ga0500728_00225396 Ga0500728_00233122 Ga0500728_00235080 …
bins.1295.fa	Ga0500728_00006794 Ga0500728_00056802 Ga0500728_00102101 Ga0500728_00128986 Ga0500728_00129267 Ga0500728_00138353 Ga0500728_00150726 Ga0500728_00168125 Ga0500728_00169321 Ga0500728_00170503 Ga0500728_00172853 Ga0500728_00179486 Ga0500728_00184811 Ga0500728_00197408 Ga0500728_00207853 Ga0500728_00211116 Ga0500728_00211989 Ga0500728_00219124 Ga0500728_00236449 Ga0500728_00239001 Ga0500728_00240532 …
bins.1296.fa	Ga0500728_00119978 Ga0500728_00170346 Ga0500728_00171292 Ga0500728_00178649 Ga0500728_00189101 Ga0500728_00200207 Ga0500728_00220601 Ga0500728_00227648 Ga0500728_00267300 Ga0500728_00290153 Ga0500728_00293621 Ga0500728_00314706 Ga0500728_00352347 Ga0500728_00371917 Ga0500728_00372844 Ga0500728_00385947 Ga0500728_00395439 Ga0500728_00402233 Ga0500728_00414115 Ga0500728_00417091 Ga0500728_00430716 …
bins.1297.fa	Ga0500728_00026634 Ga0500728_00030784 Ga0500728_00049005 Ga0500728_00093257 Ga0500728_00112789 Ga0500728_00116426 Ga0500728_00118754 Ga0500728_00125846 Ga0500728_00128521 Ga0500728_00137004 Ga0500728_00148659 Ga0500728_00170494 Ga0500728_00175595 Ga0500728_00182518 Ga0500728_00184916 Ga0500728_00188258 Ga0500728_00196800 Ga0500728_00197623 Ga0500728_00211050 Ga0500728_00218320 Ga0500728_00224137 …
bins.1298.fa	Ga0500728_00107995 Ga0500728_00119524 Ga0500728_00147367 Ga0500728_00152600 Ga0500728_00163663 Ga0500728_00168455 Ga0500728_00180532 Ga0500728_00225036 Ga0500728_00226582 Ga0500728_00230804 Ga0500728_00232017 Ga0500728_00234377 Ga0500728_00243056 Ga0500728_00256216 Ga0500728_00289073 Ga0500728_00304495 Ga0500728_00317481 Ga0500728_00415742 Ga0500728_00418735 Ga0500728_00429649 Ga0500728_00447829 …
bins.1299.fa	Ga0500728_00236638 Ga0500728_00243553 Ga0500728_00341184 Ga0500728_00382435 Ga0500728_00402341 Ga0500728_00460519 Ga0500728_00479351 Ga0500728_00490409 Ga0500728_00502425 Ga0500728_00514133 Ga0500728_00528445 Ga0500728_00551016 Ga0500728_00565704 Ga0500728_00570602 Ga0500728_00587286 Ga0500728_00589409 Ga0500728_00601121 Ga0500728_00602207 Ga0500728_00636998 Ga0500728_00656103 Ga0500728_00672672 …
bins.13.fa	Ga0500728_00316147 Ga0500728_00321473 Ga0500728_00377777 Ga0500728_00491055 Ga0500728_00503608 Ga0500728_00529795 Ga0500728_00564852 Ga0500728_00566027 Ga0500728_00653820 Ga0500728_00677545 Ga0500728_00696950 Ga0500728_00749805 Ga0500728_00757627 Ga0500728_00780977 Ga0500728_00790145 Ga0500728_00914063 Ga0500728_00955523 Ga0500728_00970348 Ga0500728_01081491 Ga0500728_01126832 Ga0500728_01293395 …
bins.130.fa	Ga0500728_00050620 Ga0500728_00132254 Ga0500728_00174045 Ga0500728_00177122 Ga0500728_00178474 Ga0500728_00235833 Ga0500728_00325936 Ga0500728_00339979 Ga0500728_00346945 Ga0500728_00353189 Ga0500728_00362774 Ga0500728_00397739 Ga0500728_00398753 Ga0500728_00431690 Ga0500728_00432804 Ga0500728_00442332 Ga0500728_00446925 Ga0500728_00485846 Ga0500728_00490964 Ga0500728_00493059 Ga0500728_00519965 …
bins.1300.fa	Ga0500728_00134903 Ga0500728_00136890 Ga0500728_00189738 Ga0500728_00209101 Ga0500728_00220615 Ga0500728_00279040 Ga0500728_00344392 Ga0500728_00363531 Ga0500728_00420003 Ga0500728_00426053 Ga0500728_00429222 Ga0500728_00446635 Ga0500728_00453529 Ga0500728_00456692 Ga0500728_00462511 Ga0500728_00502777 Ga0500728_00508982 Ga0500728_00515025 Ga0500728_00540308 Ga0500728_00546469 Ga0500728_00548339 …
bins.1301.fa	Ga0500728_00194967 Ga0500728_00215732 Ga0500728_00269675 Ga0500728_00364424 Ga0500728_00502961 Ga0500728_00538126 Ga0500728_00571855 Ga0500728_00579798 Ga0500728_00606058 Ga0500728_00610235 Ga0500728_00653989 Ga0500728_00713061 Ga0500728_00714919 Ga0500728_00739746 Ga0500728_00799335 Ga0500728_00851583 Ga0500728_00864328 Ga0500728_00864630 Ga0500728_00936576 Ga0500728_00960978 Ga0500728_00978697 …
bins.1302.fa	Ga0500728_00136880 Ga0500728_00197812 Ga0500728_00204581 Ga0500728_00222114 Ga0500728_00224058 Ga0500728_00228849 Ga0500728_00229509 Ga0500728_00238371 Ga0500728_00252226 Ga0500728_00278524 Ga0500728_00282617 Ga0500728_00292683 Ga0500728_00292982 Ga0500728_00300247 Ga0500728_00305234 Ga0500728_00308965 Ga0500728_00326406 Ga0500728_00331969 Ga0500728_00334105 Ga0500728_00335460 Ga0500728_00335905 …
bins.1303.fa	Ga0500728_00110209 Ga0500728_00143631 Ga0500728_00167835 Ga0500728_00172189 Ga0500728_00188684 Ga0500728_00204171 Ga0500728_00214702 Ga0500728_00244020 Ga0500728_00254617 Ga0500728_00274562 Ga0500728_00276472 Ga0500728_00301625 Ga0500728_00302944 Ga0500728_00303106 Ga0500728_00316346 Ga0500728_00328828 Ga0500728_00332316 Ga0500728_00342090 Ga0500728_00351709 Ga0500728_00360973 Ga0500728_00364229 …
bins.1304.fa	Ga0500728_00214955 Ga0500728_00247500 Ga0500728_00251790 Ga0500728_00326650 Ga0500728_00425014 Ga0500728_00459472 Ga0500728_00491004 Ga0500728_00500159 Ga0500728_00501090 Ga0500728_00504304 Ga0500728_00518227 Ga0500728_00532349 Ga0500728_00544829 Ga0500728_00604041 Ga0500728_00622738 Ga0500728_00632241 Ga0500728_00687242 Ga0500728_00715275 Ga0500728_00717719 Ga0500728_00764909 Ga0500728_00775366 …
bins.1305.fa	Ga0500728_00088233 Ga0500728_00101817 Ga0500728_00111677 Ga0500728_00119056 Ga0500728_00120680 Ga0500728_00132018 Ga0500728_00133814 Ga0500728_00133839 Ga0500728_00136088 Ga0500728_00143446 Ga0500728_00150124 Ga0500728_00151590 Ga0500728_00154607 Ga0500728_00162176 Ga0500728_00165969 Ga0500728_00174500 Ga0500728_00182002 Ga0500728_00187790 Ga0500728_00191571 Ga0500728_00200181 Ga0500728_00200484 …
bins.1306.fa	Ga0500728_00226147 Ga0500728_00328502 Ga0500728_00331950 Ga0500728_00339551 Ga0500728_00352515 Ga0500728_00464941 Ga0500728_00516744 Ga0500728_00610447 Ga0500728_00638484 Ga0500728_00640266 Ga0500728_00647438 Ga0500728_00651415 Ga0500728_00656895 Ga0500728_00670420 Ga0500728_00691126 Ga0500728_00700981 Ga0500728_00702992 Ga0500728_00725668 Ga0500728_00749222 Ga0500728_00852490 Ga0500728_00930695 …
bins.1307.fa	Ga0500728_00180701 Ga0500728_00233876 Ga0500728_00235597 Ga0500728_00261404 Ga0500728_00271468 Ga0500728_00293738 Ga0500728_00295983 Ga0500728_00301699 Ga0500728_00324138 Ga0500728_00329970 Ga0500728_00330457 Ga0500728_00331289 Ga0500728_00366647 Ga0500728_00371821 Ga0500728_00387166 Ga0500728_00387955 Ga0500728_00390158 Ga0500728_00396064 Ga0500728_00398574 Ga0500728_00403348 Ga0500728_00420258 …
bins.1308.fa	Ga0500728_00161786 Ga0500728_00181849 Ga0500728_00238234 Ga0500728_00251766 Ga0500728_00312647 Ga0500728_00316822 Ga0500728_00321267 Ga0500728_00358929 Ga0500728_00359650 Ga0500728_00368418 Ga0500728_00425642 Ga0500728_00441660 Ga0500728_00504710 Ga0500728_00513610 Ga0500728_00539195 Ga0500728_00545195 Ga0500728_00558930 Ga0500728_00564154 Ga0500728_00566629 Ga0500728_00576685 Ga0500728_00606377 …
bins.1309.fa	Ga0500728_00099803 Ga0500728_00183138 Ga0500728_00240285 Ga0500728_00360298 Ga0500728_00388753 Ga0500728_00422382 Ga0500728_00441202 Ga0500728_00446876 Ga0500728_00519746 Ga0500728_00579173 Ga0500728_00596335 Ga0500728_00620271 Ga0500728_00625741 Ga0500728_00812836 Ga0500728_00813313 Ga0500728_00817408 Ga0500728_00915215 Ga0500728_00942159 Ga0500728_01059065 Ga0500728_01061954 Ga0500728_01091920 …
bins.131.fa	Ga0500728_00056689 Ga0500728_00098262 Ga0500728_00101571 Ga0500728_00107622 Ga0500728_00149828 Ga0500728_00160526 Ga0500728_00191624 Ga0500728_00212129 Ga0500728_00234124 Ga0500728_00234813 Ga0500728_00268673 Ga0500728_00280403 Ga0500728_00298162 Ga0500728_00304386 Ga0500728_00311203 Ga0500728_00341569 Ga0500728_00364826 Ga0500728_00375969 Ga0500728_00395155 Ga0500728_00416466 Ga0500728_00421765 …
bins.1310.fa	Ga0500728_00167284 Ga0500728_00212048 Ga0500728_00216062 Ga0500728_00218345 Ga0500728_00243136 Ga0500728_00253446 Ga0500728_00255961 Ga0500728_00278112 Ga0500728_00283409 Ga0500728_00314759 Ga0500728_00348233 Ga0500728_00352124 Ga0500728_00368226 Ga0500728_00368270 Ga0500728_00368658 Ga0500728_00371589 Ga0500728_00372574 Ga0500728_00377902 Ga0500728_00381902 Ga0500728_00383244 Ga0500728_00401122 …
bins.1311.fa	Ga0500728_00198860 Ga0500728_00221073 Ga0500728_00248667 Ga0500728_00281551 Ga0500728_00281703 Ga0500728_00301672 Ga0500728_00340538 Ga0500728_00356074 Ga0500728_00362154 Ga0500728_00372421 Ga0500728_00409528 Ga0500728_00414127 Ga0500728_00460091 Ga0500728_00460167 Ga0500728_00497187 Ga0500728_00507825 Ga0500728_00509487 Ga0500728_00535517 Ga0500728_00539854 Ga0500728_00546133 Ga0500728_00570162 …
bins.1312.fa	Ga0500728_00134713 Ga0500728_00202355 Ga0500728_00213690 Ga0500728_00215111 Ga0500728_00220088 Ga0500728_00221360 Ga0500728_00225130 Ga0500728_00225917 Ga0500728_00232389 Ga0500728_00235515 Ga0500728_00237108 Ga0500728_00248868 Ga0500728_00250749 Ga0500728_00264524 Ga0500728_00266095 Ga0500728_00266218 Ga0500728_00267260 Ga0500728_00269648 Ga0500728_00270291 Ga0500728_00274657 Ga0500728_00275206 …
bins.1313.fa	Ga0500728_00034470 Ga0500728_00068792 Ga0500728_00115815 Ga0500728_00139733 Ga0500728_00174717 Ga0500728_00180585 Ga0500728_00205447 Ga0500728_00212447 Ga0500728_00216258 Ga0500728_00222791 Ga0500728_00231927 Ga0500728_00234733 Ga0500728_00243656 Ga0500728_00252823 Ga0500728_00259546 Ga0500728_00264044 Ga0500728_00266622 Ga0500728_00270384 Ga0500728_00278324 Ga0500728_00280439 Ga0500728_00281384 …
bins.1314.fa	Ga0500728_00248552 Ga0500728_00256082 Ga0500728_00322479 Ga0500728_00352174 Ga0500728_00374166 Ga0500728_00383892 Ga0500728_00402016 Ga0500728_00415254 Ga0500728_00422106 Ga0500728_00425995 Ga0500728_00427935 Ga0500728_00439295 Ga0500728_00446391 Ga0500728_00463130 Ga0500728_00470955 Ga0500728_00486107 Ga0500728_00491510 Ga0500728_00498839 Ga0500728_00500168 Ga0500728_00518408 Ga0500728_00519101 …
bins.1315.fa	Ga0500728_00271975 Ga0500728_00274380 Ga0500728_00370217 Ga0500728_00424754 Ga0500728_00590211 Ga0500728_00627884 Ga0500728_00726720 Ga0500728_00739779 Ga0500728_00750746 Ga0500728_00788885 Ga0500728_00793264 Ga0500728_00806644 Ga0500728_00810814 Ga0500728_00815635 Ga0500728_00815932 Ga0500728_00841185 Ga0500728_00846979 Ga0500728_00863330 Ga0500728_00897387 Ga0500728_00899584 Ga0500728_00934083 …
bins.1316.fa	Ga0500728_00273909 Ga0500728_00388273 Ga0500728_00391939 Ga0500728_00429701 Ga0500728_00518812 Ga0500728_00519198 Ga0500728_00536483 Ga0500728_00557515 Ga0500728_00728933 Ga0500728_00768502 Ga0500728_00826594 Ga0500728_00827745 Ga0500728_00984208 Ga0500728_01024439 Ga0500728_01060252 Ga0500728_01085147 Ga0500728_01137465 Ga0500728_01161756 Ga0500728_01229809 Ga0500728_01234804 Ga0500728_01255130 …
bins.1317.fa	Ga0500728_00236823 Ga0500728_00274859 Ga0500728_00341399 Ga0500728_00345991 Ga0500728_00357188 Ga0500728_00374661 Ga0500728_00390296 Ga0500728_00439170 Ga0500728_00468910 Ga0500728_00478920 Ga0500728_00484660 Ga0500728_00488679 Ga0500728_00500100 Ga0500728_00521709 Ga0500728_00534196 Ga0500728_00535343 Ga0500728_00535394 Ga0500728_00595270 Ga0500728_00601745 Ga0500728_00610033 Ga0500728_00615235 …
bins.1318.fa	Ga0500728_00047868 Ga0500728_00149492 Ga0500728_00275095 Ga0500728_00364980 Ga0500728_00407589 Ga0500728_00453070 Ga0500728_00457720 Ga0500728_00497836 Ga0500728_00511827 Ga0500728_00529299 Ga0500728_00532768 Ga0500728_00533428 Ga0500728_00599734 Ga0500728_00621632 Ga0500728_00664768 Ga0500728_00668723 Ga0500728_00675852 Ga0500728_00679608 Ga0500728_00710930 Ga0500728_00712410 Ga0500728_00716920 …
bins.1319.fa	Ga0500728_00145288 Ga0500728_00152417 Ga0500728_00177956 Ga0500728_00181875 Ga0500728_00189499 Ga0500728_00208198 Ga0500728_00209833 Ga0500728_00215217 Ga0500728_00219839 Ga0500728_00233624 Ga0500728_00237660 Ga0500728_00240572 Ga0500728_00247661 Ga0500728_00271086 Ga0500728_00273099 Ga0500728_00276167 Ga0500728_00279143 Ga0500728_00294939 Ga0500728_00298958 Ga0500728_00308446 Ga0500728_00310604 …
bins.132.fa	Ga0500728_00000186 Ga0500728_00000689 Ga0500728_00000852 Ga0500728_00000902 Ga0500728_00001238 Ga0500728_00001397 Ga0500728_00001543 Ga0500728_00001601 Ga0500728_00001659 Ga0500728_00001842 Ga0500728_00002130 Ga0500728_00002572 Ga0500728_00002608 Ga0500728_00002673 Ga0500728_00003137 Ga0500728_00004087 Ga0500728_00004090 Ga0500728_00004151 Ga0500728_00004214 Ga0500728_00004244 Ga0500728_00004278 …
bins.1321.fa	Ga0500728_00158363 Ga0500728_00256008 Ga0500728_00284143 Ga0500728_00342204 Ga0500728_00356640 Ga0500728_00407046 Ga0500728_00408598 Ga0500728_00432712 Ga0500728_00489698 Ga0500728_00528364 Ga0500728_00566563 Ga0500728_00603949 Ga0500728_00618213 Ga0500728_00659867 Ga0500728_00674932 Ga0500728_00687365 Ga0500728_00688292 Ga0500728_00697839 Ga0500728_00709646 Ga0500728_00718397 Ga0500728_00723055 …
bins.134.fa	Ga0500728_00174801 Ga0500728_00181767 Ga0500728_00202705 Ga0500728_00210024 Ga0500728_00268057 Ga0500728_00304678 Ga0500728_00340774 Ga0500728_00354882 Ga0500728_00401354 Ga0500728_00430055 Ga0500728_00436416 Ga0500728_00458469 Ga0500728_00467987 Ga0500728_00480327 Ga0500728_00486469 Ga0500728_00492087 Ga0500728_00497588 Ga0500728_00498275 Ga0500728_00499003 Ga0500728_00599383 Ga0500728_00601007 …
bins.135.fa	Ga0500728_00069537 Ga0500728_00110567 Ga0500728_00174236 Ga0500728_00213957 Ga0500728_00285800 Ga0500728_00313145 Ga0500728_00321504 Ga0500728_00335183 Ga0500728_00338245 Ga0500728_00415058 Ga0500728_00499611 Ga0500728_00575430 Ga0500728_00583819 Ga0500728_00618214 Ga0500728_00680969 Ga0500728_00712638 Ga0500728_00743679 Ga0500728_00834730 Ga0500728_00837606 Ga0500728_00884710 Ga0500728_00898965 …
bins.136.fa	Ga0500728_00031068 Ga0500728_00034081 Ga0500728_00042364 Ga0500728_00044330 Ga0500728_00045010 Ga0500728_00047552 Ga0500728_00053565 Ga0500728_00064517 Ga0500728_00064824 Ga0500728_00070639 Ga0500728_00072580 Ga0500728_00072901 Ga0500728_00075747 Ga0500728_00077845 Ga0500728_00079995 Ga0500728_00085781 Ga0500728_00087118 Ga0500728_00087456 Ga0500728_00088746 Ga0500728_00089446 Ga0500728_00092332 …
bins.138.fa	Ga0500728_00203920 Ga0500728_00213893 Ga0500728_00233833 Ga0500728_00273685 Ga0500728_00277493 Ga0500728_00288823 Ga0500728_00303630 Ga0500728_00330140 Ga0500728_00336372 Ga0500728_00338239 Ga0500728_00354645 Ga0500728_00377788 Ga0500728_00378438 Ga0500728_00398559 Ga0500728_00399352 Ga0500728_00406734 Ga0500728_00425567 Ga0500728_00435264 Ga0500728_00456884 Ga0500728_00466274 Ga0500728_00480255 …
bins.139.fa	Ga0500728_00211471 Ga0500728_00255929 Ga0500728_00260155 Ga0500728_00264526 Ga0500728_00269890 Ga0500728_00270655 Ga0500728_00277254 Ga0500728_00340341 Ga0500728_00365942 Ga0500728_00374829 Ga0500728_00381066 Ga0500728_00383052 Ga0500728_00385365 Ga0500728_00408586 Ga0500728_00410866 Ga0500728_00427643 Ga0500728_00432784 Ga0500728_00434569 Ga0500728_00448389 Ga0500728_00460960 Ga0500728_00465366 …
bins.14.fa	Ga0500728_01077206 Ga0500728_01149624 Ga0500728_01259397 Ga0500728_01520680 Ga0500728_01785501 Ga0500728_01867584 Ga0500728_01893630 Ga0500728_01936166 Ga0500728_01942425 Ga0500728_01996827 Ga0500728_02062123 Ga0500728_02169249 Ga0500728_02242005 Ga0500728_02244883 Ga0500728_02268022 Ga0500728_02323380 Ga0500728_02334060 Ga0500728_02338065 Ga0500728_02339051 Ga0500728_02343529 Ga0500728_02345622 …
bins.140.fa	Ga0500728_00199224 Ga0500728_00273902 Ga0500728_00276769 Ga0500728_00340732 Ga0500728_00341839 Ga0500728_00349038 Ga0500728_00374083 Ga0500728_00404763 Ga0500728_00426277 Ga0500728_00440670 Ga0500728_00450081 Ga0500728_00455578 Ga0500728_00461288 Ga0500728_00518820 Ga0500728_00526240 Ga0500728_00539757 Ga0500728_00569510 Ga0500728_00653043 Ga0500728_00684337 Ga0500728_00783431 Ga0500728_00806463 …
bins.141.fa	Ga0500728_00308164 Ga0500728_00632912 Ga0500728_00656296 Ga0500728_00754835 Ga0500728_00758730 Ga0500728_00764467 Ga0500728_00771077 Ga0500728_00884811 Ga0500728_00952818 Ga0500728_00984918 Ga0500728_01022125 Ga0500728_01271208 Ga0500728_01354905 Ga0500728_01382047 Ga0500728_01400608 Ga0500728_01698492 Ga0500728_01711845 Ga0500728_01886286 Ga0500728_01888228 Ga0500728_01905047 Ga0500728_01921048 …
bins.142.fa	Ga0500728_00000456 Ga0500728_00000737 Ga0500728_00000811 Ga0500728_00001347 Ga0500728_00002968 Ga0500728_00005273 Ga0500728_00005823 Ga0500728_00006461 Ga0500728_00006489 Ga0500728_00006570 Ga0500728_00008582 Ga0500728_00012909 Ga0500728_00013031 Ga0500728_00013069 Ga0500728_00014145 Ga0500728_00014626 Ga0500728_00015590 Ga0500728_00017230 Ga0500728_00017463 Ga0500728_00019696 Ga0500728_00021246 …
bins.143.fa	Ga0500728_00033917 Ga0500728_00049236 Ga0500728_00063529 Ga0500728_00088491 Ga0500728_00088936 Ga0500728_00099574 Ga0500728_00107835 Ga0500728_00127667 Ga0500728_00130144 Ga0500728_00155110 Ga0500728_00158900 Ga0500728_00160422 Ga0500728_00161651 Ga0500728_00169546 Ga0500728_00170203 Ga0500728_00173395 Ga0500728_00212990 Ga0500728_00220209 Ga0500728_00237055 Ga0500728_00244041 Ga0500728_00246434 …
bins.145.fa	Ga0500728_00616316 Ga0500728_00671898 Ga0500728_00785672 Ga0500728_00809412 Ga0500728_00819081 Ga0500728_00842201 Ga0500728_00864383 Ga0500728_00890895 Ga0500728_00928376 Ga0500728_00953948 Ga0500728_00959200 Ga0500728_00968575 Ga0500728_00969067 Ga0500728_01002181 Ga0500728_01015270 Ga0500728_01016352 Ga0500728_01065663 Ga0500728_01069418 Ga0500728_01107356 Ga0500728_01128878 Ga0500728_01145938 …
bins.146.fa	Ga0500728_00069012 Ga0500728_00152260 Ga0500728_00195645 Ga0500728_00242569 Ga0500728_00306186 Ga0500728_00371994 Ga0500728_00426449 Ga0500728_00480620 Ga0500728_00545632 Ga0500728_00559022 Ga0500728_00620174 Ga0500728_00628252 Ga0500728_00648998 Ga0500728_00692805 Ga0500728_00717616 Ga0500728_00736631 Ga0500728_00741270 Ga0500728_00770821 Ga0500728_00777419 Ga0500728_00903184 Ga0500728_00911204 …
bins.147.fa	Ga0500728_00003096 Ga0500728_00004640 Ga0500728_00004882 Ga0500728_00008005 Ga0500728_00008532 Ga0500728_00009626 Ga0500728_00012591 Ga0500728_00012994 Ga0500728_00015764 Ga0500728_00016231 Ga0500728_00016258 Ga0500728_00017774 Ga0500728_00018583 Ga0500728_00018786 Ga0500728_00019244 Ga0500728_00020789 Ga0500728_00021535 Ga0500728_00023568 Ga0500728_00027016 Ga0500728_00030211 Ga0500728_00034281 …
bins.149.fa	Ga0500728_00008964 Ga0500728_00018690 Ga0500728_00022563 Ga0500728_00035157 Ga0500728_00035565 Ga0500728_00042534 Ga0500728_00053773 Ga0500728_00058522 Ga0500728_00074280 Ga0500728_00116338 Ga0500728_00127686 Ga0500728_00131024 Ga0500728_00141104 Ga0500728_00151564 Ga0500728_00153086 Ga0500728_00163255 Ga0500728_00167396 Ga0500728_00167938 Ga0500728_00312377 Ga0500728_00324885 Ga0500728_00372606 …
bins.15.fa	Ga0500728_00142962 Ga0500728_00287454 Ga0500728_00340948 Ga0500728_00407183 Ga0500728_00469080 Ga0500728_00489801 Ga0500728_00498399 Ga0500728_00508826 Ga0500728_00516578 Ga0500728_00571201 Ga0500728_00582430 Ga0500728_00760061 Ga0500728_00778723 Ga0500728_00878248 Ga0500728_00896097 Ga0500728_00910585 Ga0500728_00922215 Ga0500728_00924205 Ga0500728_00942505 Ga0500728_00946469 Ga0500728_01117772 …
bins.150.fa	Ga0500728_00193903 Ga0500728_00241949 Ga0500728_00285818 Ga0500728_00347731 Ga0500728_00394409 Ga0500728_00402302 Ga0500728_00408302 Ga0500728_00420428 Ga0500728_00445164 Ga0500728_00573395 Ga0500728_00576689 Ga0500728_00616518 Ga0500728_00648773 Ga0500728_00694307 Ga0500728_00695296 Ga0500728_00710237 Ga0500728_00721390 Ga0500728_00743703 Ga0500728_00828538 Ga0500728_00833453 Ga0500728_00833814 …
bins.151.fa	Ga0500728_00001673 Ga0500728_00001861 Ga0500728_00005027 Ga0500728_00006035 Ga0500728_00007049 Ga0500728_00008209 Ga0500728_00009149 Ga0500728_00009169 Ga0500728_00010223 Ga0500728_00011089 Ga0500728_00011935 Ga0500728_00012388 Ga0500728_00013696 Ga0500728_00015367 Ga0500728_00016597 Ga0500728_00017008 Ga0500728_00019694 Ga0500728_00020258 Ga0500728_00021210 Ga0500728_00022435 Ga0500728_00024162 …
bins.153.fa	Ga0500728_00041026 Ga0500728_00060825 Ga0500728_00071545 Ga0500728_00079090 Ga0500728_00100952 Ga0500728_00102219 Ga0500728_00105154 Ga0500728_00111750 Ga0500728_00126313 Ga0500728_00138531 Ga0500728_00139922 Ga0500728_00143775 Ga0500728_00146446 Ga0500728_00170833 Ga0500728_00178258 Ga0500728_00233101 Ga0500728_00234412 Ga0500728_00235040 Ga0500728_00245861 Ga0500728_00261465 Ga0500728_00278934 …
bins.154.fa	Ga0500728_00000410 Ga0500728_00000778 Ga0500728_00000928 Ga0500728_00001635 Ga0500728_00001770 Ga0500728_00001886 Ga0500728_00002409 Ga0500728_00003222 Ga0500728_00003282 Ga0500728_00003371 Ga0500728_00003453 Ga0500728_00003579 Ga0500728_00003607 Ga0500728_00003669 Ga0500728_00003878 Ga0500728_00004029 Ga0500728_00004185 Ga0500728_00004534 Ga0500728_00004575 Ga0500728_00004610 Ga0500728_00004762 …
bins.155.fa	Ga0500728_00002184 Ga0500728_00002304 Ga0500728_00004266 Ga0500728_00004404 Ga0500728_00005469 Ga0500728_00005722 Ga0500728_00005806 Ga0500728_00006182 Ga0500728_00006417 Ga0500728_00006486 Ga0500728_00006579 Ga0500728_00006817 Ga0500728_00008883 Ga0500728_00011852 Ga0500728_00012333 Ga0500728_00012418 Ga0500728_00013287 Ga0500728_00013513 Ga0500728_00013970 Ga0500728_00014734 Ga0500728_00014832 …
bins.156.fa	Ga0500728_00184074 Ga0500728_00194733 Ga0500728_00209731 Ga0500728_00213628 Ga0500728_00232993 Ga0500728_00263363 Ga0500728_00291902 Ga0500728_00311147 Ga0500728_00372334 Ga0500728_00376912 Ga0500728_00394785 Ga0500728_00433970 Ga0500728_00439933 Ga0500728_00485388 Ga0500728_00554442 Ga0500728_00558949 Ga0500728_00577692 Ga0500728_00598915 Ga0500728_00634657 Ga0500728_00649028 Ga0500728_00661506 …
bins.157.fa	Ga0500728_00001595 Ga0500728_00002174 Ga0500728_00002696 Ga0500728_00003571 Ga0500728_00004045 Ga0500728_00004242 Ga0500728_00004708 Ga0500728_00004943 Ga0500728_00005251 Ga0500728_00005346 Ga0500728_00006989 Ga0500728_00007144 Ga0500728_00007979 Ga0500728_00008178 Ga0500728_00008376 Ga0500728_00008597 Ga0500728_00008600 Ga0500728_00008605 Ga0500728_00008786 Ga0500728_00009140 Ga0500728_00009185 …
bins.158.fa	Ga0500728_00767710 Ga0500728_00837686 Ga0500728_00843502 Ga0500728_00966038 Ga0500728_00995236 Ga0500728_01054246 Ga0500728_01250598 Ga0500728_01251285 Ga0500728_01273849 Ga0500728_01370556 Ga0500728_01376475 Ga0500728_01384123 Ga0500728_01391992 Ga0500728_01414159 Ga0500728_01438117 Ga0500728_01467815 Ga0500728_01491753 Ga0500728_01506307 Ga0500728_01527468 Ga0500728_01534782 Ga0500728_01544601 …
bins.159.fa	Ga0500728_00082915 Ga0500728_00088860 Ga0500728_00097710 Ga0500728_00120918 Ga0500728_00124979 Ga0500728_00132253 Ga0500728_00138680 Ga0500728_00139947 Ga0500728_00171279 Ga0500728_00179326 Ga0500728_00181998 Ga0500728_00188746 Ga0500728_00209851 Ga0500728_00222790 Ga0500728_00237001 Ga0500728_00240712 Ga0500728_00248633 Ga0500728_00255126 Ga0500728_00258098 Ga0500728_00259470 Ga0500728_00266244 …
bins.16.fa	Ga0500728_00255895 Ga0500728_00270124 Ga0500728_00327596 Ga0500728_00335224 Ga0500728_00339687 Ga0500728_00355633 Ga0500728_00418040 Ga0500728_00444038 Ga0500728_00480822 Ga0500728_00492683 Ga0500728_00529173 Ga0500728_00559294 Ga0500728_00562040 Ga0500728_00562234 Ga0500728_00579590 Ga0500728_00581652 Ga0500728_00591486 Ga0500728_00596044 Ga0500728_00597301 Ga0500728_00605962 Ga0500728_00616229 …
bins.160.fa	Ga0500728_00000312 Ga0500728_00000832 Ga0500728_00001521 Ga0500728_00001558 Ga0500728_00001724 Ga0500728_00002208 Ga0500728_00002226 Ga0500728_00002231 Ga0500728_00003890 Ga0500728_00003896 Ga0500728_00004581 Ga0500728_00004742 Ga0500728_00004893 Ga0500728_00005119 Ga0500728_00005134 Ga0500728_00005370 Ga0500728_00006004 Ga0500728_00007747 Ga0500728_00008329 Ga0500728_00011716 Ga0500728_00012363 …
bins.161.fa	Ga0500728_00252991 Ga0500728_00277662 Ga0500728_00360077 Ga0500728_00371932 Ga0500728_00391843 Ga0500728_00407847 Ga0500728_00449932 Ga0500728_00465950 Ga0500728_00482284 Ga0500728_00494783 Ga0500728_00676548 Ga0500728_00679796 Ga0500728_00745650 Ga0500728_00748842 Ga0500728_00750611 Ga0500728_00753124 Ga0500728_00779172 Ga0500728_00822085 Ga0500728_00832675 Ga0500728_00839784 Ga0500728_00881392 …
bins.162.fa	Ga0500728_00015325 Ga0500728_00030178 Ga0500728_00033456 Ga0500728_00049740 Ga0500728_00066339 Ga0500728_00072788 Ga0500728_00074106 Ga0500728_00075267 Ga0500728_00077039 Ga0500728_00082457 Ga0500728_00083854 Ga0500728_00088729 Ga0500728_00088832 Ga0500728_00091925 Ga0500728_00111512 Ga0500728_00112498 Ga0500728_00120529 Ga0500728_00130850 Ga0500728_00137558 Ga0500728_00140201 Ga0500728_00142336 …
bins.163.fa	Ga0500728_00001535 Ga0500728_00004060 Ga0500728_00012426 Ga0500728_00012666 Ga0500728_00014185 Ga0500728_00014617 Ga0500728_00017137 Ga0500728_00019229 Ga0500728_00020849 Ga0500728_00022470 Ga0500728_00023033 Ga0500728_00023123 Ga0500728_00023160 Ga0500728_00024118 Ga0500728_00025780 Ga0500728_00026437 Ga0500728_00028021 Ga0500728_00028976 Ga0500728_00029016 Ga0500728_00029061 Ga0500728_00029765 …
bins.165.fa	Ga0500728_00910758 Ga0500728_01124531 Ga0500728_01198411 Ga0500728_01273863 Ga0500728_01288867 Ga0500728_01384161 Ga0500728_01399634 Ga0500728_01429978 Ga0500728_01447469 Ga0500728_01594511 Ga0500728_01627318 Ga0500728_01789708 Ga0500728_01929556 Ga0500728_01934538 Ga0500728_02025970 Ga0500728_02064489 Ga0500728_02084195 Ga0500728_02086934 Ga0500728_02088070 Ga0500728_02090352 Ga0500728_02148211 …
bins.166.fa	Ga0500728_00145608 Ga0500728_00162325 Ga0500728_00184812 Ga0500728_00212835 Ga0500728_00238619 Ga0500728_00251580 Ga0500728_00253070 Ga0500728_00282393 Ga0500728_00313497 Ga0500728_00314636 Ga0500728_00321684 Ga0500728_00380390 Ga0500728_00411863 Ga0500728_00419645 Ga0500728_00465298 Ga0500728_00469062 Ga0500728_00501155 Ga0500728_00544947 Ga0500728_00562243 Ga0500728_00578894 Ga0500728_00596660 …
bins.167.fa	Ga0500728_00049893 Ga0500728_00078346 Ga0500728_00081100 Ga0500728_00091934 Ga0500728_00096400 Ga0500728_00098550 Ga0500728_00129796 Ga0500728_00244807 Ga0500728_00263601 Ga0500728_00321908 Ga0500728_00382279 Ga0500728_00416491 Ga0500728_00457100 Ga0500728_00545129 Ga0500728_00646266
bins.169.fa	Ga0500728_00072853 Ga0500728_00095970 Ga0500728_00106651 Ga0500728_00107334 Ga0500728_00120423 Ga0500728_00140718 Ga0500728_00175639 Ga0500728_00183764 Ga0500728_00187177 Ga0500728_00189311 Ga0500728_00200738 Ga0500728_00210592 Ga0500728_00235167 Ga0500728_00235465 Ga0500728_00237431 Ga0500728_00242978 Ga0500728_00244837 Ga0500728_00252683 Ga0500728_00254243 Ga0500728_00258603 Ga0500728_00273943 …
bins.17.fa	Ga0500728_00905847 Ga0500728_01018347 Ga0500728_01025506 Ga0500728_01107320 Ga0500728_01145389 Ga0500728_01283936 Ga0500728_01356211 Ga0500728_01450615 Ga0500728_01459181 Ga0500728_01524361 Ga0500728_01568053 Ga0500728_01666573 Ga0500728_01815864 Ga0500728_01878747 Ga0500728_01890776 Ga0500728_01919886 Ga0500728_01927767 Ga0500728_01984281 Ga0500728_02119848 Ga0500728_02177816 Ga0500728_02204775 …
bins.170.fa	Ga0500728_00329261 Ga0500728_00460594 Ga0500728_00460705 Ga0500728_00468829 Ga0500728_00499604 Ga0500728_00508526 Ga0500728_00524015 Ga0500728_00533582 Ga0500728_00534194 Ga0500728_00536571 Ga0500728_00621226 Ga0500728_00642071 Ga0500728_00720222 Ga0500728_00720790 Ga0500728_00758274 Ga0500728_00791101 Ga0500728_00793230 Ga0500728_00814839 Ga0500728_00819876 Ga0500728_00822041 Ga0500728_00867630 …
bins.171.fa	Ga0500728_00029269 Ga0500728_00039222 Ga0500728_00042031 Ga0500728_00050954 Ga0500728_00059665 Ga0500728_00069070 Ga0500728_00073138 Ga0500728_00079040 Ga0500728_00091297 Ga0500728_00103634 Ga0500728_00110665 Ga0500728_00124918 Ga0500728_00138287 Ga0500728_00141713 Ga0500728_00147163 Ga0500728_00154075 Ga0500728_00161060 Ga0500728_00166005 Ga0500728_00166126 Ga0500728_00171134 Ga0500728_00171288 …
bins.172.fa	Ga0500728_00249314 Ga0500728_00264262 Ga0500728_00342182 Ga0500728_00359000 Ga0500728_00376494 Ga0500728_00388304 Ga0500728_00454725 Ga0500728_00541374 Ga0500728_00557015 Ga0500728_00562185 Ga0500728_00579982 Ga0500728_00609434 Ga0500728_00628724 Ga0500728_00753076 Ga0500728_00765867 Ga0500728_00840348 Ga0500728_00880487 Ga0500728_00894405 Ga0500728_00999219 Ga0500728_01400967 Ga0500728_01470213 …
bins.173.fa	Ga0500728_00077893 Ga0500728_00120846 Ga0500728_00142530 Ga0500728_00150467 Ga0500728_00187898 Ga0500728_00195792 Ga0500728_00203848 Ga0500728_00210846 Ga0500728_00222712 Ga0500728_00241527 Ga0500728_00271458 Ga0500728_00277858 Ga0500728_00289600 Ga0500728_00301716 Ga0500728_00303034 Ga0500728_00303281 Ga0500728_00310617 Ga0500728_00314640 Ga0500728_00321935 Ga0500728_00328652 Ga0500728_00342363 …
bins.174.fa	Ga0500728_00199761 Ga0500728_00202000 Ga0500728_00218695 Ga0500728_00252842 Ga0500728_00312481 Ga0500728_00319641 Ga0500728_00322841 Ga0500728_00323884 Ga0500728_00330367 Ga0500728_00339044 Ga0500728_00370335 Ga0500728_00392377 Ga0500728_00397603 Ga0500728_00451166 Ga0500728_00463415 Ga0500728_00468367 Ga0500728_00477344 Ga0500728_00491671 Ga0500728_00491683 Ga0500728_00499241 Ga0500728_00505778 …
bins.175.fa	Ga0500728_00159747 Ga0500728_00239635 Ga0500728_00243591 Ga0500728_00249239 Ga0500728_00339323 Ga0500728_00460999 Ga0500728_00618703 Ga0500728_00628318 Ga0500728_00691076 Ga0500728_00745857 Ga0500728_00870226 Ga0500728_00893657 Ga0500728_00982518 Ga0500728_00992050 Ga0500728_01082097 Ga0500728_01106538 Ga0500728_01332156 Ga0500728_01442167 Ga0500728_01732185 Ga0500728_01737114 Ga0500728_01900085 …
bins.176.fa	Ga0500728_00170702 Ga0500728_00220160 Ga0500728_00230103 Ga0500728_00233963 Ga0500728_00301597 Ga0500728_00302710 Ga0500728_00326426 Ga0500728_00331120 Ga0500728_00350511 Ga0500728_00351456 Ga0500728_00359380 Ga0500728_00382722 Ga0500728_00392124 Ga0500728_00395821 Ga0500728_00397337 Ga0500728_00418214 Ga0500728_00439594 Ga0500728_00464015 Ga0500728_00478519 Ga0500728_00492149 Ga0500728_00495118 …
bins.177.fa	Ga0500728_00000127 Ga0500728_00000139 Ga0500728_00000160 Ga0500728_00000166 Ga0500728_00000182 Ga0500728_00000267 Ga0500728_00000354 Ga0500728_00000490 Ga0500728_00000612 Ga0500728_00000632 Ga0500728_00000935 Ga0500728_00001270 Ga0500728_00003455 Ga0500728_00003505 Ga0500728_00003575 Ga0500728_00004556 Ga0500728_00006403 Ga0500728_00008528 Ga0500728_00012290 Ga0500728_00013172 Ga0500728_00015084 …
bins.179.fa	Ga0500728_00131349 Ga0500728_00159455 Ga0500728_00162803 Ga0500728_00215374 Ga0500728_00249300 Ga0500728_00269397 Ga0500728_00280081 Ga0500728_00280489 Ga0500728_00298953 Ga0500728_00312424 Ga0500728_00314500 Ga0500728_00323010 Ga0500728_00356007 Ga0500728_00365492 Ga0500728_00368689 Ga0500728_00384728 Ga0500728_00392613 Ga0500728_00395080 Ga0500728_00395909 Ga0500728_00400483 Ga0500728_00420083 …
bins.18.fa	Ga0500728_00090982 Ga0500728_00161819 Ga0500728_00216401 Ga0500728_00233977 Ga0500728_00236471 Ga0500728_00239426 Ga0500728_00243333 Ga0500728_00286414 Ga0500728_00293954 Ga0500728_00332713 Ga0500728_00338185 Ga0500728_00347843 Ga0500728_00357443 Ga0500728_00386746 Ga0500728_00387940 Ga0500728_00441268 Ga0500728_00447788 Ga0500728_00452967 Ga0500728_00454363 Ga0500728_00457735 Ga0500728_00461910 …
bins.180.fa	Ga0500728_00033970 Ga0500728_00047822 Ga0500728_00091257 Ga0500728_00165332 Ga0500728_00191361 Ga0500728_00193656 Ga0500728_00253284 Ga0500728_00267231 Ga0500728_00396557 Ga0500728_00413918 Ga0500728_00441162 Ga0500728_00471593 Ga0500728_00473407 Ga0500728_00515726 Ga0500728_00523410 Ga0500728_00617246 Ga0500728_00737329 Ga0500728_00899621 Ga0500728_01223844
bins.181.fa	Ga0500728_00247755 Ga0500728_00248624 Ga0500728_00253464 Ga0500728_00254522 Ga0500728_00299148 Ga0500728_00325811 Ga0500728_00391006 Ga0500728_00392690 Ga0500728_00400061 Ga0500728_00495039 Ga0500728_00501434 Ga0500728_00521184 Ga0500728_00534413 Ga0500728_00541288 Ga0500728_00551295 Ga0500728_00622973 Ga0500728_00633956 Ga0500728_00639725 Ga0500728_00643652 Ga0500728_00648596 Ga0500728_00692117 …
bins.182.fa	Ga0500728_00000122 Ga0500728_00000783 Ga0500728_00000890 Ga0500728_00001318 Ga0500728_00001700 Ga0500728_00002182 Ga0500728_00003392 Ga0500728_00004181 Ga0500728_00004606 Ga0500728_00004664 Ga0500728_00004665 Ga0500728_00005070 Ga0500728_00005148 Ga0500728_00005886 Ga0500728_00006115 Ga0500728_00006303 Ga0500728_00006646 Ga0500728_00007243 Ga0500728_00007701 Ga0500728_00007793 Ga0500728_00008081 …
bins.183.fa	Ga0500728_00037912 Ga0500728_00068159 Ga0500728_00111964 Ga0500728_00180753 Ga0500728_00189440 Ga0500728_00224749 Ga0500728_00227804 Ga0500728_00230830 Ga0500728_00230934 Ga0500728_00239424 Ga0500728_00254166 Ga0500728_00259488 Ga0500728_00281647 Ga0500728_00281919 Ga0500728_00296323 Ga0500728_00327442 Ga0500728_00353228 Ga0500728_00359810 Ga0500728_00397367 Ga0500728_00416610 Ga0500728_00420730 …
bins.184.fa	Ga0500728_00007212 Ga0500728_00011435 Ga0500728_00015264 Ga0500728_00015494 Ga0500728_00019119 Ga0500728_00021109 Ga0500728_00024600 Ga0500728_00025465 Ga0500728_00025496 Ga0500728_00025601 Ga0500728_00027713 Ga0500728_00029908 Ga0500728_00030618 Ga0500728_00031216 Ga0500728_00032356 Ga0500728_00035430 Ga0500728_00035796 Ga0500728_00036834 Ga0500728_00040318 Ga0500728_00047758 Ga0500728_00048951 …
bins.186.fa	Ga0500728_00122602 Ga0500728_00202098 Ga0500728_00221474 Ga0500728_00243023 Ga0500728_00244396 Ga0500728_00299830 Ga0500728_00323386 Ga0500728_00324894 Ga0500728_00346539 Ga0500728_00359687 Ga0500728_00406881 Ga0500728_00431729 Ga0500728_00502046 Ga0500728_00551779 Ga0500728_00553099 Ga0500728_00556262 Ga0500728_00558523 Ga0500728_00592296 Ga0500728_00670301 Ga0500728_00671659 Ga0500728_00716478 …
bins.187.fa	Ga0500728_00029468 Ga0500728_00033336 Ga0500728_00035566 Ga0500728_00038035 Ga0500728_00039780 Ga0500728_00042920 Ga0500728_00045664 Ga0500728_00047774 Ga0500728_00058413 Ga0500728_00058741 Ga0500728_00062168 Ga0500728_00062909 Ga0500728_00063630 Ga0500728_00073849 Ga0500728_00073927 Ga0500728_00078516 Ga0500728_00079403 Ga0500728_00081300 Ga0500728_00083676 Ga0500728_00085577 Ga0500728_00086181 …
bins.188.fa	Ga0500728_00026131 Ga0500728_00028171 Ga0500728_00041520 Ga0500728_00051388 Ga0500728_00051763 Ga0500728_00053960 Ga0500728_00056784 Ga0500728_00057517 Ga0500728_00058523 Ga0500728_00063069 Ga0500728_00064556 Ga0500728_00074740 Ga0500728_00074822 Ga0500728_00075035 Ga0500728_00091283 Ga0500728_00092465 Ga0500728_00100321 Ga0500728_00100503 Ga0500728_00101137 Ga0500728_00105673 Ga0500728_00106000 …
bins.189.fa	Ga0500728_00001258 Ga0500728_00070723 Ga0500728_00077631 Ga0500728_00345880 Ga0500728_00569968
bins.19.fa	Ga0500728_00045359 Ga0500728_00121796 Ga0500728_00141315 Ga0500728_00152722 Ga0500728_00166779 Ga0500728_00172831 Ga0500728_00177119 Ga0500728_00177258 Ga0500728_00183423 Ga0500728_00185319 Ga0500728_00192836 Ga0500728_00200508 Ga0500728_00221549 Ga0500728_00222180 Ga0500728_00229836 Ga0500728_00231780 Ga0500728_00237868 Ga0500728_00242061 Ga0500728_00244249 Ga0500728_00244648 Ga0500728_00248991 …
bins.191.fa	Ga0500728_00116485 Ga0500728_00117496 Ga0500728_00153282 Ga0500728_00183662 Ga0500728_00211013 Ga0500728_00218952 Ga0500728_00248385 Ga0500728_00283011 Ga0500728_00283113 Ga0500728_00288749 Ga0500728_00290242 Ga0500728_00290956 Ga0500728_00302336 Ga0500728_00302705 Ga0500728_00334256 Ga0500728_00338730 Ga0500728_00386915 Ga0500728_00402140 Ga0500728_00410033 Ga0500728_00427310 Ga0500728_00428535 …
bins.192.fa	Ga0500728_00394062 Ga0500728_00396423 Ga0500728_00408625 Ga0500728_00569288 Ga0500728_00615396 Ga0500728_00617597 Ga0500728_00657120 Ga0500728_00669205 Ga0500728_00699128 Ga0500728_00735692 Ga0500728_00779915 Ga0500728_00784852 Ga0500728_00799032 Ga0500728_00800694 Ga0500728_00803115 Ga0500728_00804169 Ga0500728_00807892 Ga0500728_00811819 Ga0500728_00827159 Ga0500728_00831972 Ga0500728_00877557 …
bins.193.fa	Ga0500728_00147786 Ga0500728_00151572 Ga0500728_00171416 Ga0500728_00171464 Ga0500728_00298549 Ga0500728_00319503 Ga0500728_00326145 Ga0500728_00334905 Ga0500728_00353983 Ga0500728_00383040 Ga0500728_00387024 Ga0500728_00410030 Ga0500728_00497281 Ga0500728_00502221 Ga0500728_00695255 Ga0500728_00788609 Ga0500728_00818554 Ga0500728_00825824 Ga0500728_00902027 Ga0500728_00910458 Ga0500728_01001567 …
bins.194.fa	Ga0500728_00149026 Ga0500728_00242756 Ga0500728_00267410 Ga0500728_00381825 Ga0500728_00407759 Ga0500728_00456321 Ga0500728_00481919 Ga0500728_00506858 Ga0500728_00525981 Ga0500728_00535396 Ga0500728_00574361 Ga0500728_00601648 Ga0500728_00654166 Ga0500728_00669589 Ga0500728_00673083 Ga0500728_00751392 Ga0500728_00810511 Ga0500728_00825105 Ga0500728_00831249 Ga0500728_00853944 Ga0500728_00854943 …
bins.195.fa	Ga0500728_00003148 Ga0500728_00012153 Ga0500728_00017978 Ga0500728_00018561 Ga0500728_00021625 Ga0500728_00026563 Ga0500728_00027135 Ga0500728_00033445 Ga0500728_00033693 Ga0500728_00034307 Ga0500728_00035485 Ga0500728_00053028 Ga0500728_00054662 Ga0500728_00081345 Ga0500728_00088066 Ga0500728_00090226 Ga0500728_00091673 Ga0500728_00098945 Ga0500728_00101111 Ga0500728_00108184 Ga0500728_00125518 …
bins.196.fa	Ga0500728_00046484 Ga0500728_00051393 Ga0500728_00143919 Ga0500728_00194005 Ga0500728_00260527 Ga0500728_00284510 Ga0500728_00286248 Ga0500728_00323587 Ga0500728_00328679 Ga0500728_00395228 Ga0500728_00470458 Ga0500728_00525998 Ga0500728_00567865 Ga0500728_00600429 Ga0500728_00639208 Ga0500728_00657256 Ga0500728_00835561 Ga0500728_00865546 Ga0500728_00928423 Ga0500728_00952646 Ga0500728_01105130 …
bins.199.fa	Ga0500728_00125870 Ga0500728_00175060 Ga0500728_00278615 Ga0500728_00303112 Ga0500728_00321446 Ga0500728_00328888 Ga0500728_00329087 Ga0500728_00338478 Ga0500728_00369244 Ga0500728_00375083 Ga0500728_00388390 Ga0500728_00395479 Ga0500728_00407495 Ga0500728_00408700 Ga0500728_00409103 Ga0500728_00433683 Ga0500728_00441585 Ga0500728_00452182 Ga0500728_00466430 Ga0500728_00477565 Ga0500728_00479907 …
bins.2.fa	Ga0500728_00352395 Ga0500728_00356668 Ga0500728_00397395 Ga0500728_00413276 Ga0500728_00442910 Ga0500728_00560772 Ga0500728_00562693 Ga0500728_00607589 Ga0500728_00625023 Ga0500728_00631827 Ga0500728_00636022 Ga0500728_00674254 Ga0500728_00731347 Ga0500728_00820211 Ga0500728_00922994 Ga0500728_00998551 Ga0500728_01021656 Ga0500728_01042024 Ga0500728_01121214 Ga0500728_01144020 Ga0500728_01147532 …
bins.20.fa	Ga0500728_00766301 Ga0500728_00860664 Ga0500728_00951145 Ga0500728_01052228 Ga0500728_01061823 Ga0500728_01066107 Ga0500728_01084013 Ga0500728_01240168 Ga0500728_01266833 Ga0500728_01320160 Ga0500728_01353965 Ga0500728_01364810 Ga0500728_01383021 Ga0500728_01427837 Ga0500728_01462399 Ga0500728_01494469 Ga0500728_01546148 Ga0500728_01568318 Ga0500728_01571818 Ga0500728_01574772 Ga0500728_01596690 …
bins.200.fa	Ga0500728_00005930 Ga0500728_00036147 Ga0500728_00036745 Ga0500728_00044324 Ga0500728_00046154 Ga0500728_00046225 Ga0500728_00050932 Ga0500728_00058206 Ga0500728_00078540 Ga0500728_00084066 Ga0500728_00113440 Ga0500728_00128209 Ga0500728_00133056 Ga0500728_00138441 Ga0500728_00153393 Ga0500728_00162904 Ga0500728_00171653 Ga0500728_00176515 Ga0500728_00179378 Ga0500728_00203373 Ga0500728_00206151 …
bins.201.fa	Ga0500728_00003722 Ga0500728_00003876 Ga0500728_00005445 Ga0500728_00007792 Ga0500728_00010743 Ga0500728_00012518 Ga0500728_00013689 Ga0500728_00015052 Ga0500728_00015576 Ga0500728_00016863 Ga0500728_00018123 Ga0500728_00021073 Ga0500728_00022805 Ga0500728_00029290 Ga0500728_00032507 Ga0500728_00033926 Ga0500728_00034060 Ga0500728_00035006 Ga0500728_00036035 Ga0500728_00036589 Ga0500728_00036967 …
bins.202.fa	Ga0500728_00109754 Ga0500728_00122342 Ga0500728_00125298 Ga0500728_00165226 Ga0500728_00181873 Ga0500728_00203439 Ga0500728_00203608 Ga0500728_00212862 Ga0500728_00236424 Ga0500728_00273014 Ga0500728_00281280 Ga0500728_00296543 Ga0500728_00309795 Ga0500728_00314346 Ga0500728_00353881 Ga0500728_00371819 Ga0500728_00374520 Ga0500728_00398444 Ga0500728_00496993 Ga0500728_00510164 Ga0500728_00557498 …
bins.204.fa	Ga0500728_00063300 Ga0500728_00135907 Ga0500728_00158000 Ga0500728_00184656 Ga0500728_00184995 Ga0500728_00208731 Ga0500728_00209597 Ga0500728_00224100 Ga0500728_00239479 Ga0500728_00246350 Ga0500728_00250554 Ga0500728_00286766 Ga0500728_00295833 Ga0500728_00296481 Ga0500728_00298891 Ga0500728_00299414 Ga0500728_00299810 Ga0500728_00316250 Ga0500728_00321063 Ga0500728_00322179 Ga0500728_00330675 …
bins.206.fa	Ga0500728_00136606 Ga0500728_00150557 Ga0500728_00158091 Ga0500728_00158110 Ga0500728_00188982 Ga0500728_00189231 Ga0500728_00196995 Ga0500728_00206610 Ga0500728_00226692 Ga0500728_00237393 Ga0500728_00243360 Ga0500728_00245282 Ga0500728_00255037 Ga0500728_00275315 Ga0500728_00281958 Ga0500728_00283757 Ga0500728_00289483 Ga0500728_00289593 Ga0500728_00292994 Ga0500728_00297582 Ga0500728_00298223 …
bins.207.fa	Ga0500728_00037763 Ga0500728_00047134 Ga0500728_00064015 Ga0500728_00069940 Ga0500728_00091071 Ga0500728_00093137 Ga0500728_00104757 Ga0500728_00106740 Ga0500728_00117592 Ga0500728_00120626 Ga0500728_00131356 Ga0500728_00131818 Ga0500728_00138316 Ga0500728_00144740 Ga0500728_00156766 Ga0500728_00157775 Ga0500728_00158291 Ga0500728_00162131 Ga0500728_00166299 Ga0500728_00173474 Ga0500728_00177449 …
bins.208.fa	Ga0500728_00001801 Ga0500728_00002198 Ga0500728_00003862 Ga0500728_00004861 Ga0500728_00005035 Ga0500728_00006317 Ga0500728_00006622 Ga0500728_00006767 Ga0500728_00007957 Ga0500728_00009132 Ga0500728_00009750 Ga0500728_00010400 Ga0500728_00010613 Ga0500728_00011915 Ga0500728_00012985 Ga0500728_00013301 Ga0500728_00013442 Ga0500728_00014217 Ga0500728_00014553 Ga0500728_00014672 Ga0500728_00014836 …
bins.21.fa	Ga0500728_00102734 Ga0500728_00112073 Ga0500728_00149464 Ga0500728_00156628 Ga0500728_00167086 Ga0500728_00169513 Ga0500728_00187552 Ga0500728_00202353 Ga0500728_00206906 Ga0500728_00207570 Ga0500728_00211267 Ga0500728_00224979 Ga0500728_00230128 Ga0500728_00233383 Ga0500728_00270118 Ga0500728_00273493 Ga0500728_00274364 Ga0500728_00277634 Ga0500728_00282759 Ga0500728_00288439 Ga0500728_00288710 …
bins.210.fa	Ga0500728_00120503 Ga0500728_00128623 Ga0500728_00136344 Ga0500728_00147278 Ga0500728_00157064 Ga0500728_00176474 Ga0500728_00178525 Ga0500728_00197401 Ga0500728_00206128 Ga0500728_00208132 Ga0500728_00208209 Ga0500728_00213434 Ga0500728_00227785 Ga0500728_00231354 Ga0500728_00234754 Ga0500728_00235010 Ga0500728_00241143 Ga0500728_00247141 Ga0500728_00247427 Ga0500728_00248600 Ga0500728_00252052 …
bins.213.fa	Ga0500728_00014174 Ga0500728_00090034 Ga0500728_00219618 Ga0500728_00220181 Ga0500728_00265694 Ga0500728_00265995 Ga0500728_00269443 Ga0500728_00307453 Ga0500728_00342981 Ga0500728_00363056 Ga0500728_00476952 Ga0500728_00627152 Ga0500728_00818008 Ga0500728_00862753 Ga0500728_00961341 Ga0500728_01178002 Ga0500728_01201005 Ga0500728_01203629 Ga0500728_01259848 Ga0500728_01374224 Ga0500728_01421138 …
bins.216.fa	Ga0500728_00072031 Ga0500728_00078834 Ga0500728_00084384 Ga0500728_00091110 Ga0500728_00107887 Ga0500728_00114272 Ga0500728_00128103 Ga0500728_00129475 Ga0500728_00139025 Ga0500728_00142392 Ga0500728_00154431 Ga0500728_00165167 Ga0500728_00167356 Ga0500728_00169865 Ga0500728_00172047 Ga0500728_00175082 Ga0500728_00179811 Ga0500728_00186719 Ga0500728_00193661 Ga0500728_00196404 Ga0500728_00200437 …
bins.217.fa	Ga0500728_00055766 Ga0500728_00067721 Ga0500728_00069743 Ga0500728_00069907 Ga0500728_00075310 Ga0500728_00083062 Ga0500728_00083602 Ga0500728_00090912 Ga0500728_00112213 Ga0500728_00118721 Ga0500728_00121293 Ga0500728_00121975 Ga0500728_00127958 Ga0500728_00138256 Ga0500728_00140432 Ga0500728_00140491 Ga0500728_00147592 Ga0500728_00156895 Ga0500728_00163561 Ga0500728_00179522 Ga0500728_00211789 …
bins.218.fa	Ga0500728_00040807 Ga0500728_00087962 Ga0500728_00121053 Ga0500728_00129705 Ga0500728_00134773 Ga0500728_00144750 Ga0500728_00148842 Ga0500728_00156863 Ga0500728_00182769 Ga0500728_00188379 Ga0500728_00191064 Ga0500728_00193728 Ga0500728_00196824 Ga0500728_00200608 Ga0500728_00203494 Ga0500728_00207443 Ga0500728_00226376 Ga0500728_00242871 Ga0500728_00246339 Ga0500728_00250028 Ga0500728_00251718 …
bins.22.fa	Ga0500728_00075739 Ga0500728_00104481 Ga0500728_00112394 Ga0500728_00125857 Ga0500728_00167503 Ga0500728_00181915 Ga0500728_00199309 Ga0500728_00201984 Ga0500728_00203584 Ga0500728_00211681 Ga0500728_00214060 Ga0500728_00241318 Ga0500728_00246076 Ga0500728_00247487 Ga0500728_00255684 Ga0500728_00258538 Ga0500728_00259835 Ga0500728_00271474 Ga0500728_00279712 Ga0500728_00288230 Ga0500728_00302143 …
bins.220.fa	Ga0500728_00040436 Ga0500728_00118238 Ga0500728_00139081 Ga0500728_00220709 Ga0500728_00258043 Ga0500728_00304892 Ga0500728_00310262 Ga0500728_00324911 Ga0500728_00335386 Ga0500728_00351874 Ga0500728_00368905 Ga0500728_00370929 Ga0500728_00371452 Ga0500728_00382779 Ga0500728_00383850 Ga0500728_00405733 Ga0500728_00424974 Ga0500728_00438578 Ga0500728_00439476 Ga0500728_00439900 Ga0500728_00441652 …
bins.222.fa	Ga0500728_00044037 Ga0500728_00044772 Ga0500728_00054127 Ga0500728_00054720 Ga0500728_00054989 Ga0500728_00055351 Ga0500728_00055980 Ga0500728_00057576 Ga0500728_00059799 Ga0500728_00063472 Ga0500728_00068098 Ga0500728_00069641 Ga0500728_00069835 Ga0500728_00069850 Ga0500728_00071512 Ga0500728_00072295 Ga0500728_00072872 Ga0500728_00073128 Ga0500728_00074577 Ga0500728_00075763 Ga0500728_00076090 …
bins.223.fa	Ga0500728_00057426 Ga0500728_00094028 Ga0500728_00105422 Ga0500728_00109539 Ga0500728_00112945 Ga0500728_00128415 Ga0500728_00134624 Ga0500728_00144567 Ga0500728_00146099 Ga0500728_00147301 Ga0500728_00165832 Ga0500728_00173450 Ga0500728_00188756 Ga0500728_00204835 Ga0500728_00237517 Ga0500728_00237664 Ga0500728_00256620 Ga0500728_00259051 Ga0500728_00269835 Ga0500728_00281639 Ga0500728_00289466 …
bins.224.fa	Ga0500728_00264149 Ga0500728_00368748 Ga0500728_00401462 Ga0500728_00446915 Ga0500728_00489297 Ga0500728_00531223 Ga0500728_00590262 Ga0500728_00601784 Ga0500728_00666378 Ga0500728_00756522 Ga0500728_00778203 Ga0500728_00781262 Ga0500728_00787055 Ga0500728_00801511 Ga0500728_00841565 Ga0500728_00844977 Ga0500728_00872639 Ga0500728_00953896 Ga0500728_00975468 Ga0500728_01048786 Ga0500728_01079278 …
bins.225.fa	Ga0500728_00009834 Ga0500728_00014355 Ga0500728_00017227 Ga0500728_00019930 Ga0500728_00020020 Ga0500728_00028032 Ga0500728_00028275 Ga0500728_00028436 Ga0500728_00031131 Ga0500728_00037042 Ga0500728_00040892 Ga0500728_00042126 Ga0500728_00043724 Ga0500728_00044165 Ga0500728_00044639 Ga0500728_00045162 Ga0500728_00053104 Ga0500728_00056656 Ga0500728_00056942 Ga0500728_00059163 Ga0500728_00060525 …
bins.226.fa	Ga0500728_00029113 Ga0500728_00164109 Ga0500728_00167977 Ga0500728_00173556 Ga0500728_00180357 Ga0500728_00223134 Ga0500728_00223975 Ga0500728_00230183 Ga0500728_00231496 Ga0500728_00256683 Ga0500728_00258801 Ga0500728_00261089 Ga0500728_00273851 Ga0500728_00295725 Ga0500728_00306981 Ga0500728_00307324 Ga0500728_00307962 Ga0500728_00310491 Ga0500728_00329310 Ga0500728_00342987 Ga0500728_00356457 …
bins.227.fa	Ga0500728_00001106 Ga0500728_00001766 Ga0500728_00002178 Ga0500728_00002933 Ga0500728_00003017 Ga0500728_00003039 Ga0500728_00003672 Ga0500728_00004318 Ga0500728_00004484 Ga0500728_00005020 Ga0500728_00005209 Ga0500728_00005687 Ga0500728_00006137 Ga0500728_00006209 Ga0500728_00006210 Ga0500728_00006257 Ga0500728_00007137 Ga0500728_00007339 Ga0500728_00007693 Ga0500728_00007712 Ga0500728_00007765 …
bins.229.fa	Ga0500728_00040455 Ga0500728_00107033 Ga0500728_00125474 Ga0500728_00253904 Ga0500728_00265626 Ga0500728_00345524 Ga0500728_00351851 Ga0500728_00378984 Ga0500728_00380839 Ga0500728_00390404 Ga0500728_00408449 Ga0500728_00467438 Ga0500728_00469109 Ga0500728_00482759 Ga0500728_00496098 Ga0500728_00520216 Ga0500728_00548572 Ga0500728_00553875 Ga0500728_00573879 Ga0500728_00582609 Ga0500728_00583009 …
bins.23.fa	Ga0500728_00176025 Ga0500728_00189176 Ga0500728_00226468 Ga0500728_00243015 Ga0500728_00270793 Ga0500728_00314268 Ga0500728_00334418 Ga0500728_00348319 Ga0500728_00363657 Ga0500728_00383513 Ga0500728_00389158 Ga0500728_00405990 Ga0500728_00448423 Ga0500728_00448946 Ga0500728_00456123 Ga0500728_00458967 Ga0500728_00462204 Ga0500728_00511620 Ga0500728_00511988 Ga0500728_00516904 Ga0500728_00520832 …
bins.230.fa	Ga0500728_00039703 Ga0500728_00095357 Ga0500728_00142157 Ga0500728_00291996 Ga0500728_00378543 Ga0500728_00397507 Ga0500728_00623691 Ga0500728_00629452 Ga0500728_00746461 Ga0500728_00754195 Ga0500728_00760702 Ga0500728_00785093 Ga0500728_00802410 Ga0500728_00861963 Ga0500728_00982207 Ga0500728_01044194 Ga0500728_01627208 Ga0500728_01691058
bins.231.fa	Ga0500728_00037926 Ga0500728_00039861 Ga0500728_00046449 Ga0500728_00052424 Ga0500728_00055746 Ga0500728_00058300 Ga0500728_00059539 Ga0500728_00061370 Ga0500728_00063192 Ga0500728_00069845 Ga0500728_00072749 Ga0500728_00078904 Ga0500728_00081827 Ga0500728_00081966 Ga0500728_00084668 Ga0500728_00089330 Ga0500728_00090531 Ga0500728_00093608 Ga0500728_00094590 Ga0500728_00095348 Ga0500728_00095463 …
bins.232.fa	Ga0500728_00375480 Ga0500728_00407945 Ga0500728_00429054 Ga0500728_00660721 Ga0500728_00697184 Ga0500728_00711572 Ga0500728_00726560 Ga0500728_00784645 Ga0500728_00848715 Ga0500728_00855114 Ga0500728_00858393 Ga0500728_00902458 Ga0500728_00933615 Ga0500728_01003871 Ga0500728_01017477 Ga0500728_01042523 Ga0500728_01081492 Ga0500728_01398059 Ga0500728_01400467 Ga0500728_01432476 Ga0500728_01564533 …
bins.233.fa	Ga0500728_00116627 Ga0500728_00176672 Ga0500728_00183474 Ga0500728_00198402 Ga0500728_00281287 Ga0500728_00293640 Ga0500728_00294331 Ga0500728_00298587 Ga0500728_00316337 Ga0500728_00324611 Ga0500728_00344306 Ga0500728_00351510 Ga0500728_00357818 Ga0500728_00372978 Ga0500728_00373495 Ga0500728_00382212 Ga0500728_00385671 Ga0500728_00386373 Ga0500728_00393718 Ga0500728_00409226 Ga0500728_00420795 …
bins.235.fa	Ga0500728_00093806 Ga0500728_00167449 Ga0500728_00170935 Ga0500728_00195239 Ga0500728_00198901 Ga0500728_00203034 Ga0500728_00253760 Ga0500728_00302325 Ga0500728_00324864 Ga0500728_00330692 Ga0500728_00343700 Ga0500728_00350971 Ga0500728_00363845 Ga0500728_00383550 Ga0500728_00391571 Ga0500728_00418449 Ga0500728_00438794 Ga0500728_00445874 Ga0500728_00453306 Ga0500728_00467218 Ga0500728_00476490 …
bins.236.fa	Ga0500728_00037175 Ga0500728_00086716 Ga0500728_00149959 Ga0500728_00152909 Ga0500728_00157350 Ga0500728_00181974 Ga0500728_00313430 Ga0500728_00337899 Ga0500728_00370551 Ga0500728_00394901 Ga0500728_00461137 Ga0500728_00476672 Ga0500728_00485092 Ga0500728_00517529 Ga0500728_00521344 Ga0500728_00701236 Ga0500728_00752623 Ga0500728_00756356 Ga0500728_00816841 Ga0500728_01030821 Ga0500728_01227655 …
bins.237.fa	Ga0500728_00023199 Ga0500728_00033829 Ga0500728_00034069 Ga0500728_00095229 Ga0500728_00102972 Ga0500728_00212615 Ga0500728_00347853 Ga0500728_00479147
bins.239.fa	Ga0500728_00004386 Ga0500728_00005564 Ga0500728_00007431 Ga0500728_00007474 Ga0500728_00009183 Ga0500728_00010291 Ga0500728_00010413 Ga0500728_00010759 Ga0500728_00011109 Ga0500728_00012110 Ga0500728_00013212 Ga0500728_00015465 Ga0500728_00016541 Ga0500728_00017271 Ga0500728_00017550 Ga0500728_00018969 Ga0500728_00020097 Ga0500728_00021422 Ga0500728_00024405 Ga0500728_00025184 Ga0500728_00025402 …
bins.24.fa	Ga0500728_00071220 Ga0500728_00178564 Ga0500728_00182266 Ga0500728_00182477 Ga0500728_00183194 Ga0500728_00196846 Ga0500728_00212735 Ga0500728_00243631 Ga0500728_00248006 Ga0500728_00251539 Ga0500728_00252573 Ga0500728_00257131 Ga0500728_00270739 Ga0500728_00278683 Ga0500728_00280264 Ga0500728_00291810 Ga0500728_00300084 Ga0500728_00309029 Ga0500728_00309067 Ga0500728_00326679 Ga0500728_00328701 …
bins.240.fa	Ga0500728_00119266 Ga0500728_00184537 Ga0500728_00203415 Ga0500728_00214677 Ga0500728_00226495 Ga0500728_00310523 Ga0500728_00319831 Ga0500728_00330238 Ga0500728_00338643 Ga0500728_00379749 Ga0500728_00416770 Ga0500728_00426455 Ga0500728_00462375 Ga0500728_00501615 Ga0500728_00506001 Ga0500728_00530267 Ga0500728_00533324 Ga0500728_00536252 Ga0500728_00538602 Ga0500728_00555818 Ga0500728_00565721 …
bins.241.fa	Ga0500728_00046778 Ga0500728_00055701 Ga0500728_00060343 Ga0500728_00061880 Ga0500728_00067367 Ga0500728_00068258 Ga0500728_00078250 Ga0500728_00085218 Ga0500728_00086457 Ga0500728_00089029 Ga0500728_00093449 Ga0500728_00097439 Ga0500728_00099900 Ga0500728_00109550 Ga0500728_00110379 Ga0500728_00110940 Ga0500728_00114757 Ga0500728_00126265 Ga0500728_00135669 Ga0500728_00144834 Ga0500728_00151741 …
bins.242.fa	Ga0500728_00037514 Ga0500728_00040488 Ga0500728_00041996 Ga0500728_00050051 Ga0500728_00054661 Ga0500728_00100432 Ga0500728_00118050 Ga0500728_00120921 Ga0500728_00143885 Ga0500728_00151852 Ga0500728_00168915 Ga0500728_00198204 Ga0500728_00200336 Ga0500728_00216788 Ga0500728_00240226 Ga0500728_00255452 Ga0500728_00333471 Ga0500728_00348549 Ga0500728_00357152 Ga0500728_00380998 Ga0500728_00395915 …
bins.243.fa	Ga0500728_00095135 Ga0500728_00140289 Ga0500728_00142578 Ga0500728_00156084 Ga0500728_00156798 Ga0500728_00158269 Ga0500728_00189128 Ga0500728_00203525 Ga0500728_00205800 Ga0500728_00215959 Ga0500728_00217456 Ga0500728_00218073 Ga0500728_00222424 Ga0500728_00224237 Ga0500728_00230438 Ga0500728_00247029 Ga0500728_00264973 Ga0500728_00271752 Ga0500728_00278834 Ga0500728_00279977 Ga0500728_00283157 …
bins.244.fa	Ga0500728_00065060 Ga0500728_00070793 Ga0500728_00131226 Ga0500728_00139904 Ga0500728_00162850 Ga0500728_00177667 Ga0500728_00189726 Ga0500728_00195863 Ga0500728_00201896 Ga0500728_00206549 Ga0500728_00217242 Ga0500728_00223788 Ga0500728_00224696 Ga0500728_00248423 Ga0500728_00256062 Ga0500728_00263650 Ga0500728_00273227 Ga0500728_00273751 Ga0500728_00278734 Ga0500728_00279132 Ga0500728_00280093 …
bins.245.fa	Ga0500728_00082184 Ga0500728_00116832 Ga0500728_00134025 Ga0500728_00134202 Ga0500728_00150621 Ga0500728_00191514 Ga0500728_00198642 Ga0500728_00208181 Ga0500728_00213715 Ga0500728_00225784 Ga0500728_00241062 Ga0500728_00263144 Ga0500728_00269711 Ga0500728_00276239 Ga0500728_00316713 Ga0500728_00319229 Ga0500728_00361669 Ga0500728_00366247 Ga0500728_00371667 Ga0500728_00423646 Ga0500728_00431043 …
bins.246.fa	Ga0500728_00028294 Ga0500728_00153872 Ga0500728_00192187 Ga0500728_00198479 Ga0500728_00238655 Ga0500728_00333905 Ga0500728_00349217 Ga0500728_00442198 Ga0500728_00535459 Ga0500728_00616174 Ga0500728_00622530 Ga0500728_00636457 Ga0500728_00686173 Ga0500728_00694443 Ga0500728_00710317 Ga0500728_00766428 Ga0500728_00905705 Ga0500728_00906491 Ga0500728_00911415 Ga0500728_00938868 Ga0500728_00976278 …
bins.247.fa	Ga0500728_00008371 Ga0500728_00008581 Ga0500728_00008953 Ga0500728_00010029 Ga0500728_00010765 Ga0500728_00010805 Ga0500728_00013443 Ga0500728_00013947 Ga0500728_00016906 Ga0500728_00017816 Ga0500728_00020762 Ga0500728_00021595 Ga0500728_00023979 Ga0500728_00025398 Ga0500728_00025846 Ga0500728_00027583 Ga0500728_00027659 Ga0500728_00034235 Ga0500728_00036326 Ga0500728_00036677 Ga0500728_00037104 …
bins.248.fa	Ga0500728_00003556 Ga0500728_00004275 Ga0500728_00004702 Ga0500728_00005103 Ga0500728_00005191 Ga0500728_00005952 Ga0500728_00006280 Ga0500728_00006580 Ga0500728_00006812 Ga0500728_00006824 Ga0500728_00006993 Ga0500728_00007030 Ga0500728_00007157 Ga0500728_00007192 Ga0500728_00007355 Ga0500728_00007442 Ga0500728_00008347 Ga0500728_00008774 Ga0500728_00010044 Ga0500728_00010138 Ga0500728_00010713 …
bins.249.fa	Ga0500728_00002399 Ga0500728_00009919 Ga0500728_00016245 Ga0500728_00018122 Ga0500728_00029121 Ga0500728_00029443 Ga0500728_00033242 Ga0500728_00035745 Ga0500728_00038140 Ga0500728_00038975 Ga0500728_00040528 Ga0500728_00045138 Ga0500728_00047244 Ga0500728_00069178 Ga0500728_00069926 Ga0500728_00079048 Ga0500728_00086108 Ga0500728_00095466 Ga0500728_00097047 Ga0500728_00102901 Ga0500728_00121657 …
bins.25.fa	Ga0500728_00060121 Ga0500728_00106152 Ga0500728_00122793 Ga0500728_00132461 Ga0500728_00134136 Ga0500728_00146702 Ga0500728_00147209 Ga0500728_00157906 Ga0500728_00169710 Ga0500728_00175182 Ga0500728_00184082 Ga0500728_00188678 Ga0500728_00192496 Ga0500728_00215988 Ga0500728_00217045 Ga0500728_00219893 Ga0500728_00226199 Ga0500728_00235563 Ga0500728_00247430 Ga0500728_00247529 Ga0500728_00250340 …
bins.251.fa	Ga0500728_00017721 Ga0500728_00031950 Ga0500728_00051620 Ga0500728_00054929 Ga0500728_00055712 Ga0500728_00113007 Ga0500728_00114331 Ga0500728_00114387 Ga0500728_00117453 Ga0500728_00121183 Ga0500728_00123111 Ga0500728_00123314 Ga0500728_00125368 Ga0500728_00129299 Ga0500728_00136629 Ga0500728_00137950 Ga0500728_00138844 Ga0500728_00142585 Ga0500728_00144282 Ga0500728_00145465 Ga0500728_00145658 …
bins.252.fa	Ga0500728_00007498 Ga0500728_00010058 Ga0500728_00012561 Ga0500728_00013085 Ga0500728_00013484 Ga0500728_00016502 Ga0500728_00019336 Ga0500728_00020568 Ga0500728_00021770 Ga0500728_00025994 Ga0500728_00030304 Ga0500728_00031020 Ga0500728_00032594 Ga0500728_00032837 Ga0500728_00032855 Ga0500728_00033140 Ga0500728_00033686 Ga0500728_00034593 Ga0500728_00035914 Ga0500728_00035980 Ga0500728_00042822 …
bins.253.fa	Ga0500728_00024869 Ga0500728_00032341 Ga0500728_00038426 Ga0500728_00044431 Ga0500728_00045636 Ga0500728_00045700 Ga0500728_00049582 Ga0500728_00053681 Ga0500728_00064401 Ga0500728_00064430 Ga0500728_00070270 Ga0500728_00070730 Ga0500728_00070935 Ga0500728_00074230 Ga0500728_00074992 Ga0500728_00075581 Ga0500728_00075969 Ga0500728_00079934 Ga0500728_00082229 Ga0500728_00083266 Ga0500728_00086012 …
bins.254.fa	Ga0500728_00009352 Ga0500728_00017636 Ga0500728_00017801 Ga0500728_00018181 Ga0500728_00021632 Ga0500728_00023935 Ga0500728_00024477 Ga0500728_00025832 Ga0500728_00025926 Ga0500728_00029691 Ga0500728_00032947 Ga0500728_00034211 Ga0500728_00034773 Ga0500728_00036328 Ga0500728_00036972 Ga0500728_00037340 Ga0500728_00037429 Ga0500728_00038191 Ga0500728_00039638 Ga0500728_00043498 Ga0500728_00043932 …
bins.255.fa	Ga0500728_00005494 Ga0500728_00005567 Ga0500728_00009075 Ga0500728_00010337 Ga0500728_00010501 Ga0500728_00010522 Ga0500728_00010723 Ga0500728_00010728 Ga0500728_00011938 Ga0500728_00012627 Ga0500728_00013192 Ga0500728_00013538 Ga0500728_00015258 Ga0500728_00016309 Ga0500728_00022012 Ga0500728_00022789 Ga0500728_00030058 Ga0500728_00034388 Ga0500728_00034874 Ga0500728_00034972 Ga0500728_00035760 …
bins.256.fa	Ga0500728_00038827 Ga0500728_00061726 Ga0500728_00063284 Ga0500728_00106223 Ga0500728_00153316 Ga0500728_00163159 Ga0500728_00172156 Ga0500728_00197452 Ga0500728_00210691 Ga0500728_00239505 Ga0500728_00249395 Ga0500728_00256664 Ga0500728_00277944 Ga0500728_00303879 Ga0500728_00315022 Ga0500728_00328094 Ga0500728_00333785 Ga0500728_00337605 Ga0500728_00374876 Ga0500728_00377371 Ga0500728_00390069 …
bins.257.fa	Ga0500728_00005519 Ga0500728_00041691 Ga0500728_00062372 Ga0500728_00095883 Ga0500728_00120133 Ga0500728_00127212 Ga0500728_00164243 Ga0500728_00179497 Ga0500728_00256608 Ga0500728_00275687 Ga0500728_00284486 Ga0500728_00295401 Ga0500728_00302197 Ga0500728_00303065 Ga0500728_00304913 Ga0500728_00306838 Ga0500728_00319984 Ga0500728_00322728 Ga0500728_00328650 Ga0500728_00329497 Ga0500728_00342881 …
bins.258.fa	Ga0500728_00004057 Ga0500728_00005427 Ga0500728_00005456 Ga0500728_00006427 Ga0500728_00006749 Ga0500728_00007630 Ga0500728_00009101 Ga0500728_00009256 Ga0500728_00009257 Ga0500728_00009914 Ga0500728_00010229 Ga0500728_00011140 Ga0500728_00011183 Ga0500728_00012300 Ga0500728_00012489 Ga0500728_00012951 Ga0500728_00014268 Ga0500728_00014666 Ga0500728_00014980 Ga0500728_00015061 Ga0500728_00015400 …
bins.260.fa	Ga0500728_00184054 Ga0500728_00199936 Ga0500728_00228812 Ga0500728_00246402 Ga0500728_00247310 Ga0500728_00273718 Ga0500728_00278185 Ga0500728_00309156 Ga0500728_00315407 Ga0500728_00323919 Ga0500728_00326356 Ga0500728_00330067 Ga0500728_00347886 Ga0500728_00355441 Ga0500728_00361867 Ga0500728_00368145 Ga0500728_00379053 Ga0500728_00402499 Ga0500728_00428626 Ga0500728_00438220 Ga0500728_00467258 …
bins.261.fa	Ga0500728_00064778 Ga0500728_00074447 Ga0500728_00082697 Ga0500728_00086692 Ga0500728_00091912 Ga0500728_00099224 Ga0500728_00107850 Ga0500728_00117568 Ga0500728_00121931 Ga0500728_00127084 Ga0500728_00129618 Ga0500728_00135278 Ga0500728_00140037 Ga0500728_00140459 Ga0500728_00144369 Ga0500728_00147670 Ga0500728_00150098 Ga0500728_00151344 Ga0500728_00151931 Ga0500728_00157270 Ga0500728_00158160 …
bins.263.fa	Ga0500728_00023301 Ga0500728_00039429 Ga0500728_00046619 Ga0500728_00076317 Ga0500728_00125104 Ga0500728_00180478 Ga0500728_00180686 Ga0500728_00372613
bins.264.fa	Ga0500728_00004975 Ga0500728_00012450 Ga0500728_00012577 Ga0500728_00013790 Ga0500728_00013920 Ga0500728_00015320 Ga0500728_00016417 Ga0500728_00017569 Ga0500728_00018780 Ga0500728_00019068 Ga0500728_00019703 Ga0500728_00020357 Ga0500728_00020616 Ga0500728_00020733 Ga0500728_00021279 Ga0500728_00021316 Ga0500728_00022681 Ga0500728_00022827 Ga0500728_00024115 Ga0500728_00024179 Ga0500728_00024799 …
bins.265.fa	Ga0500728_00152670 Ga0500728_00179487 Ga0500728_00367247 Ga0500728_00389410 Ga0500728_00428254 Ga0500728_00473450 Ga0500728_00496719 Ga0500728_00595055 Ga0500728_00608298 Ga0500728_00728149 Ga0500728_00755268 Ga0500728_00759471 Ga0500728_00793720 Ga0500728_00845025 Ga0500728_00908364 Ga0500728_00952229 Ga0500728_00965510 Ga0500728_00987931 Ga0500728_01037421 Ga0500728_01073025 Ga0500728_01081810 …
bins.268.fa	Ga0500728_00016799 Ga0500728_00041455 Ga0500728_00060557 Ga0500728_00075627 Ga0500728_00082828 Ga0500728_00094445 Ga0500728_00215759 Ga0500728_00223631 Ga0500728_00425957 Ga0500728_00776653 Ga0500728_00819754 Ga0500728_02054428 Ga0500728_03015316
bins.269.fa	Ga0500728_00018498 Ga0500728_00022175 Ga0500728_00025234 Ga0500728_00026567 Ga0500728_00026670 Ga0500728_00032102 Ga0500728_00046597 Ga0500728_00047371 Ga0500728_00049201 Ga0500728_00049771 Ga0500728_00055461 Ga0500728_00063401 Ga0500728_00069853 Ga0500728_00070311 Ga0500728_00071383 Ga0500728_00076853 Ga0500728_00083150 Ga0500728_00084253 Ga0500728_00085828 Ga0500728_00090746 Ga0500728_00093135 …
bins.270.fa	Ga0500728_00133892 Ga0500728_00286383 Ga0500728_00397605 Ga0500728_00475565 Ga0500728_00486323 Ga0500728_00496393 Ga0500728_00515461 Ga0500728_00526207 Ga0500728_00531076 Ga0500728_00573536 Ga0500728_00608453 Ga0500728_00615692 Ga0500728_00622267 Ga0500728_00629595 Ga0500728_00642095 Ga0500728_00678762 Ga0500728_00690995 Ga0500728_00692840 Ga0500728_00697109 Ga0500728_00834269 Ga0500728_00849070 …
bins.271.fa	Ga0500728_00138034 Ga0500728_00228845 Ga0500728_00237530 Ga0500728_00344442 Ga0500728_00371064 Ga0500728_00374296 Ga0500728_00397901 Ga0500728_00472171 Ga0500728_00490034 Ga0500728_00511605 Ga0500728_00532107 Ga0500728_00541820 Ga0500728_00556538 Ga0500728_00557192 Ga0500728_00560132 Ga0500728_00561290 Ga0500728_00570793 Ga0500728_00574461 Ga0500728_00577679 Ga0500728_00594265 Ga0500728_00601129 …
bins.272.fa	Ga0500728_00008441 Ga0500728_00008668 Ga0500728_00014732 Ga0500728_00016595 Ga0500728_00019038 Ga0500728_00019599 Ga0500728_00019691 Ga0500728_00022302 Ga0500728_00024657 Ga0500728_00025235 Ga0500728_00025482 Ga0500728_00026060 Ga0500728_00026178 Ga0500728_00027466 Ga0500728_00029752 Ga0500728_00032451 Ga0500728_00033426 Ga0500728_00034752 Ga0500728_00035532 Ga0500728_00035718 Ga0500728_00037680 …
bins.273.fa	Ga0500728_00140664 Ga0500728_00146123 Ga0500728_00156018 Ga0500728_00246454 Ga0500728_00266560 Ga0500728_00279071 Ga0500728_00336892 Ga0500728_00359655 Ga0500728_00368055 Ga0500728_00370159 Ga0500728_00373765 Ga0500728_00406493 Ga0500728_00418018 Ga0500728_00433342 Ga0500728_00442099 Ga0500728_00450792 Ga0500728_00471838 Ga0500728_00484973 Ga0500728_00522503 Ga0500728_00573291 Ga0500728_00580339 …
bins.275.fa	Ga0500728_00003028 Ga0500728_00031659 Ga0500728_00040292
bins.276.fa	Ga0500728_00044960 Ga0500728_00113413 Ga0500728_00203146 Ga0500728_00204000 Ga0500728_00242214 Ga0500728_00256684 Ga0500728_00259638 Ga0500728_00298761 Ga0500728_00307405 Ga0500728_00432749 Ga0500728_00442386 Ga0500728_00445357 Ga0500728_00451416 Ga0500728_00471868 Ga0500728_00524475 Ga0500728_00572636 Ga0500728_00591466 Ga0500728_00603338 Ga0500728_00610855 Ga0500728_00619782 Ga0500728_00632121 …
bins.277.fa	Ga0500728_00126983 Ga0500728_00171513 Ga0500728_00230554 Ga0500728_00254431 Ga0500728_00257720 Ga0500728_00266966 Ga0500728_00308820 Ga0500728_00326573 Ga0500728_00329686 Ga0500728_00340177 Ga0500728_00364137 Ga0500728_00365491 Ga0500728_00379601 Ga0500728_00385108 Ga0500728_00386712 Ga0500728_00403898 Ga0500728_00410529 Ga0500728_00417299 Ga0500728_00423947 Ga0500728_00440672 Ga0500728_00458646 …
bins.278.fa	Ga0500728_00016072 Ga0500728_00065698 Ga0500728_00105729 Ga0500728_00122667 Ga0500728_00182091 Ga0500728_00229414 Ga0500728_00249709 Ga0500728_00256742 Ga0500728_00304947 Ga0500728_00363404 Ga0500728_00372365 Ga0500728_00571416 Ga0500728_00685466 Ga0500728_00982935 Ga0500728_01101517 Ga0500728_01443618 Ga0500728_01751667 Ga0500728_01887442 Ga0500728_02213030 Ga0500728_02537625
bins.279.fa	Ga0500728_00096417 Ga0500728_00137386 Ga0500728_00167062 Ga0500728_00172928 Ga0500728_00209561 Ga0500728_00245763 Ga0500728_00250575 Ga0500728_00286343 Ga0500728_00289136 Ga0500728_00303587 Ga0500728_00304471 Ga0500728_00307212 Ga0500728_00326766 Ga0500728_00327112 Ga0500728_00333697 Ga0500728_00335309 Ga0500728_00337855 Ga0500728_00340626 Ga0500728_00355251 Ga0500728_00409773 Ga0500728_00424853 …
bins.28.fa	Ga0500728_00132801 Ga0500728_00133857 Ga0500728_00141332 Ga0500728_00163287 Ga0500728_00165015 Ga0500728_00173281 Ga0500728_00192495 Ga0500728_00199029 Ga0500728_00222550 Ga0500728_00230271 Ga0500728_00244666 Ga0500728_00275932 Ga0500728_00278207 Ga0500728_00289839 Ga0500728_00318291 Ga0500728_00331731 Ga0500728_00337519 Ga0500728_00337753 Ga0500728_00343109 Ga0500728_00348947 Ga0500728_00368329 …
bins.280.fa	Ga0500728_00001381 Ga0500728_00001585 Ga0500728_00002816 Ga0500728_00003348 Ga0500728_00004284 Ga0500728_00016085 Ga0500728_00023720 Ga0500728_00033068 Ga0500728_00041720 Ga0500728_00042199 Ga0500728_00046473 Ga0500728_00050084 Ga0500728_00064713 Ga0500728_00097362 Ga0500728_00102258 Ga0500728_00105165 Ga0500728_00114093 Ga0500728_00171998 Ga0500728_00188392 Ga0500728_00247970 Ga0500728_00273594 …
bins.281.fa	Ga0500728_00008136 Ga0500728_00010991 Ga0500728_00011176 Ga0500728_00015535 Ga0500728_00016646 Ga0500728_00017282 Ga0500728_00019912 Ga0500728_00019927 Ga0500728_00020268 Ga0500728_00022157 Ga0500728_00024126 Ga0500728_00025600 Ga0500728_00026659 Ga0500728_00026762 Ga0500728_00026894 Ga0500728_00029129 Ga0500728_00029504 Ga0500728_00029651 Ga0500728_00030240 Ga0500728_00030489 Ga0500728_00031527 …
bins.282.fa	Ga0500728_00113374 Ga0500728_00143516 Ga0500728_00232361 Ga0500728_00238099 Ga0500728_00240698 Ga0500728_00256361 Ga0500728_00322726 Ga0500728_00333185 Ga0500728_00342515 Ga0500728_00374967 Ga0500728_00383099 Ga0500728_00394936 Ga0500728_00434737 Ga0500728_00453468 Ga0500728_00456774 Ga0500728_00461317 Ga0500728_00482976 Ga0500728_00486582 Ga0500728_00562275 Ga0500728_00572343 Ga0500728_00583164 …
bins.284.fa	Ga0500728_00002717 Ga0500728_00005858 Ga0500728_00006986 Ga0500728_00010449 Ga0500728_00010579 Ga0500728_00014309 Ga0500728_00015789 Ga0500728_00020106 Ga0500728_00023904 Ga0500728_00028352 Ga0500728_00043302 Ga0500728_00060270 Ga0500728_00079945 Ga0500728_00080933 Ga0500728_00420410 Ga0500728_00897449 Ga0500728_01075980
bins.285.fa	Ga0500728_00000404 Ga0500728_00000465 Ga0500728_00000541 Ga0500728_00000546 Ga0500728_00000977 Ga0500728_00001059 Ga0500728_00001349 Ga0500728_00001379 Ga0500728_00001427 Ga0500728_00001619 Ga0500728_00001627 Ga0500728_00001844 Ga0500728_00001849 Ga0500728_00001977 Ga0500728_00002204 Ga0500728_00002245 Ga0500728_00002436 Ga0500728_00002439 Ga0500728_00002445 Ga0500728_00002477 Ga0500728_00002575 …
bins.286.fa	Ga0500728_00092166 Ga0500728_00103831 Ga0500728_00121386 Ga0500728_00136335 Ga0500728_00142979 Ga0500728_00157812 Ga0500728_00161791 Ga0500728_00165952 Ga0500728_00166969 Ga0500728_00170082 Ga0500728_00182138 Ga0500728_00183798 Ga0500728_00192105 Ga0500728_00197421 Ga0500728_00212300 Ga0500728_00216749 Ga0500728_00219913 Ga0500728_00220951 Ga0500728_00242283 Ga0500728_00247404 Ga0500728_00252695 …
bins.287.fa	Ga0500728_00000378 Ga0500728_00000770 Ga0500728_00000905 Ga0500728_00001209 Ga0500728_00001354 Ga0500728_00001513 Ga0500728_00001645 Ga0500728_00001646 Ga0500728_00001799 Ga0500728_00002466 Ga0500728_00002510 Ga0500728_00002582 Ga0500728_00003400 Ga0500728_00003465 Ga0500728_00003496 Ga0500728_00003522 Ga0500728_00003855 Ga0500728_00004082 Ga0500728_00004136 Ga0500728_00004225 Ga0500728_00004251 …
bins.288.fa	Ga0500728_00001291 Ga0500728_00001551 Ga0500728_00003352 Ga0500728_00003863 Ga0500728_00004217 Ga0500728_00005031 Ga0500728_00005066 Ga0500728_00005354 Ga0500728_00005482 Ga0500728_00005989 Ga0500728_00006755 Ga0500728_00009137 Ga0500728_00009225 Ga0500728_00009367 Ga0500728_00009729 Ga0500728_00009730 Ga0500728_00009794 Ga0500728_00009807 Ga0500728_00009833 Ga0500728_00010530 Ga0500728_00011194 …
bins.289.fa	Ga0500728_00063755 Ga0500728_00257206 Ga0500728_00260402 Ga0500728_00286903 Ga0500728_00297390 Ga0500728_00317285 Ga0500728_00323098 Ga0500728_00334948 Ga0500728_00341770 Ga0500728_00356508 Ga0500728_00373052 Ga0500728_00374694 Ga0500728_00390630 Ga0500728_00393988 Ga0500728_00406859 Ga0500728_00409862 Ga0500728_00414597 Ga0500728_00418253 Ga0500728_00425988 Ga0500728_00432774 Ga0500728_00439181 …
bins.29.fa	Ga0500728_00287390 Ga0500728_00358791 Ga0500728_00367190 Ga0500728_00375394 Ga0500728_00394316 Ga0500728_00404323 Ga0500728_00441994 Ga0500728_00460650 Ga0500728_00465148 Ga0500728_00498162 Ga0500728_00545245 Ga0500728_00551259 Ga0500728_00557715 Ga0500728_00566645 Ga0500728_00577311 Ga0500728_00618247 Ga0500728_00634211 Ga0500728_00647851 Ga0500728_00653714 Ga0500728_00655377 Ga0500728_00680165 …
bins.290.fa	Ga0500728_00007661 Ga0500728_00008055 Ga0500728_00009249 Ga0500728_00010194 Ga0500728_00010283 Ga0500728_00011408 Ga0500728_00012590 Ga0500728_00012606 Ga0500728_00012636 Ga0500728_00013122 Ga0500728_00013683 Ga0500728_00014019 Ga0500728_00014366 Ga0500728_00014392 Ga0500728_00014841 Ga0500728_00015083 Ga0500728_00015396 Ga0500728_00015584 Ga0500728_00016188 Ga0500728_00017502 Ga0500728_00017531 …
bins.291.fa	Ga0500728_00007848 Ga0500728_00017054 Ga0500728_00032938 Ga0500728_00047104 Ga0500728_00048916 Ga0500728_00076361 Ga0500728_00090871 Ga0500728_00109719 Ga0500728_00158621 Ga0500728_00168559 Ga0500728_00174677 Ga0500728_00192257 Ga0500728_00221176 Ga0500728_00284466 Ga0500728_00612802 Ga0500728_00625114
bins.292.fa	Ga0500728_00034145 Ga0500728_00039252 Ga0500728_00067886 Ga0500728_00069966 Ga0500728_00141245 Ga0500728_00148791 Ga0500728_00150347 Ga0500728_00151536 Ga0500728_00160626 Ga0500728_00184019 Ga0500728_00184393 Ga0500728_00191743 Ga0500728_00194033 Ga0500728_00223255 Ga0500728_00230294 Ga0500728_00232966 Ga0500728_00233661 Ga0500728_00236271 Ga0500728_00239897 Ga0500728_00241689 Ga0500728_00249268 …
bins.293.fa	Ga0500728_00085694 Ga0500728_00099229 Ga0500728_00108811 Ga0500728_00109195 Ga0500728_00112271 Ga0500728_00145326 Ga0500728_00145631 Ga0500728_00149855 Ga0500728_00166882 Ga0500728_00167101 Ga0500728_00180537 Ga0500728_00184423 Ga0500728_00192936 Ga0500728_00196868 Ga0500728_00217785 Ga0500728_00228659 Ga0500728_00229701 Ga0500728_00233539 Ga0500728_00233799 Ga0500728_00238717 Ga0500728_00243201 …
bins.294.fa	Ga0500728_00003214 Ga0500728_00003760 Ga0500728_00007095 Ga0500728_00015533 Ga0500728_00017200 Ga0500728_00020771 Ga0500728_00021471 Ga0500728_00022024 Ga0500728_00023003 Ga0500728_00023499 Ga0500728_00026612 Ga0500728_00027335 Ga0500728_00027719 Ga0500728_00028167 Ga0500728_00029931 Ga0500728_00033171 Ga0500728_00044348 Ga0500728_00045939 Ga0500728_00047017 Ga0500728_00047642 Ga0500728_00047923 …
bins.295.fa	Ga0500728_00007521 Ga0500728_00018405 Ga0500728_00026118 Ga0500728_00029017 Ga0500728_00033569 Ga0500728_00040834 Ga0500728_00044285 Ga0500728_00045823 Ga0500728_00047616 Ga0500728_00049085 Ga0500728_00069870 Ga0500728_00075569 Ga0500728_00079500 Ga0500728_00087676 Ga0500728_00093183 Ga0500728_00107298 Ga0500728_00114441 Ga0500728_00125391 Ga0500728_00141975 Ga0500728_00166684 Ga0500728_00167146 …
bins.296.fa	Ga0500728_00000513 Ga0500728_00001001 Ga0500728_00001090 Ga0500728_00001979 Ga0500728_00002043 Ga0500728_00002168 Ga0500728_00002189 Ga0500728_00002943 Ga0500728_00002999 Ga0500728_00004924 Ga0500728_00005120 Ga0500728_00005555 Ga0500728_00005655 Ga0500728_00005706 Ga0500728_00005711 Ga0500728_00006032 Ga0500728_00006174 Ga0500728_00006190 Ga0500728_00006205 Ga0500728_00006532 Ga0500728_00006891 …
bins.297.fa	Ga0500728_00036501 Ga0500728_00045616 Ga0500728_00059621 Ga0500728_00062203 Ga0500728_00062363 Ga0500728_00093075 Ga0500728_00094892 Ga0500728_00097516 Ga0500728_00100865 Ga0500728_00106857 Ga0500728_00106952 Ga0500728_00107719 Ga0500728_00115255 Ga0500728_00117775 Ga0500728_00121101 Ga0500728_00140352 Ga0500728_00154976 Ga0500728_00158518 Ga0500728_00160136 Ga0500728_00161448 Ga0500728_00166528 …
bins.299.fa	Ga0500728_00067700 Ga0500728_00196032 Ga0500728_00325907 Ga0500728_00359366 Ga0500728_00405646 Ga0500728_00410594 Ga0500728_00436415 Ga0500728_00514846 Ga0500728_00534926 Ga0500728_00543260 Ga0500728_00661070 Ga0500728_00668201 Ga0500728_00728957 Ga0500728_00874586 Ga0500728_00916208 Ga0500728_00942641 Ga0500728_00967384 Ga0500728_00996458 Ga0500728_01034492 Ga0500728_01055460 Ga0500728_01124779 …
bins.3.fa	Ga0500728_00099793 Ga0500728_00184948 Ga0500728_00185769 Ga0500728_00291040 Ga0500728_00323874 Ga0500728_00328122 Ga0500728_00332182 Ga0500728_00348275 Ga0500728_00352626 Ga0500728_00353830 Ga0500728_00361306 Ga0500728_00370453 Ga0500728_00393524 Ga0500728_00394670 Ga0500728_00411217 Ga0500728_00418446 Ga0500728_00425563 Ga0500728_00432038 Ga0500728_00442793 Ga0500728_00445541 Ga0500728_00462231 …
bins.30.fa	Ga0500728_00088403 Ga0500728_00105336 Ga0500728_00136527 Ga0500728_00146701 Ga0500728_00166186 Ga0500728_00172821 Ga0500728_00183050 Ga0500728_00202715 Ga0500728_00247843 Ga0500728_00282285 Ga0500728_00303954 Ga0500728_00305933 Ga0500728_00330772 Ga0500728_00386629 Ga0500728_00394607 Ga0500728_00418685 Ga0500728_00425616 Ga0500728_00432202 Ga0500728_00543584 Ga0500728_00574399 Ga0500728_00627868 …
bins.302.fa	Ga0500728_00202852 Ga0500728_00326794 Ga0500728_00374434 Ga0500728_00445860 Ga0500728_00528544 Ga0500728_00571112 Ga0500728_00572416 Ga0500728_00575667 Ga0500728_00593115 Ga0500728_00621781 Ga0500728_00628426 Ga0500728_00631664 Ga0500728_00642249 Ga0500728_00671530 Ga0500728_00718193 Ga0500728_00722035 Ga0500728_00746249 Ga0500728_00754094 Ga0500728_00793969 Ga0500728_00816758 Ga0500728_00901031 …
bins.306.fa	Ga0500728_00098882 Ga0500728_00107667 Ga0500728_00401207 Ga0500728_00413144 Ga0500728_00445124 Ga0500728_00460589 Ga0500728_00486088 Ga0500728_00486093 Ga0500728_00557469 Ga0500728_00594306 Ga0500728_00625085 Ga0500728_00628627 Ga0500728_00631047 Ga0500728_00652795 Ga0500728_00660007 Ga0500728_00664851 Ga0500728_00676868 Ga0500728_00679021 Ga0500728_00718205 Ga0500728_00718505 Ga0500728_00745979 …
bins.307.fa	Ga0500728_00033737 Ga0500728_00061984 Ga0500728_00089593 Ga0500728_00151819 Ga0500728_00206344 Ga0500728_00388149 Ga0500728_00400039 Ga0500728_00444911 Ga0500728_00730878 Ga0500728_00736969 Ga0500728_00795725 Ga0500728_01664731 Ga0500728_03055612
bins.308.fa	Ga0500728_00152762 Ga0500728_00309183 Ga0500728_00310427 Ga0500728_00394544 Ga0500728_00401833 Ga0500728_00419789 Ga0500728_00422465 Ga0500728_00443305 Ga0500728_00477880 Ga0500728_00479173 Ga0500728_00485929 Ga0500728_00503515 Ga0500728_00507712 Ga0500728_00517614 Ga0500728_00521931 Ga0500728_00565773 Ga0500728_00580810 Ga0500728_00592456 Ga0500728_00596182 Ga0500728_00598997 Ga0500728_00612235 …
bins.309.fa	Ga0500728_00027646 Ga0500728_00050940 Ga0500728_00117867 Ga0500728_00133474 Ga0500728_00136372 Ga0500728_00138355 Ga0500728_00165237 Ga0500728_00176021 Ga0500728_00181064 Ga0500728_00196259 Ga0500728_00200470 Ga0500728_00219205 Ga0500728_00281498 Ga0500728_00300240 Ga0500728_00308842 Ga0500728_00312490 Ga0500728_00325444 Ga0500728_00355388 Ga0500728_00390544 Ga0500728_00412212 Ga0500728_00442884 …
bins.31.fa	Ga0500728_00104434 Ga0500728_00121259 Ga0500728_00134211 Ga0500728_00148780 Ga0500728_00184265 Ga0500728_00220092 Ga0500728_00253495 Ga0500728_00259278 Ga0500728_00280512 Ga0500728_00284098 Ga0500728_00298370 Ga0500728_00355538 Ga0500728_00373812 Ga0500728_00401272 Ga0500728_00427079 Ga0500728_00446179 Ga0500728_00446234 Ga0500728_00470874 Ga0500728_00471007 Ga0500728_00477547 Ga0500728_00499203 …
bins.310.fa	Ga0500728_00028650 Ga0500728_00032927 Ga0500728_00121309 Ga0500728_00171839 Ga0500728_00175793 Ga0500728_00275911 Ga0500728_00341407 Ga0500728_00365436 Ga0500728_00481631 Ga0500728_00498994 Ga0500728_00623238 Ga0500728_00668638 Ga0500728_00716430 Ga0500728_00838986 Ga0500728_00857469 Ga0500728_00872450 Ga0500728_00932741 Ga0500728_00939887 Ga0500728_01043004 Ga0500728_01082622 Ga0500728_01104317 …
bins.312.fa	Ga0500728_00021973 Ga0500728_00027409 Ga0500728_00038711 Ga0500728_00042802 Ga0500728_00044043 Ga0500728_00048469 Ga0500728_00058173 Ga0500728_00058354 Ga0500728_00058756 Ga0500728_00061561 Ga0500728_00063769 Ga0500728_00067061 Ga0500728_00073510 Ga0500728_00074882 Ga0500728_00076547 Ga0500728_00082176 Ga0500728_00084514 Ga0500728_00084734 Ga0500728_00085522 Ga0500728_00086151 Ga0500728_00088792 …
bins.313.fa	Ga0500728_00012555 Ga0500728_00015866 Ga0500728_00021765 Ga0500728_00036640 Ga0500728_00054366 Ga0500728_00075341 Ga0500728_00109689 Ga0500728_00134670 Ga0500728_00146731 Ga0500728_00246684 Ga0500728_00289457 Ga0500728_00289792 Ga0500728_00596652
bins.314.fa	Ga0500728_00001142 Ga0500728_00001235 Ga0500728_00001577 Ga0500728_00001789 Ga0500728_00002035 Ga0500728_00002094 Ga0500728_00002723 Ga0500728_00002969 Ga0500728_00003418 Ga0500728_00003490 Ga0500728_00003555 Ga0500728_00004190 Ga0500728_00004368 Ga0500728_00004489 Ga0500728_00004549 Ga0500728_00004586 Ga0500728_00004993 Ga0500728_00005144 Ga0500728_00005326 Ga0500728_00005829 Ga0500728_00006245 …
bins.315.fa	Ga0500728_00072578 Ga0500728_00088297 Ga0500728_00100047 Ga0500728_00147524 Ga0500728_00149800 Ga0500728_00170871 Ga0500728_00176282 Ga0500728_00199357 Ga0500728_00223706 Ga0500728_00234573 Ga0500728_00236475 Ga0500728_00236538 Ga0500728_00260815 Ga0500728_00262397 Ga0500728_00275484 Ga0500728_00278230 Ga0500728_00278348 Ga0500728_00279573 Ga0500728_00295939 Ga0500728_00298530 Ga0500728_00298919 …
bins.318.fa	Ga0500728_00027334 Ga0500728_00032634 Ga0500728_00035187 Ga0500728_00070340 Ga0500728_00082773 Ga0500728_00085211 Ga0500728_00085958 Ga0500728_00110285 Ga0500728_00119920 Ga0500728_00122009 Ga0500728_00123488 Ga0500728_00129158 Ga0500728_00131529 Ga0500728_00136706 Ga0500728_00139385 Ga0500728_00143088 Ga0500728_00158637 Ga0500728_00167638 Ga0500728_00169173 Ga0500728_00180687 Ga0500728_00196818 …
bins.319.fa	Ga0500728_00006234 Ga0500728_00015761 Ga0500728_00015792 Ga0500728_00022271 Ga0500728_00025769 Ga0500728_00026117 Ga0500728_00028157 Ga0500728_00028331 Ga0500728_00028947 Ga0500728_00031597 Ga0500728_00031617 Ga0500728_00033309 Ga0500728_00037152 Ga0500728_00037273 Ga0500728_00040431 Ga0500728_00040694 Ga0500728_00041175 Ga0500728_00043442 Ga0500728_00046046 Ga0500728_00046524 Ga0500728_00046943 …
bins.32.fa	Ga0500728_00668179 Ga0500728_00775757 Ga0500728_00913643 Ga0500728_01053817 Ga0500728_01134090 Ga0500728_01144467 Ga0500728_01172662 Ga0500728_01189437 Ga0500728_01379641 Ga0500728_01531863 Ga0500728_01583181 Ga0500728_01589913 Ga0500728_01615038 Ga0500728_01634434 Ga0500728_01635043 Ga0500728_01673910 Ga0500728_01770031 Ga0500728_01780478 Ga0500728_01815517 Ga0500728_01883292 Ga0500728_01916581 …
bins.320.fa	Ga0500728_00002980 Ga0500728_00006829 Ga0500728_00007607 Ga0500728_00008050 Ga0500728_00008489 Ga0500728_00013268 Ga0500728_00015340 Ga0500728_00017656 Ga0500728_00019096 Ga0500728_00020133 Ga0500728_00022930 Ga0500728_00026954 Ga0500728_00027423 Ga0500728_00036025 Ga0500728_00037179 Ga0500728_00044788 Ga0500728_00051164 Ga0500728_00059955 Ga0500728_00061444 Ga0500728_00062714 Ga0500728_00064403 …
bins.321.fa	Ga0500728_00038594 Ga0500728_00039020 Ga0500728_00041359 Ga0500728_00041479 Ga0500728_00044615 Ga0500728_00045075 Ga0500728_00051409 Ga0500728_00060150 Ga0500728_00062809 Ga0500728_00065551 Ga0500728_00070131 Ga0500728_00075594 Ga0500728_00077495 Ga0500728_00078166 Ga0500728_00078476 Ga0500728_00084051 Ga0500728_00087260 Ga0500728_00091020 Ga0500728_00091964 Ga0500728_00093823 Ga0500728_00098088 …
bins.322.fa	Ga0500728_00023207 Ga0500728_00026960 Ga0500728_00064995 Ga0500728_00098024 Ga0500728_00098542 Ga0500728_00141503 Ga0500728_00161500 Ga0500728_00242047 Ga0500728_00257140 Ga0500728_00270991 Ga0500728_00286031 Ga0500728_00381624 Ga0500728_00436387 Ga0500728_00562239 Ga0500728_00655848 Ga0500728_00872255 Ga0500728_00974140 Ga0500728_00990406 Ga0500728_01532502 Ga0500728_01766194 Ga0500728_01853832 …
bins.323.fa	Ga0500728_00002754 Ga0500728_00003145 Ga0500728_00003868 Ga0500728_00003906 Ga0500728_00004156 Ga0500728_00004280 Ga0500728_00005245 Ga0500728_00005339 Ga0500728_00005860 Ga0500728_00007053 Ga0500728_00007385 Ga0500728_00007575 Ga0500728_00007861 Ga0500728_00008483 Ga0500728_00008527 Ga0500728_00008693 Ga0500728_00009044 Ga0500728_00013263 Ga0500728_00014304 Ga0500728_00014496 Ga0500728_00015570 …
bins.325.fa	Ga0500728_00053309 Ga0500728_00172378 Ga0500728_00334087 Ga0500728_00379011 Ga0500728_00386140 Ga0500728_00443704 Ga0500728_00479265 Ga0500728_00525001 Ga0500728_00546419 Ga0500728_00594149 Ga0500728_00619743 Ga0500728_00622051 Ga0500728_00678947 Ga0500728_00736363 Ga0500728_00784972 Ga0500728_00789464 Ga0500728_00811595 Ga0500728_00848075 Ga0500728_00862365 Ga0500728_00923246 Ga0500728_01156829 …
bins.327.fa	Ga0500728_00000040 Ga0500728_00000141 Ga0500728_00000869 Ga0500728_00000965 Ga0500728_00001026 Ga0500728_00001058 Ga0500728_00001769 Ga0500728_00002379 Ga0500728_00002892 Ga0500728_00003110 Ga0500728_00003232 Ga0500728_00004205 Ga0500728_00004298 Ga0500728_00004911 Ga0500728_00005090 Ga0500728_00005340 Ga0500728_00005873 Ga0500728_00006420 Ga0500728_00007176 Ga0500728_00007595 Ga0500728_00009113 …
bins.329.fa	Ga0500728_00003185 Ga0500728_00016560 Ga0500728_00017779 Ga0500728_00019176 Ga0500728_00019513 Ga0500728_00022428 Ga0500728_00023710 Ga0500728_00027718 Ga0500728_00028718 Ga0500728_00030232 Ga0500728_00030455 Ga0500728_00033955 Ga0500728_00038529 Ga0500728_00041797 Ga0500728_00043658 Ga0500728_00049102 Ga0500728_00052255 Ga0500728_00053254 Ga0500728_00053506 Ga0500728_00053867 Ga0500728_00054237 …
bins.33.fa	Ga0500728_00105538 Ga0500728_00160887 Ga0500728_00173568 Ga0500728_00213825 Ga0500728_00215106 Ga0500728_00217071 Ga0500728_00221062 Ga0500728_00226890 Ga0500728_00233085 Ga0500728_00246643 Ga0500728_00249107 Ga0500728_00253255 Ga0500728_00268078 Ga0500728_00269659 Ga0500728_00270557 Ga0500728_00272710 Ga0500728_00276326 Ga0500728_00286349 Ga0500728_00291472 Ga0500728_00294739 Ga0500728_00306276 …
bins.330.fa	Ga0500728_00006759 Ga0500728_00007277 Ga0500728_00007868 Ga0500728_00009058 Ga0500728_00010011 Ga0500728_00013141 Ga0500728_00013456 Ga0500728_00013543 Ga0500728_00015345 Ga0500728_00016915 Ga0500728_00017597 Ga0500728_00019995 Ga0500728_00020055 Ga0500728_00020926 Ga0500728_00022160 Ga0500728_00022965 Ga0500728_00023523 Ga0500728_00023554 Ga0500728_00024440 Ga0500728_00025571 Ga0500728_00026095 …
bins.332.fa	Ga0500728_00045969 Ga0500728_00060712 Ga0500728_00127245 Ga0500728_00194553 Ga0500728_00207733 Ga0500728_00209335 Ga0500728_00219105 Ga0500728_00229496 Ga0500728_00253670 Ga0500728_00272934 Ga0500728_00274427 Ga0500728_00281724 Ga0500728_00290680 Ga0500728_00332031 Ga0500728_00332996 Ga0500728_00337586 Ga0500728_00345623 Ga0500728_00362003 Ga0500728_00367802 Ga0500728_00369802 Ga0500728_00384133 …
bins.333.fa	Ga0500728_00023562 Ga0500728_00035915 Ga0500728_00055432 Ga0500728_00103880 Ga0500728_00152044 Ga0500728_00176627 Ga0500728_00388669 Ga0500728_00439347
bins.336.fa	Ga0500728_00000914 Ga0500728_00001042 Ga0500728_00002257 Ga0500728_00002736 Ga0500728_00003551 Ga0500728_00004238 Ga0500728_00004479 Ga0500728_00005835 Ga0500728_00006802 Ga0500728_00007346 Ga0500728_00007974 Ga0500728_00009390 Ga0500728_00009396 Ga0500728_00011005 Ga0500728_00011151 Ga0500728_00011597 Ga0500728_00012669 Ga0500728_00016471 Ga0500728_00017220 Ga0500728_00020536 Ga0500728_00020753 …
bins.337.fa	Ga0500728_00093751 Ga0500728_00100992 Ga0500728_00136989 Ga0500728_00149705 Ga0500728_00223974 Ga0500728_00240150 Ga0500728_00257878 Ga0500728_00305928 Ga0500728_00323019 Ga0500728_00329976 Ga0500728_00331669 Ga0500728_00362788 Ga0500728_00366276 Ga0500728_00392818 Ga0500728_00414702 Ga0500728_00433765 Ga0500728_00504607 Ga0500728_00515666 Ga0500728_00543001 Ga0500728_00544949 Ga0500728_00548587 …
bins.338.fa	Ga0500728_00002044 Ga0500728_00002322 Ga0500728_00002962 Ga0500728_00003226 Ga0500728_00003480 Ga0500728_00003665 Ga0500728_00003702 Ga0500728_00003735 Ga0500728_00004050 Ga0500728_00004613 Ga0500728_00005735 Ga0500728_00005928 Ga0500728_00007545 Ga0500728_00008442 Ga0500728_00008876 Ga0500728_00008969 Ga0500728_00009119 Ga0500728_00010573 Ga0500728_00011169 Ga0500728_00011442 Ga0500728_00012585 …
bins.339.fa	Ga0500728_00012079 Ga0500728_00014979 Ga0500728_00027236 Ga0500728_00029070 Ga0500728_00039976 Ga0500728_00040305 Ga0500728_00049237 Ga0500728_00052059 Ga0500728_00052936 Ga0500728_00059367 Ga0500728_00070104 Ga0500728_00076412 Ga0500728_00077888 Ga0500728_00088927 Ga0500728_00101188 Ga0500728_00113586 Ga0500728_00127585 Ga0500728_00127957 Ga0500728_00129707 Ga0500728_00146227 Ga0500728_00164628 …
bins.34.fa	Ga0500728_00092178 Ga0500728_00127733 Ga0500728_00205998 Ga0500728_00226618 Ga0500728_00245246 Ga0500728_00254992 Ga0500728_00267601 Ga0500728_00269641 Ga0500728_00281068 Ga0500728_00290886 Ga0500728_00325492 Ga0500728_00328461 Ga0500728_00357671 Ga0500728_00358140 Ga0500728_00358617 Ga0500728_00359750 Ga0500728_00361167 Ga0500728_00369917 Ga0500728_00370580 Ga0500728_00383966 Ga0500728_00405560 …
bins.340.fa	Ga0500728_00009237 Ga0500728_00017379 Ga0500728_00024992 Ga0500728_00027228 Ga0500728_00031512 Ga0500728_00035876 Ga0500728_00038032 Ga0500728_00041100 Ga0500728_00041875 Ga0500728_00046271 Ga0500728_00048590 Ga0500728_00048859 Ga0500728_00053723 Ga0500728_00059645 Ga0500728_00060345 Ga0500728_00066873 Ga0500728_00068336 Ga0500728_00069352 Ga0500728_00074910 Ga0500728_00076117 Ga0500728_00076740 …
bins.341.fa	Ga0500728_00003481 Ga0500728_00003864 Ga0500728_00006172 Ga0500728_00012566 Ga0500728_00014766 Ga0500728_00016487 Ga0500728_00016744 Ga0500728_00017739 Ga0500728_00018499 Ga0500728_00019397 Ga0500728_00019453 Ga0500728_00020006 Ga0500728_00023821 Ga0500728_00023891 Ga0500728_00024116 Ga0500728_00024463 Ga0500728_00025073 Ga0500728_00025900 Ga0500728_00027238 Ga0500728_00027681 Ga0500728_00028162 …
bins.344.fa	Ga0500728_00000574 Ga0500728_00000829 Ga0500728_00001022 Ga0500728_00001293 Ga0500728_00001401 Ga0500728_00001604 Ga0500728_00001640 Ga0500728_00001807 Ga0500728_00001810 Ga0500728_00001953 Ga0500728_00001961 Ga0500728_00002140 Ga0500728_00002209 Ga0500728_00002221 Ga0500728_00002253 Ga0500728_00002290 Ga0500728_00002335 Ga0500728_00002528 Ga0500728_00002654 Ga0500728_00002764 Ga0500728_00002779 …
bins.345.fa	Ga0500728_00000097 Ga0500728_00000200 Ga0500728_00000294 Ga0500728_00000615 Ga0500728_00000821 Ga0500728_00000848 Ga0500728_00000974 Ga0500728_00001310 Ga0500728_00001376 Ga0500728_00002123 Ga0500728_00002338 Ga0500728_00003757 Ga0500728_00003840 Ga0500728_00003891 Ga0500728_00004023 Ga0500728_00004116 Ga0500728_00005036 Ga0500728_00005077 Ga0500728_00005350 Ga0500728_00008884 Ga0500728_00009852 …
bins.346.fa	Ga0500728_00016676 Ga0500728_00026393 Ga0500728_00036455 Ga0500728_00036943 Ga0500728_00042185 Ga0500728_00048272 Ga0500728_00055463 Ga0500728_00084987 Ga0500728_00085518 Ga0500728_00086653 Ga0500728_00086977 Ga0500728_00088665 Ga0500728_00093465 Ga0500728_00095751 Ga0500728_00105532 Ga0500728_00114742 Ga0500728_00116095 Ga0500728_00117338 Ga0500728_00118012 Ga0500728_00129391 Ga0500728_00138063 …
bins.347.fa	Ga0500728_00001736 Ga0500728_00002405 Ga0500728_00002855 Ga0500728_00002935 Ga0500728_00003949 Ga0500728_00004311 Ga0500728_00006251 Ga0500728_00008305 Ga0500728_00008457 Ga0500728_00008630 Ga0500728_00008688 Ga0500728_00008947 Ga0500728_00009106 Ga0500728_00009321 Ga0500728_00009411 Ga0500728_00009686 Ga0500728_00009748 Ga0500728_00009819 Ga0500728_00009902 Ga0500728_00010101 Ga0500728_00010256 …
bins.349.fa	Ga0500728_00000954 Ga0500728_00006421 Ga0500728_00006699 Ga0500728_00007135 Ga0500728_00007139 Ga0500728_00007645 Ga0500728_00007970 Ga0500728_00008868 Ga0500728_00008989 Ga0500728_00009177 Ga0500728_00009696 Ga0500728_00009987 Ga0500728_00010658 Ga0500728_00012061 Ga0500728_00012618 Ga0500728_00013338 Ga0500728_00013779 Ga0500728_00015111 Ga0500728_00015735 Ga0500728_00016747 Ga0500728_00017469 …
bins.35.fa	Ga0500728_01119404 Ga0500728_01166888 Ga0500728_01255588 Ga0500728_01318583 Ga0500728_01506079 Ga0500728_01520468 Ga0500728_01576535 Ga0500728_01642378 Ga0500728_01649261 Ga0500728_01929844 Ga0500728_02075473 Ga0500728_02098580 Ga0500728_02125878 Ga0500728_02147032 Ga0500728_02177771 Ga0500728_02272258 Ga0500728_02307476 Ga0500728_02358990 Ga0500728_02422720 Ga0500728_02449801 Ga0500728_02525574 …
bins.350.fa	Ga0500728_00038326 Ga0500728_00044628 Ga0500728_00046781 Ga0500728_00051247 Ga0500728_00053130 Ga0500728_00069398 Ga0500728_00071432 Ga0500728_00071664 Ga0500728_00074878 Ga0500728_00085436 Ga0500728_00086085 Ga0500728_00105222 Ga0500728_00106797 Ga0500728_00140165 Ga0500728_00144444 Ga0500728_00148133 Ga0500728_00162311 Ga0500728_00165717 Ga0500728_00179987 Ga0500728_00198732 Ga0500728_00215524 …
bins.351.fa	Ga0500728_00114171 Ga0500728_00136752 Ga0500728_00152581 Ga0500728_00153957 Ga0500728_00213842 Ga0500728_00246804 Ga0500728_00246976 Ga0500728_00357518 Ga0500728_00395372 Ga0500728_00445320 Ga0500728_00448127 Ga0500728_00456170 Ga0500728_00464285 Ga0500728_00465984 Ga0500728_00514475 Ga0500728_00535881 Ga0500728_00546173 Ga0500728_00553633 Ga0500728_00577642 Ga0500728_00585215 Ga0500728_00595812 …
bins.353.fa	Ga0500728_00015915 Ga0500728_00061274 Ga0500728_00087811 Ga0500728_00110743 Ga0500728_00137039 Ga0500728_00411933 Ga0500728_00447945 Ga0500728_00458657 Ga0500728_00512015 Ga0500728_00533879 Ga0500728_00663248 Ga0500728_00681762 Ga0500728_00694215 Ga0500728_00722211 Ga0500728_00759416 Ga0500728_00785313 Ga0500728_00815195 Ga0500728_00862869 Ga0500728_00867316 Ga0500728_00970807 Ga0500728_01008659 …
bins.354.fa	Ga0500728_00000845 Ga0500728_00001256 Ga0500728_00001809 Ga0500728_00001890 Ga0500728_00001904 Ga0500728_00002714 Ga0500728_00002748 Ga0500728_00002815 Ga0500728_00003018 Ga0500728_00003019 Ga0500728_00003221 Ga0500728_00003547 Ga0500728_00003977 Ga0500728_00004182 Ga0500728_00004731 Ga0500728_00005306 Ga0500728_00006239 Ga0500728_00006594 Ga0500728_00006800 Ga0500728_00008280 Ga0500728_00009800 …
bins.355.fa	Ga0500728_00000865 Ga0500728_00001565 Ga0500728_00002010 Ga0500728_00002074 Ga0500728_00002105 Ga0500728_00002725 Ga0500728_00003063 Ga0500728_00003339 Ga0500728_00003616 Ga0500728_00004122 Ga0500728_00004259 Ga0500728_00004639 Ga0500728_00004926 Ga0500728_00005015 Ga0500728_00005065 Ga0500728_00005442 Ga0500728_00005558 Ga0500728_00006285 Ga0500728_00006295 Ga0500728_00006491 Ga0500728_00007164 …
bins.356.fa	Ga0500728_00005127 Ga0500728_00005785 Ga0500728_00005799 Ga0500728_00006432 Ga0500728_00007285 Ga0500728_00008119 Ga0500728_00008839 Ga0500728_00009056 Ga0500728_00013717 Ga0500728_00014373 Ga0500728_00015015 Ga0500728_00015408 Ga0500728_00015824 Ga0500728_00016607 Ga0500728_00016653 Ga0500728_00016999 Ga0500728_00018927 Ga0500728_00020240 Ga0500728_00020607 Ga0500728_00021308 Ga0500728_00021309 …
bins.358.fa	Ga0500728_00042156 Ga0500728_00051996 Ga0500728_00140849 Ga0500728_00151794 Ga0500728_00205073 Ga0500728_00240710 Ga0500728_00263859 Ga0500728_00270663 Ga0500728_00384727 Ga0500728_00409179 Ga0500728_00413950 Ga0500728_00420265 Ga0500728_00437758 Ga0500728_00452727 Ga0500728_00469286 Ga0500728_00495574 Ga0500728_00501659 Ga0500728_00532752 Ga0500728_00534802 Ga0500728_00538519 Ga0500728_00539842 …
bins.359.fa	Ga0500728_00085146 Ga0500728_00369026 Ga0500728_00412288 Ga0500728_00421898 Ga0500728_00486635 Ga0500728_00501257 Ga0500728_00503720 Ga0500728_00525556 Ga0500728_00530875 Ga0500728_00535778 Ga0500728_00545689 Ga0500728_00549479 Ga0500728_00571030 Ga0500728_00593299 Ga0500728_00594480 Ga0500728_00607437 Ga0500728_00613483 Ga0500728_00618876 Ga0500728_00626861 Ga0500728_00635066 Ga0500728_00662340 …
bins.36.fa	Ga0500728_00079862 Ga0500728_00111369 Ga0500728_00124817 Ga0500728_00125047 Ga0500728_00141456 Ga0500728_00182858 Ga0500728_00216150 Ga0500728_00229358 Ga0500728_00338025 Ga0500728_00371553 Ga0500728_00383029 Ga0500728_00393107 Ga0500728_00438924 Ga0500728_00457071 Ga0500728_00479570 Ga0500728_00485531 Ga0500728_00512438 Ga0500728_00538317 Ga0500728_00547180 Ga0500728_00564848 Ga0500728_00574078 …
bins.360.fa	Ga0500728_00017961 Ga0500728_00033573 Ga0500728_00037074 Ga0500728_00037236 Ga0500728_00044175 Ga0500728_00050408 Ga0500728_00053654 Ga0500728_00054094 Ga0500728_00062811 Ga0500728_00067546 Ga0500728_00070310 Ga0500728_00070407 Ga0500728_00071463 Ga0500728_00074092 Ga0500728_00075944 Ga0500728_00081036 Ga0500728_00085950 Ga0500728_00085982 Ga0500728_00087943 Ga0500728_00087944 Ga0500728_00089608 …
bins.361.fa	Ga0500728_00116215 Ga0500728_00161597 Ga0500728_00165189 Ga0500728_00222772 Ga0500728_00230293 Ga0500728_00293753 Ga0500728_00348244 Ga0500728_00350778 Ga0500728_00381561 Ga0500728_00387259 Ga0500728_00390701 Ga0500728_00421415 Ga0500728_00423462 Ga0500728_00465379 Ga0500728_00485886 Ga0500728_00550290 Ga0500728_00557566 Ga0500728_00570218 Ga0500728_00572011 Ga0500728_00629414 Ga0500728_00641307 …
bins.362.fa	Ga0500728_00006659 Ga0500728_00012380 Ga0500728_00014002 Ga0500728_00014282 Ga0500728_00031203 Ga0500728_00032741 Ga0500728_00033491 Ga0500728_00040832 Ga0500728_00041805 Ga0500728_00044551 Ga0500728_00047742 Ga0500728_00050904 Ga0500728_00051209 Ga0500728_00052660 Ga0500728_00054249 Ga0500728_00054298 Ga0500728_00058586 Ga0500728_00059322 Ga0500728_00059601 Ga0500728_00065813 Ga0500728_00066273 …
bins.364.fa	Ga0500728_00046315 Ga0500728_00295583 Ga0500728_00600331 Ga0500728_00643716 Ga0500728_00647558 Ga0500728_00694994 Ga0500728_00739912 Ga0500728_00806356 Ga0500728_00828880 Ga0500728_00916670 Ga0500728_00967331 Ga0500728_00968151 Ga0500728_00972790 Ga0500728_01020521 Ga0500728_01046927 Ga0500728_01048129 Ga0500728_01050246 Ga0500728_01072179 Ga0500728_01097601 Ga0500728_01111211 Ga0500728_01130689 …
bins.365.fa	Ga0500728_00000876 Ga0500728_00278915 Ga0500728_00322489 Ga0500728_00360336 Ga0500728_00398606 Ga0500728_00745700 Ga0500728_00980246 Ga0500728_01705599 Ga0500728_02333206
bins.366.fa	Ga0500728_00143848 Ga0500728_00199945 Ga0500728_00207242 Ga0500728_00212485 Ga0500728_00261503 Ga0500728_00261953 Ga0500728_00272796 Ga0500728_00292425 Ga0500728_00292897 Ga0500728_00311316 Ga0500728_00324191 Ga0500728_00326910 Ga0500728_00334564 Ga0500728_00335106 Ga0500728_00353903 Ga0500728_00366999 Ga0500728_00395294 Ga0500728_00470746 Ga0500728_00518361 Ga0500728_00535182 Ga0500728_00604422 …
bins.368.fa	Ga0500728_00018603 Ga0500728_00019522 Ga0500728_00023580 Ga0500728_00032365 Ga0500728_00034746 Ga0500728_00037827 Ga0500728_00046982 Ga0500728_00053581 Ga0500728_00057248 Ga0500728_00058926 Ga0500728_00060045 Ga0500728_00064554 Ga0500728_00072864 Ga0500728_00082288 Ga0500728_00095674 Ga0500728_00096834 Ga0500728_00098178 Ga0500728_00098677 Ga0500728_00102982 Ga0500728_00108823 Ga0500728_00112883 …
bins.37.fa	Ga0500728_00107530 Ga0500728_00124371 Ga0500728_00179926 Ga0500728_00195110 Ga0500728_00195198 Ga0500728_00217075 Ga0500728_00230621 Ga0500728_00258225 Ga0500728_00268625 Ga0500728_00362893 Ga0500728_00393614 Ga0500728_00424442 Ga0500728_00473169 Ga0500728_00474471 Ga0500728_00494196 Ga0500728_00519025 Ga0500728_00558232 Ga0500728_00592002 Ga0500728_00639087 Ga0500728_00652766 Ga0500728_00706817 …
bins.370.fa	Ga0500728_00011768 Ga0500728_00015726 Ga0500728_00019735 Ga0500728_00020236 Ga0500728_00030721 Ga0500728_00042461 Ga0500728_00042892 Ga0500728_00054801 Ga0500728_00055369 Ga0500728_00062700 Ga0500728_00073503 Ga0500728_00075096 Ga0500728_00077014 Ga0500728_00079804 Ga0500728_00093916 Ga0500728_00103988 Ga0500728_00108294 Ga0500728_00111522 Ga0500728_00116506 Ga0500728_00121361 Ga0500728_00127492 …
bins.371.fa	Ga0500728_00009479 Ga0500728_00009507 Ga0500728_00026838 Ga0500728_00028193 Ga0500728_00032797 Ga0500728_00040668 Ga0500728_00042463 Ga0500728_00045895 Ga0500728_00048669 Ga0500728_00049653 Ga0500728_00051978 Ga0500728_00055451 Ga0500728_00056368 Ga0500728_00058286 Ga0500728_00060764 Ga0500728_00067128 Ga0500728_00070796 Ga0500728_00076054 Ga0500728_00077949 Ga0500728_00079381 Ga0500728_00080313 …
bins.372.fa	Ga0500728_00010063 Ga0500728_00023545 Ga0500728_00026112 Ga0500728_00028726 Ga0500728_00030305 Ga0500728_00031869 Ga0500728_00035280 Ga0500728_00035782 Ga0500728_00035837 Ga0500728_00036897 Ga0500728_00039294 Ga0500728_00039891 Ga0500728_00042522 Ga0500728_00043046 Ga0500728_00045187 Ga0500728_00045698 Ga0500728_00046695 Ga0500728_00047302 Ga0500728_00052636 Ga0500728_00054944 Ga0500728_00061685 …
bins.373.fa	Ga0500728_00000210 Ga0500728_00000461 Ga0500728_00000650 Ga0500728_00000909 Ga0500728_00001277 Ga0500728_00001631 Ga0500728_00001877 Ga0500728_00002195 Ga0500728_00002922 Ga0500728_00002982 Ga0500728_00003032 Ga0500728_00003041 Ga0500728_00003166 Ga0500728_00004188 Ga0500728_00004263 Ga0500728_00004444 Ga0500728_00005270 Ga0500728_00005439 Ga0500728_00005506 Ga0500728_00005518 Ga0500728_00005696 …
bins.374.fa	Ga0500728_00020571 Ga0500728_00044338 Ga0500728_00057959 Ga0500728_00104300 Ga0500728_00104374 Ga0500728_00134497 Ga0500728_00143949 Ga0500728_00178069 Ga0500728_00188226 Ga0500728_00216654 Ga0500728_00227564 Ga0500728_00227671 Ga0500728_00234816 Ga0500728_00244476 Ga0500728_00244854 Ga0500728_00250850 Ga0500728_00283939 Ga0500728_00288570 Ga0500728_00301967 Ga0500728_00307136 Ga0500728_00324662 …
bins.375.fa	Ga0500728_00006508 Ga0500728_00010484 Ga0500728_00010937 Ga0500728_00016002 Ga0500728_00018248 Ga0500728_00023589 Ga0500728_00027088 Ga0500728_00029682 Ga0500728_00038849 Ga0500728_00040295 Ga0500728_00044706 Ga0500728_00051687 Ga0500728_00059735 Ga0500728_00063971 Ga0500728_00068421 Ga0500728_00068567 Ga0500728_00076170 Ga0500728_00079043 Ga0500728_00079719 Ga0500728_00094110 Ga0500728_00099247 …
bins.376.fa	Ga0500728_00153989 Ga0500728_00208515 Ga0500728_00248565 Ga0500728_00253123 Ga0500728_00275951 Ga0500728_00319965 Ga0500728_00324692 Ga0500728_00330579 Ga0500728_00400597 Ga0500728_00406076 Ga0500728_00423607 Ga0500728_00456289 Ga0500728_00511964 Ga0500728_00512083 Ga0500728_00543388 Ga0500728_00578637 Ga0500728_00581879 Ga0500728_00585709 Ga0500728_00598138 Ga0500728_00600247 Ga0500728_00739198 …
bins.377.fa	Ga0500728_00144930 Ga0500728_00145357 Ga0500728_00232881 Ga0500728_00314615 Ga0500728_00331365 Ga0500728_00374425 Ga0500728_00376690 Ga0500728_00380654 Ga0500728_00382322 Ga0500728_00406799 Ga0500728_00427125 Ga0500728_00444199 Ga0500728_00449993 Ga0500728_00461797 Ga0500728_00461861 Ga0500728_00482154 Ga0500728_00495560 Ga0500728_00498287 Ga0500728_00506994 Ga0500728_00525961 Ga0500728_00532654 …
bins.378.fa	Ga0500728_00001250 Ga0500728_00002878 Ga0500728_00003484 Ga0500728_00003710 Ga0500728_00004047 Ga0500728_00004114 Ga0500728_00004310 Ga0500728_00006430 Ga0500728_00007255 Ga0500728_00011156 Ga0500728_00011756 Ga0500728_00012332 Ga0500728_00012722 Ga0500728_00012979 Ga0500728_00014505 Ga0500728_00017767 Ga0500728_00018503 Ga0500728_00018694 Ga0500728_00019471 Ga0500728_00020780 Ga0500728_00021409 …
bins.38.fa	Ga0500728_00100112 Ga0500728_00123514 Ga0500728_00164652 Ga0500728_00199021 Ga0500728_00240059 Ga0500728_00240535 Ga0500728_00255376 Ga0500728_00264244 Ga0500728_00268317 Ga0500728_00302396 Ga0500728_00321714 Ga0500728_00356331 Ga0500728_00356651 Ga0500728_00379633 Ga0500728_00397358 Ga0500728_00411728 Ga0500728_00442333 Ga0500728_00493678 Ga0500728_00499354 Ga0500728_00506981 Ga0500728_00512143 …
bins.380.fa	Ga0500728_00122762 Ga0500728_00154795 Ga0500728_00166182 Ga0500728_00180144 Ga0500728_00185296 Ga0500728_00192827 Ga0500728_00282570 Ga0500728_00282583 Ga0500728_00288785 Ga0500728_00321428 Ga0500728_00346719 Ga0500728_00362621 Ga0500728_00377903 Ga0500728_00448667 Ga0500728_00483958 Ga0500728_00514525 Ga0500728_00585581 Ga0500728_00604762 Ga0500728_00635715 Ga0500728_00661796 Ga0500728_00691849 …
bins.381.fa	Ga0500728_00013880 Ga0500728_00014473 Ga0500728_00017387 Ga0500728_00018958 Ga0500728_00019311 Ga0500728_00020487 Ga0500728_00021933 Ga0500728_00023731 Ga0500728_00024025 Ga0500728_00025335 Ga0500728_00025565 Ga0500728_00025700 Ga0500728_00027262 Ga0500728_00027669 Ga0500728_00027828 Ga0500728_00027942 Ga0500728_00030710 Ga0500728_00030984 Ga0500728_00031445 Ga0500728_00031823 Ga0500728_00038479 …
bins.382.fa	Ga0500728_00080610 Ga0500728_00110124 Ga0500728_00124133 Ga0500728_00135864 Ga0500728_00142880 Ga0500728_00152190 Ga0500728_00194117 Ga0500728_00198045 Ga0500728_00216535 Ga0500728_00222745 Ga0500728_00237721 Ga0500728_00246605 Ga0500728_00253520 Ga0500728_00256746 Ga0500728_00268903 Ga0500728_00313678 Ga0500728_00349474 Ga0500728_00358176 Ga0500728_00408512 Ga0500728_00424998 Ga0500728_00425164 …
bins.383.fa	Ga0500728_00001060 Ga0500728_00004372 Ga0500728_00004854 Ga0500728_00005437 Ga0500728_00007967 Ga0500728_00009694 Ga0500728_00012276 Ga0500728_00012604 Ga0500728_00013131 Ga0500728_00013322 Ga0500728_00013840 Ga0500728_00013877 Ga0500728_00015435 Ga0500728_00016772 Ga0500728_00018045 Ga0500728_00018273 Ga0500728_00018518 Ga0500728_00019366 Ga0500728_00019367 Ga0500728_00019709 Ga0500728_00020348 …
bins.384.fa	Ga0500728_00012304 Ga0500728_00014657 Ga0500728_00015306 Ga0500728_00017951 Ga0500728_00021878 Ga0500728_00023019 Ga0500728_00023287 Ga0500728_00024762 Ga0500728_00024959 Ga0500728_00025364 Ga0500728_00025400 Ga0500728_00025646 Ga0500728_00028065 Ga0500728_00031908 Ga0500728_00032169 Ga0500728_00032810 Ga0500728_00033227 Ga0500728_00036447 Ga0500728_00038979 Ga0500728_00040609 Ga0500728_00042205 …
bins.385.fa	Ga0500728_00138796 Ga0500728_00161127 Ga0500728_00161550 Ga0500728_00211631 Ga0500728_00225411 Ga0500728_00226679 Ga0500728_00263150 Ga0500728_00278905 Ga0500728_00286912 Ga0500728_00307727 Ga0500728_00312893 Ga0500728_00315135 Ga0500728_00328206 Ga0500728_00335963 Ga0500728_00336982 Ga0500728_00345384 Ga0500728_00371999 Ga0500728_00400931 Ga0500728_00403873 Ga0500728_00421155 Ga0500728_00425803 …
bins.387.fa	Ga0500728_00017138 Ga0500728_00023352 Ga0500728_00028160 Ga0500728_00031850 Ga0500728_00039989 Ga0500728_00057867 Ga0500728_00058893 Ga0500728_00078732 Ga0500728_00083913 Ga0500728_00084037 Ga0500728_00109095 Ga0500728_00110663 Ga0500728_00118820 Ga0500728_00136369 Ga0500728_00141689 Ga0500728_00142447 Ga0500728_00144167 Ga0500728_00145348 Ga0500728_00149712 Ga0500728_00162974 Ga0500728_00182019 …
bins.388.fa	Ga0500728_00009153 Ga0500728_00011382 Ga0500728_00018971 Ga0500728_00025500 Ga0500728_00040932 Ga0500728_00041297 Ga0500728_00054666 Ga0500728_00075547 Ga0500728_00101162 Ga0500728_00280979 Ga0500728_00305328 Ga0500728_00402284 Ga0500728_00624283 Ga0500728_00655847 Ga0500728_00669464 Ga0500728_00917951 Ga0500728_01040169 Ga0500728_01104902 Ga0500728_01547176 Ga0500728_02073864
bins.389.fa	Ga0500728_00003861 Ga0500728_00006042 Ga0500728_00008269 Ga0500728_00008757 Ga0500728_00011112 Ga0500728_00011675 Ga0500728_00013966 Ga0500728_00014456 Ga0500728_00014870 Ga0500728_00017296 Ga0500728_00017445 Ga0500728_00018226 Ga0500728_00018513 Ga0500728_00020315 Ga0500728_00021110 Ga0500728_00023069 Ga0500728_00025827 Ga0500728_00026140 Ga0500728_00026488 Ga0500728_00026772 Ga0500728_00028056 …
bins.39.fa	Ga0500728_00036146 Ga0500728_00047485 Ga0500728_00047719 Ga0500728_00048936 Ga0500728_00049152 Ga0500728_00052304 Ga0500728_00064222 Ga0500728_00065671 Ga0500728_00069344 Ga0500728_00070033 Ga0500728_00072099 Ga0500728_00076081 Ga0500728_00076201 Ga0500728_00076334 Ga0500728_00083045 Ga0500728_00085266 Ga0500728_00095507 Ga0500728_00115868 Ga0500728_00121683 Ga0500728_00138248 Ga0500728_00140765 …
bins.390.fa	Ga0500728_00006535 Ga0500728_00007100 Ga0500728_00010475 Ga0500728_00011144 Ga0500728_00012575 Ga0500728_00013054 Ga0500728_00014306 Ga0500728_00015284 Ga0500728_00016400 Ga0500728_00017694 Ga0500728_00018652 Ga0500728_00018770 Ga0500728_00022606 Ga0500728_00023387 Ga0500728_00023405 Ga0500728_00024902 Ga0500728_00025530 Ga0500728_00026061 Ga0500728_00028624 Ga0500728_00029722 Ga0500728_00030404 …
bins.392.fa	Ga0500728_00000759 Ga0500728_00016907 Ga0500728_00239327 Ga0500728_00269049 Ga0500728_00413452 Ga0500728_00451810 Ga0500728_00568609 Ga0500728_00624783 Ga0500728_00665347
bins.393.fa	Ga0500728_00045252 Ga0500728_00076427 Ga0500728_00080177 Ga0500728_00085230 Ga0500728_00088752 Ga0500728_00107052 Ga0500728_00125427 Ga0500728_00129504 Ga0500728_00130841 Ga0500728_00135522 Ga0500728_00146236 Ga0500728_00146989 Ga0500728_00147382 Ga0500728_00156479 Ga0500728_00160130 Ga0500728_00162997 Ga0500728_00171925 Ga0500728_00174269 Ga0500728_00181518 Ga0500728_00186133 Ga0500728_00188608 …
bins.394.fa	Ga0500728_00030800 Ga0500728_00059125 Ga0500728_00064648 Ga0500728_00064827 Ga0500728_00073706 Ga0500728_00074303 Ga0500728_00080710 Ga0500728_00095760 Ga0500728_00113964 Ga0500728_00114431 Ga0500728_00120445 Ga0500728_00129603 Ga0500728_00133351 Ga0500728_00134706 Ga0500728_00152153 Ga0500728_00170199 Ga0500728_00171728 Ga0500728_00171921 Ga0500728_00207407 Ga0500728_00230511 Ga0500728_00250131 …
bins.395.fa	Ga0500728_00261440 Ga0500728_00283324 Ga0500728_00309027 Ga0500728_00327818 Ga0500728_00369062 Ga0500728_00379851 Ga0500728_00404707 Ga0500728_00419445 Ga0500728_00421571 Ga0500728_00424917 Ga0500728_00448535 Ga0500728_00456267 Ga0500728_00462224 Ga0500728_00462924 Ga0500728_00466278 Ga0500728_00472086 Ga0500728_00501348 Ga0500728_00502327 Ga0500728_00504356 Ga0500728_00507974 Ga0500728_00511103 …
bins.396.fa	Ga0500728_00139644 Ga0500728_00383618 Ga0500728_00492706 Ga0500728_00522151 Ga0500728_00542846 Ga0500728_00545700 Ga0500728_00595155 Ga0500728_00652484 Ga0500728_00654111 Ga0500728_00674125 Ga0500728_00739694 Ga0500728_00740133 Ga0500728_00795720 Ga0500728_00832806 Ga0500728_00843140 Ga0500728_00869425 Ga0500728_00881821 Ga0500728_00909883 Ga0500728_00981316 Ga0500728_00986600 Ga0500728_01006719 …
bins.397.fa	Ga0500728_00066837 Ga0500728_00101872 Ga0500728_00107046 Ga0500728_00141043 Ga0500728_00143486 Ga0500728_00145190 Ga0500728_00159771 Ga0500728_00159850 Ga0500728_00160850 Ga0500728_00175011 Ga0500728_00190489 Ga0500728_00219084 Ga0500728_00227403 Ga0500728_00232723 Ga0500728_00235312 Ga0500728_00241131 Ga0500728_00247360 Ga0500728_00247550 Ga0500728_00253774 Ga0500728_00256852 Ga0500728_00263980 …
bins.399.fa	Ga0500728_00012464 Ga0500728_00015807 Ga0500728_00016052 Ga0500728_00017334 Ga0500728_00020302 Ga0500728_00021886 Ga0500728_00025384 Ga0500728_00026524 Ga0500728_00026805 Ga0500728_00029213 Ga0500728_00030596 Ga0500728_00031043 Ga0500728_00031107 Ga0500728_00037393 Ga0500728_00041195 Ga0500728_00042773 Ga0500728_00044676 Ga0500728_00049301 Ga0500728_00052691 Ga0500728_00053424 Ga0500728_00053578 …
bins.4.fa	Ga0500728_00126462 Ga0500728_00256622 Ga0500728_00314909 Ga0500728_00345174 Ga0500728_00359720 Ga0500728_00401221 Ga0500728_00402245 Ga0500728_00410235 Ga0500728_00444989 Ga0500728_00493793 Ga0500728_00538452 Ga0500728_00549858 Ga0500728_00596973 Ga0500728_00622382 Ga0500728_00623329 Ga0500728_00623368 Ga0500728_00644400 Ga0500728_00645177 Ga0500728_00666416 Ga0500728_00679408 Ga0500728_00686968 …
bins.40.fa	Ga0500728_00054626 Ga0500728_00055302 Ga0500728_00071667 Ga0500728_00092649 Ga0500728_00103911 Ga0500728_00105394 Ga0500728_00110273 Ga0500728_00119917 Ga0500728_00121582 Ga0500728_00148197 Ga0500728_00165716 Ga0500728_00179942 Ga0500728_00189672 Ga0500728_00217226 Ga0500728_00243584 Ga0500728_00254265 Ga0500728_00261680 Ga0500728_00280967 Ga0500728_00301318 Ga0500728_00310325 Ga0500728_00314797 …
bins.403.fa	Ga0500728_00069654 Ga0500728_00101209 Ga0500728_00111324 Ga0500728_00130114 Ga0500728_00177920 Ga0500728_00195416 Ga0500728_00240004 Ga0500728_00326075 Ga0500728_00439677 Ga0500728_00440553 Ga0500728_00472923 Ga0500728_00508117 Ga0500728_00620687 Ga0500728_00653657 Ga0500728_00682768 Ga0500728_00691803 Ga0500728_00772287 Ga0500728_00868666 Ga0500728_01033314
bins.404.fa	Ga0500728_00034546 Ga0500728_00064623 Ga0500728_00072755 Ga0500728_00074870 Ga0500728_00089123 Ga0500728_00093657 Ga0500728_00095425 Ga0500728_00109675 Ga0500728_00112038 Ga0500728_00118650 Ga0500728_00120452 Ga0500728_00123334 Ga0500728_00123566 Ga0500728_00125238 Ga0500728_00126163 Ga0500728_00136886 Ga0500728_00137678 Ga0500728_00141477 Ga0500728_00145057 Ga0500728_00146370 Ga0500728_00150690 …
bins.406.fa	Ga0500728_00061620 Ga0500728_00068606 Ga0500728_00079875 Ga0500728_00080602 Ga0500728_00108566 Ga0500728_00135118 Ga0500728_00166216 Ga0500728_00169869 Ga0500728_00170170 Ga0500728_00173110 Ga0500728_00183407 Ga0500728_00215476 Ga0500728_00222978 Ga0500728_00230844 Ga0500728_00246414 Ga0500728_00247988 Ga0500728_00249347 Ga0500728_00251644 Ga0500728_00262101 Ga0500728_00281572 Ga0500728_00290961 …
bins.407.fa	Ga0500728_00037685 Ga0500728_00040588 Ga0500728_00042711 Ga0500728_00047420 Ga0500728_00049665 Ga0500728_00050877 Ga0500728_00063710 Ga0500728_00068855 Ga0500728_00071693 Ga0500728_00080329 Ga0500728_00084207 Ga0500728_00087864 Ga0500728_00089838 Ga0500728_00090052 Ga0500728_00091591 Ga0500728_00091842 Ga0500728_00095342 Ga0500728_00096534 Ga0500728_00100328 Ga0500728_00104679 Ga0500728_00106414 …
bins.409.fa	Ga0500728_00141672 Ga0500728_00169943 Ga0500728_00170190 Ga0500728_00190484 Ga0500728_00217912 Ga0500728_00218811 Ga0500728_00237673 Ga0500728_00251670 Ga0500728_00270648 Ga0500728_00278250 Ga0500728_00309233 Ga0500728_00331338 Ga0500728_00340642 Ga0500728_00344754 Ga0500728_00349811 Ga0500728_00359990 Ga0500728_00367025 Ga0500728_00405161 Ga0500728_00410392 Ga0500728_00415815 Ga0500728_00423062 …
bins.41.fa	Ga0500728_00024805 Ga0500728_00032017 Ga0500728_00035525 Ga0500728_00048007 Ga0500728_00066768 Ga0500728_00067035 Ga0500728_00069381 Ga0500728_00071762 Ga0500728_00073988 Ga0500728_00075176 Ga0500728_00092987 Ga0500728_00101161 Ga0500728_00110649 Ga0500728_00119481 Ga0500728_00124135 Ga0500728_00129337 Ga0500728_00132198 Ga0500728_00134777 Ga0500728_00140417 Ga0500728_00140678 Ga0500728_00141735 …
bins.410.fa	Ga0500728_00157858 Ga0500728_00174514 Ga0500728_00512690 Ga0500728_00515883 Ga0500728_00550291 Ga0500728_00552365 Ga0500728_00668038 Ga0500728_00732945 Ga0500728_00784904 Ga0500728_00807631 Ga0500728_00845194 Ga0500728_01061064 Ga0500728_01066110 Ga0500728_01110173 Ga0500728_01150159 Ga0500728_01235146 Ga0500728_01264951 Ga0500728_01265025 Ga0500728_01286908 Ga0500728_01293931 Ga0500728_01317312 …
bins.411.fa	Ga0500728_00000018 Ga0500728_00000021 Ga0500728_00000030 Ga0500728_00000096 Ga0500728_00000131 Ga0500728_00000168 Ga0500728_00000329 Ga0500728_00000363 Ga0500728_00000486 Ga0500728_00000628 Ga0500728_00000765 Ga0500728_00000813 Ga0500728_00000847 Ga0500728_00001033 Ga0500728_00001074 Ga0500728_00001219 Ga0500728_00001269 Ga0500728_00001418 Ga0500728_00001437 Ga0500728_00001683 Ga0500728_00001881 …
bins.412.fa	Ga0500728_00000531 Ga0500728_00000651 Ga0500728_00002112 Ga0500728_00002719 Ga0500728_00003064 Ga0500728_00003645 Ga0500728_00003997 Ga0500728_00005759 Ga0500728_00006560 Ga0500728_00006723 Ga0500728_00007107 Ga0500728_00008843 Ga0500728_00009011 Ga0500728_00009054 Ga0500728_00010593 Ga0500728_00011319 Ga0500728_00011436 Ga0500728_00012601 Ga0500728_00013784 Ga0500728_00016305 Ga0500728_00018028 …
bins.413.fa	Ga0500728_00075822 Ga0500728_00198112 Ga0500728_00201071 Ga0500728_00202557 Ga0500728_00245727 Ga0500728_00267061 Ga0500728_00272386 Ga0500728_00276121 Ga0500728_00281038 Ga0500728_00283779 Ga0500728_00291130 Ga0500728_00306509 Ga0500728_00311857 Ga0500728_00321380 Ga0500728_00327966 Ga0500728_00330562 Ga0500728_00335864 Ga0500728_00340055 Ga0500728_00351650 Ga0500728_00351710 Ga0500728_00355166 …
bins.414.fa	Ga0500728_00000116 Ga0500728_00000260 Ga0500728_00000261 Ga0500728_00000530 Ga0500728_00000641 Ga0500728_00000663 Ga0500728_00000814 Ga0500728_00000959 Ga0500728_00001193 Ga0500728_00001239 Ga0500728_00001529 Ga0500728_00001752 Ga0500728_00001843 Ga0500728_00001940 Ga0500728_00002328 Ga0500728_00002576 Ga0500728_00002632 Ga0500728_00002841 Ga0500728_00003128 Ga0500728_00003182 Ga0500728_00003217 …
bins.415.fa	Ga0500728_00086101 Ga0500728_00216305 Ga0500728_00223224 Ga0500728_00226287 Ga0500728_00243604 Ga0500728_00251125 Ga0500728_00285735 Ga0500728_00300453 Ga0500728_00311429 Ga0500728_00312887 Ga0500728_00313395 Ga0500728_00323267 Ga0500728_00327400 Ga0500728_00329567 Ga0500728_00344851 Ga0500728_00374373 Ga0500728_00375641 Ga0500728_00376352 Ga0500728_00378215 Ga0500728_00382647 Ga0500728_00384025 …
bins.416.fa	Ga0500728_00005992 Ga0500728_00009682 Ga0500728_00010569 Ga0500728_00012217 Ga0500728_00012930 Ga0500728_00013337 Ga0500728_00013801 Ga0500728_00015675 Ga0500728_00017206 Ga0500728_00017430 Ga0500728_00018443 Ga0500728_00018490 Ga0500728_00018931 Ga0500728_00019626 Ga0500728_00020748 Ga0500728_00021665 Ga0500728_00023191 Ga0500728_00025004 Ga0500728_00025726 Ga0500728_00025728 Ga0500728_00025974 …
bins.417.fa	Ga0500728_00109489 Ga0500728_00115557 Ga0500728_00117305 Ga0500728_00121255 Ga0500728_00133424 Ga0500728_00188637 Ga0500728_00208965 Ga0500728_00215834 Ga0500728_00223201 Ga0500728_00232786 Ga0500728_00244827 Ga0500728_00253008 Ga0500728_00283727 Ga0500728_00308871 Ga0500728_00316739 Ga0500728_00326179 Ga0500728_00328638 Ga0500728_00331722 Ga0500728_00332967 Ga0500728_00349509 Ga0500728_00352989 …
bins.418.fa	Ga0500728_00080073 Ga0500728_00092334 Ga0500728_00154343 Ga0500728_00177978 Ga0500728_00181949 Ga0500728_00187547 Ga0500728_00199136 Ga0500728_00199596 Ga0500728_00206189 Ga0500728_00215540 Ga0500728_00226201 Ga0500728_00250506 Ga0500728_00251228 Ga0500728_00251866 Ga0500728_00281710 Ga0500728_00287606 Ga0500728_00293241 Ga0500728_00305717 Ga0500728_00307049 Ga0500728_00316668 Ga0500728_00328092 …
bins.419.fa	Ga0500728_00090990 Ga0500728_00172230 Ga0500728_00196486 Ga0500728_00234219 Ga0500728_00234994 Ga0500728_00246209 Ga0500728_00255699 Ga0500728_00312487 Ga0500728_00312582 Ga0500728_00318502 Ga0500728_00322422 Ga0500728_00359357 Ga0500728_00359769 Ga0500728_00371867 Ga0500728_00425296 Ga0500728_00449048 Ga0500728_00456421 Ga0500728_00457114 Ga0500728_00461294 Ga0500728_00466028 Ga0500728_00482584 …
bins.42.fa	Ga0500728_00016241 Ga0500728_00033626 Ga0500728_00036544 Ga0500728_00036682 Ga0500728_00038468 Ga0500728_00042256 Ga0500728_00052450 Ga0500728_00058680 Ga0500728_00063443 Ga0500728_00066181 Ga0500728_00069808 Ga0500728_00075075 Ga0500728_00087925 Ga0500728_00097266 Ga0500728_00111330 Ga0500728_00113636 Ga0500728_00117046 Ga0500728_00122139 Ga0500728_00126395 Ga0500728_00127363 Ga0500728_00129117 …
bins.420.fa	Ga0500728_00083753 Ga0500728_00131038 Ga0500728_00167597 Ga0500728_00203300 Ga0500728_00238866 Ga0500728_00257691 Ga0500728_00339117 Ga0500728_00341251 Ga0500728_00346616 Ga0500728_00438143 Ga0500728_00456041 Ga0500728_00493086 Ga0500728_00587612 Ga0500728_00631689 Ga0500728_00682278 Ga0500728_00683205 Ga0500728_00685120 Ga0500728_00701057 Ga0500728_00707862 Ga0500728_00713299 Ga0500728_00726710 …
bins.421.fa	Ga0500728_00031995 Ga0500728_00059704 Ga0500728_00062993 Ga0500728_00081723 Ga0500728_00090758 Ga0500728_00103551 Ga0500728_00108258 Ga0500728_00111979 Ga0500728_00137251 Ga0500728_00142686 Ga0500728_00148323 Ga0500728_00149313 Ga0500728_00154736 Ga0500728_00160440 Ga0500728_00163254 Ga0500728_00177320 Ga0500728_00180151 Ga0500728_00180479 Ga0500728_00181504 Ga0500728_00190868 Ga0500728_00192001 …
bins.422.fa	Ga0500728_00000791 Ga0500728_00001730 Ga0500728_00001973 Ga0500728_00003255 Ga0500728_00003295 Ga0500728_00003577 Ga0500728_00003592 Ga0500728_00004399 Ga0500728_00004721 Ga0500728_00005471 Ga0500728_00005578 Ga0500728_00009583 Ga0500728_00009658 Ga0500728_00009764 Ga0500728_00010554 Ga0500728_00011029 Ga0500728_00011639 Ga0500728_00011673 Ga0500728_00012123 Ga0500728_00012168 Ga0500728_00012245 …
bins.423.fa	Ga0500728_00085994 Ga0500728_00089339 Ga0500728_00090985 Ga0500728_00103066 Ga0500728_00107609 Ga0500728_00111997 Ga0500728_00113316 Ga0500728_00123583 Ga0500728_00132241 Ga0500728_00134694 Ga0500728_00144195 Ga0500728_00153227 Ga0500728_00155879 Ga0500728_00165355 Ga0500728_00169694 Ga0500728_00173192 Ga0500728_00173268 Ga0500728_00190714 Ga0500728_00193777 Ga0500728_00197706 Ga0500728_00203523 …
bins.424.fa	Ga0500728_00009469 Ga0500728_00012678 Ga0500728_00023843 Ga0500728_00025632 Ga0500728_00029916 Ga0500728_00031133 Ga0500728_00031466 Ga0500728_00031577 Ga0500728_00038130 Ga0500728_00042584 Ga0500728_00044049 Ga0500728_00053384 Ga0500728_00055815 Ga0500728_00058126 Ga0500728_00066405 Ga0500728_00069233 Ga0500728_00075429 Ga0500728_00079552 Ga0500728_00085476 Ga0500728_00089336 Ga0500728_00102143 …
bins.426.fa	Ga0500728_00243219 Ga0500728_00273585 Ga0500728_00450047 Ga0500728_00477809 Ga0500728_00484685 Ga0500728_00515797 Ga0500728_00517107 Ga0500728_00519395 Ga0500728_00540527 Ga0500728_00592155 Ga0500728_00708066 Ga0500728_00710970 Ga0500728_00712538 Ga0500728_00726431 Ga0500728_00738276 Ga0500728_00742863 Ga0500728_00751079 Ga0500728_00770938 Ga0500728_00776079 Ga0500728_00785656 Ga0500728_00806232 …
bins.428.fa	Ga0500728_00154967 Ga0500728_00263080 Ga0500728_00279614 Ga0500728_00345196 Ga0500728_00418856 Ga0500728_00540899 Ga0500728_00543270 Ga0500728_00555756 Ga0500728_00579046 Ga0500728_00592792 Ga0500728_00660732 Ga0500728_00677880 Ga0500728_00708332 Ga0500728_00716194 Ga0500728_00716313 Ga0500728_00733446 Ga0500728_00762938 Ga0500728_00763371 Ga0500728_00776289 Ga0500728_00847720 Ga0500728_00939855 …
bins.429.fa	Ga0500728_00138877 Ga0500728_00188506 Ga0500728_00305393 Ga0500728_00342274 Ga0500728_00347834 Ga0500728_00348413 Ga0500728_00386221 Ga0500728_00390012 Ga0500728_00400454 Ga0500728_00403032 Ga0500728_00427995 Ga0500728_00444110 Ga0500728_00444974 Ga0500728_00484385 Ga0500728_00496775 Ga0500728_00507682 Ga0500728_00512342 Ga0500728_00519139 Ga0500728_00523086 Ga0500728_00525015 Ga0500728_00532101 …
bins.43.fa	Ga0500728_00032975 Ga0500728_00041952 Ga0500728_00062885 Ga0500728_00067353 Ga0500728_00079771 Ga0500728_00080126 Ga0500728_00114577 Ga0500728_00115212 Ga0500728_00120428 Ga0500728_00132201 Ga0500728_00197335 Ga0500728_00198328 Ga0500728_00202856 Ga0500728_00239617 Ga0500728_00269160 Ga0500728_00291163 Ga0500728_00304060 Ga0500728_00313154 Ga0500728_00325208 Ga0500728_00334083 Ga0500728_00367140 …
bins.430.fa	Ga0500728_00098223 Ga0500728_00114763 Ga0500728_00114771 Ga0500728_00127881 Ga0500728_00155201 Ga0500728_00184949 Ga0500728_00192390 Ga0500728_00198950 Ga0500728_00203315 Ga0500728_00233529 Ga0500728_00286712 Ga0500728_00286762 Ga0500728_00317651 Ga0500728_00324420 Ga0500728_00343985 Ga0500728_00414739 Ga0500728_00427420 Ga0500728_00447118 Ga0500728_00464852 Ga0500728_00469572 Ga0500728_00476989 …
bins.431.fa	Ga0500728_00021701 Ga0500728_00042217 Ga0500728_00043338 Ga0500728_00048254 Ga0500728_00059224 Ga0500728_00060465 Ga0500728_00061082 Ga0500728_00063129 Ga0500728_00070566 Ga0500728_00073308 Ga0500728_00077886 Ga0500728_00078005 Ga0500728_00078613 Ga0500728_00085061 Ga0500728_00093644 Ga0500728_00093981 Ga0500728_00095336 Ga0500728_00095731 Ga0500728_00097465 Ga0500728_00102038 Ga0500728_00103668 …
bins.432.fa	Ga0500728_00091621 Ga0500728_00139082 Ga0500728_00147318 Ga0500728_00148812 Ga0500728_00150475 Ga0500728_00165631 Ga0500728_00179096 Ga0500728_00179967 Ga0500728_00187708 Ga0500728_00192088 Ga0500728_00197020 Ga0500728_00214628 Ga0500728_00227462 Ga0500728_00229799 Ga0500728_00236425 Ga0500728_00236587 Ga0500728_00243043 Ga0500728_00248867 Ga0500728_00249063 Ga0500728_00259930 Ga0500728_00272304 …
bins.433.fa	Ga0500728_00092446 Ga0500728_00093439 Ga0500728_00115364 Ga0500728_00116930 Ga0500728_00129195 Ga0500728_00141440 Ga0500728_00238544 Ga0500728_00262618 Ga0500728_00269385 Ga0500728_00269734 Ga0500728_00282254 Ga0500728_00289764 Ga0500728_00296137 Ga0500728_00304318 Ga0500728_00310364 Ga0500728_00317178 Ga0500728_00324243 Ga0500728_00329444 Ga0500728_00371392 Ga0500728_00386729 Ga0500728_00405540 …
bins.435.fa	Ga0500728_00003512 Ga0500728_00011147 Ga0500728_00014531 Ga0500728_00015068 Ga0500728_00018596 Ga0500728_00019189 Ga0500728_00023077 Ga0500728_00026891 Ga0500728_00029413 Ga0500728_00031148 Ga0500728_00033273 Ga0500728_00034753 Ga0500728_00035073 Ga0500728_00036762 Ga0500728_00037612 Ga0500728_00040350 Ga0500728_00048129 Ga0500728_00054902 Ga0500728_00059019 Ga0500728_00060474 Ga0500728_00065225 …
bins.436.fa	Ga0500728_00013423 Ga0500728_00059148 Ga0500728_00131898 Ga0500728_00219100 Ga0500728_00232401 Ga0500728_00296602 Ga0500728_00321601 Ga0500728_00387590 Ga0500728_00487868 Ga0500728_00559358 Ga0500728_00601746 Ga0500728_00833325 Ga0500728_00839919 Ga0500728_01140492 Ga0500728_01222259 Ga0500728_01292607 Ga0500728_01651017 Ga0500728_01691869 Ga0500728_02768917
bins.437.fa	Ga0500728_00047820 Ga0500728_00057937 Ga0500728_00081205 Ga0500728_00167162 Ga0500728_00168306 Ga0500728_00180414 Ga0500728_00220199 Ga0500728_00253036 Ga0500728_00305169 Ga0500728_00473834 Ga0500728_00523833 Ga0500728_00523943 Ga0500728_00593528 Ga0500728_00689994 Ga0500728_00807180 Ga0500728_00827032 Ga0500728_00850010 Ga0500728_00987471 Ga0500728_01288412 Ga0500728_01329647 Ga0500728_01580255 …
bins.438.fa	Ga0500728_00096137 Ga0500728_00108756 Ga0500728_00140735 Ga0500728_00196855 Ga0500728_00206857 Ga0500728_00277547 Ga0500728_00299389 Ga0500728_00322253 Ga0500728_00400734 Ga0500728_00485582 Ga0500728_00489587 Ga0500728_00587588 Ga0500728_00608457 Ga0500728_00614519 Ga0500728_00725896 Ga0500728_00732994 Ga0500728_00760885 Ga0500728_00762319 Ga0500728_00902641 Ga0500728_00937743 Ga0500728_01037108 …
bins.439.fa	Ga0500728_00096202 Ga0500728_00096957 Ga0500728_00107798 Ga0500728_00145701 Ga0500728_00238656 Ga0500728_00256935 Ga0500728_00282110 Ga0500728_00288714 Ga0500728_00321328 Ga0500728_00349679 Ga0500728_00355829 Ga0500728_00408842 Ga0500728_00412357 Ga0500728_00421981 Ga0500728_00428062 Ga0500728_00430736 Ga0500728_00451045 Ga0500728_00454990 Ga0500728_00464222 Ga0500728_00469545 Ga0500728_00487321 …
bins.44.fa	Ga0500728_00064179 Ga0500728_00068085 Ga0500728_00097545 Ga0500728_00212783 Ga0500728_00224361 Ga0500728_00259731 Ga0500728_00302653 Ga0500728_00306771 Ga0500728_00366891 Ga0500728_00387993 Ga0500728_00483307 Ga0500728_00577718 Ga0500728_00616061 Ga0500728_00635111 Ga0500728_00744950 Ga0500728_00799641 Ga0500728_00883805 Ga0500728_00950359 Ga0500728_00974542
bins.440.fa	Ga0500728_00092251 Ga0500728_00097735 Ga0500728_00162542 Ga0500728_00171559 Ga0500728_00171813 Ga0500728_00182584 Ga0500728_00211705 Ga0500728_00241897 Ga0500728_00281811 Ga0500728_00324868 Ga0500728_00350253 Ga0500728_00386038 Ga0500728_00413936 Ga0500728_00455746 Ga0500728_00477453 Ga0500728_00484427 Ga0500728_00485512 Ga0500728_00490950 Ga0500728_00492448 Ga0500728_00506991 Ga0500728_00507274 …
bins.443.fa	Ga0500728_00099091 Ga0500728_00144611 Ga0500728_00188740 Ga0500728_00197024 Ga0500728_00208056 Ga0500728_00215045 Ga0500728_00219519 Ga0500728_00286539 Ga0500728_00288567 Ga0500728_00314003 Ga0500728_00321619 Ga0500728_00423968 Ga0500728_00426467 Ga0500728_00433560 Ga0500728_00440530 Ga0500728_00489332 Ga0500728_00494221 Ga0500728_00511428 Ga0500728_00517200 Ga0500728_00518494 Ga0500728_00518921 …
bins.444.fa	Ga0500728_00019727 Ga0500728_00041895 Ga0500728_00043163 Ga0500728_00047334 Ga0500728_00047415 Ga0500728_00071386 Ga0500728_00082511 Ga0500728_00083433 Ga0500728_00085235 Ga0500728_00086580 Ga0500728_00089489 Ga0500728_00096520 Ga0500728_00096601 Ga0500728_00096620 Ga0500728_00099023 Ga0500728_00100939 Ga0500728_00107001 Ga0500728_00110818 Ga0500728_00113911 Ga0500728_00116775 Ga0500728_00117764 …
bins.445.fa	Ga0500728_00099684 Ga0500728_00142752 Ga0500728_00148980 Ga0500728_00233999 Ga0500728_00237518 Ga0500728_00260205 Ga0500728_00311972 Ga0500728_00315497 Ga0500728_00355353 Ga0500728_00366580 Ga0500728_00374079 Ga0500728_00375199 Ga0500728_00382400 Ga0500728_00410673 Ga0500728_00434162 Ga0500728_00460037 Ga0500728_00462042 Ga0500728_00465918 Ga0500728_00494268 Ga0500728_00503718 Ga0500728_00503915 …
bins.446.fa	Ga0500728_00142543 Ga0500728_00206863 Ga0500728_00246677 Ga0500728_00275115 Ga0500728_00321037 Ga0500728_00337569 Ga0500728_00375484 Ga0500728_00378649 Ga0500728_00456803 Ga0500728_00492620 Ga0500728_00492971 Ga0500728_00494429 Ga0500728_00523705 Ga0500728_00587405 Ga0500728_00718632 Ga0500728_00735146 Ga0500728_00768703 Ga0500728_00769848 Ga0500728_00804873 Ga0500728_00818256 Ga0500728_00824944 …
bins.447.fa	Ga0500728_00023859 Ga0500728_00031840 Ga0500728_00053617 Ga0500728_00132565 Ga0500728_00138554 Ga0500728_00138589 Ga0500728_00155656 Ga0500728_00156912 Ga0500728_00177863 Ga0500728_00182980 Ga0500728_00193898 Ga0500728_00198154 Ga0500728_00204182 Ga0500728_00207046 Ga0500728_00218300 Ga0500728_00230173 Ga0500728_00237931 Ga0500728_00242604 Ga0500728_00263252 Ga0500728_00267087 Ga0500728_00291222 …
bins.448.fa	Ga0500728_00055748 Ga0500728_00088553 Ga0500728_00108720 Ga0500728_00112381 Ga0500728_00138140 Ga0500728_00145822 Ga0500728_00163275 Ga0500728_00166692 Ga0500728_00185906 Ga0500728_00192969 Ga0500728_00198191 Ga0500728_00201615 Ga0500728_00206286 Ga0500728_00207132 Ga0500728_00220107 Ga0500728_00225120 Ga0500728_00225767 Ga0500728_00226463 Ga0500728_00239078 Ga0500728_00246568 Ga0500728_00248070 …
bins.449.fa	Ga0500728_00100428 Ga0500728_00104194 Ga0500728_00119295 Ga0500728_00122770 Ga0500728_00141404 Ga0500728_00157580 Ga0500728_00163368 Ga0500728_00180574 Ga0500728_00193431 Ga0500728_00210199 Ga0500728_00210279 Ga0500728_00222255 Ga0500728_00229530 Ga0500728_00232743 Ga0500728_00248393 Ga0500728_00251639 Ga0500728_00260868 Ga0500728_00272060 Ga0500728_00272731 Ga0500728_00280448 Ga0500728_00283173 …
bins.45.fa	Ga0500728_00188941 Ga0500728_00225796 Ga0500728_00225808 Ga0500728_00305624 Ga0500728_00314568 Ga0500728_00360724 Ga0500728_00366673 Ga0500728_00440305 Ga0500728_00442750 Ga0500728_00445586 Ga0500728_00459351 Ga0500728_00486466 Ga0500728_00525369 Ga0500728_00526089 Ga0500728_00530349 Ga0500728_00533836 Ga0500728_00540728 Ga0500728_00542251 Ga0500728_00542325 Ga0500728_00542725 Ga0500728_00543659 …
bins.450.fa	Ga0500728_00102671 Ga0500728_00108583 Ga0500728_00130844 Ga0500728_00142568 Ga0500728_00150269 Ga0500728_00160408 Ga0500728_00167217 Ga0500728_00170114 Ga0500728_00187765 Ga0500728_00188437 Ga0500728_00188460 Ga0500728_00188782 Ga0500728_00192687 Ga0500728_00201303 Ga0500728_00205041 Ga0500728_00206796 Ga0500728_00209507 Ga0500728_00212071 Ga0500728_00218440 Ga0500728_00219953 Ga0500728_00224064 …
bins.453.fa	Ga0500728_00044643 Ga0500728_00068789 Ga0500728_00074745 Ga0500728_00118482 Ga0500728_00176161 Ga0500728_00237776 Ga0500728_00277224 Ga0500728_00294277 Ga0500728_00433213 Ga0500728_00462286 Ga0500728_00578938 Ga0500728_00620977
bins.454.fa	Ga0500728_00107212 Ga0500728_00232403 Ga0500728_00306223 Ga0500728_00404187 Ga0500728_00437732 Ga0500728_00464961 Ga0500728_00532718 Ga0500728_00561376 Ga0500728_00598438 Ga0500728_00602994 Ga0500728_00608938 Ga0500728_00636356 Ga0500728_00642657 Ga0500728_00646355 Ga0500728_00656319 Ga0500728_00771941 Ga0500728_00823803 Ga0500728_00843581 Ga0500728_00879124 Ga0500728_00884842 Ga0500728_00933751 …
bins.455.fa	Ga0500728_00338953 Ga0500728_00364492 Ga0500728_00404359 Ga0500728_00708418 Ga0500728_00768635 Ga0500728_00785698 Ga0500728_00792372 Ga0500728_00810823 Ga0500728_00819127 Ga0500728_00892980 Ga0500728_00917225 Ga0500728_00927864 Ga0500728_00998906 Ga0500728_01012495 Ga0500728_01017802 Ga0500728_01021423 Ga0500728_01036491 Ga0500728_01038254 Ga0500728_01138933 Ga0500728_01154861 Ga0500728_01192455 …
bins.456.fa	Ga0500728_00052743 Ga0500728_00057292 Ga0500728_00078451 Ga0500728_00080390 Ga0500728_00142663 Ga0500728_00152292 Ga0500728_00167931 Ga0500728_00183952 Ga0500728_00193047 Ga0500728_00193329 Ga0500728_00198252 Ga0500728_00200642 Ga0500728_00237380 Ga0500728_00242224 Ga0500728_00257590 Ga0500728_00265605 Ga0500728_00284534 Ga0500728_00290384 Ga0500728_00343719 Ga0500728_00483224 Ga0500728_00520192 …
bins.458.fa	Ga0500728_00110343 Ga0500728_00113792 Ga0500728_00117255 Ga0500728_00151700 Ga0500728_00181929 Ga0500728_00198106 Ga0500728_00205079 Ga0500728_00281559 Ga0500728_00331027 Ga0500728_00364356 Ga0500728_00419056 Ga0500728_00440776 Ga0500728_00487931 Ga0500728_00498599 Ga0500728_00512441 Ga0500728_00530578 Ga0500728_00725891 Ga0500728_00751522 Ga0500728_00798968 Ga0500728_00837596 Ga0500728_00885371 …
bins.459.fa	Ga0500728_00002049 Ga0500728_00002230 Ga0500728_00002259 Ga0500728_00005193 Ga0500728_00006389 Ga0500728_00007749 Ga0500728_00009588 Ga0500728_00012154 Ga0500728_00015073 Ga0500728_00017307 Ga0500728_00017477 Ga0500728_00018094 Ga0500728_00021229 Ga0500728_00022486 Ga0500728_00025011 Ga0500728_00026278 Ga0500728_00026447 Ga0500728_00027925 Ga0500728_00029003 Ga0500728_00030601 Ga0500728_00031094 …
bins.46.fa	Ga0500728_00080587 Ga0500728_00083500 Ga0500728_00091281 Ga0500728_00097287 Ga0500728_00101877 Ga0500728_00102637 Ga0500728_00110556 Ga0500728_00127269 Ga0500728_00133473 Ga0500728_00142689 Ga0500728_00150752 Ga0500728_00157471 Ga0500728_00159094 Ga0500728_00161729 Ga0500728_00168202 Ga0500728_00168231 Ga0500728_00171214 Ga0500728_00173605 Ga0500728_00176012 Ga0500728_00176955 Ga0500728_00182146 …
bins.460.fa	Ga0500728_00007039 Ga0500728_00013017 Ga0500728_00016038 Ga0500728_00018111 Ga0500728_00031190 Ga0500728_00034385 Ga0500728_00047255 Ga0500728_00061093 Ga0500728_00068599 Ga0500728_00069828 Ga0500728_00077883 Ga0500728_00084769 Ga0500728_00085960 Ga0500728_00090087 Ga0500728_00091049 Ga0500728_00091659 Ga0500728_00094698 Ga0500728_00095948 Ga0500728_00097037 Ga0500728_00101557 Ga0500728_00105767 …
bins.461.fa	Ga0500728_00065117 Ga0500728_00076375 Ga0500728_00083066 Ga0500728_00110123 Ga0500728_00114066 Ga0500728_00121664 Ga0500728_00123263 Ga0500728_00124612 Ga0500728_00139601 Ga0500728_00140150 Ga0500728_00140493 Ga0500728_00146456 Ga0500728_00147273 Ga0500728_00147923 Ga0500728_00162467 Ga0500728_00180492 Ga0500728_00186477 Ga0500728_00234759 Ga0500728_00239165 Ga0500728_00249523 Ga0500728_00267255 …
bins.462.fa	Ga0500728_00006081 Ga0500728_00007851 Ga0500728_00013042 Ga0500728_00018783 Ga0500728_00023517 Ga0500728_00026355 Ga0500728_00026783 Ga0500728_00034361 Ga0500728_00037457 Ga0500728_00039792 Ga0500728_00044255 Ga0500728_00050002 Ga0500728_00050414 Ga0500728_00054582 Ga0500728_00063147 Ga0500728_00068480 Ga0500728_00073525 Ga0500728_00076653 Ga0500728_00077917 Ga0500728_00078385 Ga0500728_00078636 …
bins.463.fa	Ga0500728_00012512 Ga0500728_00012854 Ga0500728_00012998 Ga0500728_00014297 Ga0500728_00016446 Ga0500728_00018463 Ga0500728_00019138 Ga0500728_00019593 Ga0500728_00021298 Ga0500728_00024370 Ga0500728_00026280 Ga0500728_00027059 Ga0500728_00027232 Ga0500728_00028796 Ga0500728_00031187 Ga0500728_00032758 Ga0500728_00033796 Ga0500728_00035033 Ga0500728_00035719 Ga0500728_00040099 Ga0500728_00040281 …
bins.464.fa	Ga0500728_00003615 Ga0500728_00005411 Ga0500728_00007537 Ga0500728_00010868 Ga0500728_00011670 Ga0500728_00012807 Ga0500728_00012835 Ga0500728_00020151 Ga0500728_00021322 Ga0500728_00024417 Ga0500728_00025050 Ga0500728_00025505 Ga0500728_00025972 Ga0500728_00026251 Ga0500728_00036012 Ga0500728_00038830 Ga0500728_00040297 Ga0500728_00040766 Ga0500728_00042197 Ga0500728_00042819 Ga0500728_00043569 …
bins.465.fa	Ga0500728_00024736 Ga0500728_00046845 Ga0500728_00048145 Ga0500728_00051136 Ga0500728_00055933 Ga0500728_00057658 Ga0500728_00070829 Ga0500728_00076654 Ga0500728_00077439 Ga0500728_00080284 Ga0500728_00089651 Ga0500728_00091091 Ga0500728_00095501 Ga0500728_00097577 Ga0500728_00098455 Ga0500728_00100463 Ga0500728_00102903 Ga0500728_00104322 Ga0500728_00105256 Ga0500728_00108886 Ga0500728_00109130 …
bins.466.fa	Ga0500728_00186087 Ga0500728_00201922 Ga0500728_00377020 Ga0500728_00403292 Ga0500728_00443586 Ga0500728_00458328 Ga0500728_00495484 Ga0500728_00496491 Ga0500728_00521160 Ga0500728_00550890 Ga0500728_00566774 Ga0500728_00573645 Ga0500728_00579774 Ga0500728_00618471 Ga0500728_00634636 Ga0500728_00640583 Ga0500728_00668442 Ga0500728_00681130 Ga0500728_00707072 Ga0500728_00730990 Ga0500728_00735925 …
bins.467.fa	Ga0500728_00003186 Ga0500728_00006016 Ga0500728_00007574 Ga0500728_00008156 Ga0500728_00009172 Ga0500728_00011978 Ga0500728_00015118 Ga0500728_00016390 Ga0500728_00020474 Ga0500728_00020936 Ga0500728_00022867 Ga0500728_00026512 Ga0500728_00026645 Ga0500728_00031867 Ga0500728_00032313 Ga0500728_00032714 Ga0500728_00034798 Ga0500728_00039422 Ga0500728_00040818 Ga0500728_00044288 Ga0500728_00044692 …
bins.469.fa	Ga0500728_00277789 Ga0500728_00522287 Ga0500728_00743685 Ga0500728_00759162 Ga0500728_00774561 Ga0500728_00791358 Ga0500728_00839733 Ga0500728_00845336 Ga0500728_00866171 Ga0500728_00898926 Ga0500728_00934832 Ga0500728_00950145 Ga0500728_01025015 Ga0500728_01098462 Ga0500728_01128104 Ga0500728_01151976 Ga0500728_01185054 Ga0500728_01186531 Ga0500728_01207522 Ga0500728_01274536 Ga0500728_01282604 …
bins.47.fa	Ga0500728_00267378 Ga0500728_00316684 Ga0500728_00326699 Ga0500728_00363431 Ga0500728_00402108 Ga0500728_00426027 Ga0500728_00431055 Ga0500728_00436352 Ga0500728_00438126 Ga0500728_00456622 Ga0500728_00502295 Ga0500728_00512242 Ga0500728_00522993 Ga0500728_00555731 Ga0500728_00587823 Ga0500728_00598907 Ga0500728_00616533 Ga0500728_00619809 Ga0500728_00620862 Ga0500728_00624855 Ga0500728_00625211 …
bins.470.fa	Ga0500728_00014067 Ga0500728_00016630 Ga0500728_00022918 Ga0500728_00028165 Ga0500728_00029698 Ga0500728_00031685 Ga0500728_00038652 Ga0500728_00038723 Ga0500728_00043436 Ga0500728_00044458 Ga0500728_00046348 Ga0500728_00051216 Ga0500728_00052408 Ga0500728_00052946 Ga0500728_00056105 Ga0500728_00057709 Ga0500728_00058585 Ga0500728_00060447 Ga0500728_00063412 Ga0500728_00065970 Ga0500728_00066120 …
bins.471.fa	Ga0500728_00008029 Ga0500728_00015717 Ga0500728_00017160 Ga0500728_00020113 Ga0500728_00024211 Ga0500728_00024289 Ga0500728_00027733 Ga0500728_00030640 Ga0500728_00032364 Ga0500728_00041399 Ga0500728_00042072 Ga0500728_00048860 Ga0500728_00054199 Ga0500728_00061381 Ga0500728_00065230 Ga0500728_00069004 Ga0500728_00070293 Ga0500728_00072116 Ga0500728_00080440 Ga0500728_00087687 Ga0500728_00105171 …
bins.472.fa	Ga0500728_00128807 Ga0500728_00173627 Ga0500728_00182668 Ga0500728_00315874 Ga0500728_00371248 Ga0500728_00402467 Ga0500728_00410599 Ga0500728_00417429 Ga0500728_00427784 Ga0500728_00435433 Ga0500728_00437563 Ga0500728_00491560 Ga0500728_00494845 Ga0500728_00507163 Ga0500728_00530276 Ga0500728_00535941 Ga0500728_00540393 Ga0500728_00579661 Ga0500728_00593721 Ga0500728_00643823 Ga0500728_00668597 …
bins.473.fa	Ga0500728_00019381 Ga0500728_00052533 Ga0500728_00091531 Ga0500728_00094382 Ga0500728_00095417 Ga0500728_00100691 Ga0500728_00111274 Ga0500728_00112334 Ga0500728_00131573 Ga0500728_00156304 Ga0500728_00156496 Ga0500728_00165301 Ga0500728_00168038 Ga0500728_00169242 Ga0500728_00171078 Ga0500728_00181044 Ga0500728_00182520 Ga0500728_00192598 Ga0500728_00199106 Ga0500728_00200440 Ga0500728_00203885 …
bins.474.fa	Ga0500728_00001297 Ga0500728_00001885 Ga0500728_00002181 Ga0500728_00002602 Ga0500728_00002758 Ga0500728_00002893 Ga0500728_00003031 Ga0500728_00003072 Ga0500728_00003397 Ga0500728_00003814 Ga0500728_00004042 Ga0500728_00004465 Ga0500728_00004900 Ga0500728_00005047 Ga0500728_00005129 Ga0500728_00005228 Ga0500728_00005405 Ga0500728_00005473 Ga0500728_00005517 Ga0500728_00006044 Ga0500728_00006598 …
bins.476.fa	Ga0500728_00024032 Ga0500728_00038048 Ga0500728_00040601 Ga0500728_00043160 Ga0500728_00047645 Ga0500728_00049485 Ga0500728_00062611 Ga0500728_00070457 Ga0500728_00070571 Ga0500728_00070591 Ga0500728_00071087 Ga0500728_00081562 Ga0500728_00085638 Ga0500728_00090959 Ga0500728_00091527 Ga0500728_00094967 Ga0500728_00101916 Ga0500728_00107755 Ga0500728_00108222 Ga0500728_00124763 Ga0500728_00127722 …
bins.477.fa	Ga0500728_00000398 Ga0500728_00000715 Ga0500728_00001771 Ga0500728_00004049 Ga0500728_00004078 Ga0500728_00005433 Ga0500728_00005627 Ga0500728_00005893 Ga0500728_00006704 Ga0500728_00006910 Ga0500728_00008157 Ga0500728_00008326 Ga0500728_00008547 Ga0500728_00009312 Ga0500728_00009470 Ga0500728_00010839 Ga0500728_00011651 Ga0500728_00011755 Ga0500728_00012076 Ga0500728_00012506 Ga0500728_00013078 …
bins.478.fa	Ga0500728_00007278 Ga0500728_00017318 Ga0500728_00020992 Ga0500728_00021475 Ga0500728_00021991 Ga0500728_00023630 Ga0500728_00026810 Ga0500728_00029210 Ga0500728_00032782 Ga0500728_00033120 Ga0500728_00034702 Ga0500728_00034713 Ga0500728_00037787 Ga0500728_00038224 Ga0500728_00045131 Ga0500728_00045669 Ga0500728_00047020 Ga0500728_00047450 Ga0500728_00047954 Ga0500728_00050170 Ga0500728_00050590 …
bins.479.fa	Ga0500728_00139387 Ga0500728_00166998 Ga0500728_00196819 Ga0500728_00200758 Ga0500728_00244506 Ga0500728_00257433 Ga0500728_00343272 Ga0500728_00356094 Ga0500728_00421757 Ga0500728_00486914 Ga0500728_00506639 Ga0500728_00542349 Ga0500728_00563562 Ga0500728_00679602 Ga0500728_00682554 Ga0500728_00691103 Ga0500728_00765104 Ga0500728_00893022 Ga0500728_00940367 Ga0500728_00948789 Ga0500728_01026449 …
bins.480.fa	Ga0500728_00000201 Ga0500728_00000590 Ga0500728_00001649 Ga0500728_00002954 Ga0500728_00005061 Ga0500728_00005847 Ga0500728_00006305 Ga0500728_00010316 Ga0500728_00012886 Ga0500728_00012903 Ga0500728_00013045 Ga0500728_00014178 Ga0500728_00016229 Ga0500728_00017447 Ga0500728_00019796 Ga0500728_00025063 Ga0500728_00025099 Ga0500728_00026195 Ga0500728_00027009 Ga0500728_00028618 Ga0500728_00029047 …
bins.481.fa	Ga0500728_00011586 Ga0500728_00023362 Ga0500728_00025614 Ga0500728_00029362 Ga0500728_00085293 Ga0500728_00101905 Ga0500728_00109753 Ga0500728_00112671 Ga0500728_00116569 Ga0500728_00117091 Ga0500728_00118544 Ga0500728_00144080 Ga0500728_00144784 Ga0500728_00148691 Ga0500728_00156353 Ga0500728_00162491 Ga0500728_00170875 Ga0500728_00172769 Ga0500728_00173487 Ga0500728_00180629 Ga0500728_00180709 …
bins.483.fa	Ga0500728_00359877 Ga0500728_00432960 Ga0500728_00460027 Ga0500728_00667897 Ga0500728_00696672 Ga0500728_00731990 Ga0500728_00767596 Ga0500728_00781056 Ga0500728_00813823 Ga0500728_00821792 Ga0500728_00829831 Ga0500728_00843557 Ga0500728_00856886 Ga0500728_00864642 Ga0500728_00909856 Ga0500728_00921742 Ga0500728_00927259 Ga0500728_00993148 Ga0500728_00993987 Ga0500728_01043453 Ga0500728_01049393 …
bins.484.fa	Ga0500728_00216453 Ga0500728_00262691 Ga0500728_00294068 Ga0500728_00340773 Ga0500728_00364710 Ga0500728_00370317 Ga0500728_00398964 Ga0500728_00399209 Ga0500728_00463620 Ga0500728_00463884 Ga0500728_00472094 Ga0500728_00490846 Ga0500728_00497797 Ga0500728_00547970 Ga0500728_00588851 Ga0500728_00623974 Ga0500728_00627903 Ga0500728_00646094 Ga0500728_00647852 Ga0500728_00683608 Ga0500728_00711890 …
bins.485.fa	Ga0500728_00268172 Ga0500728_00287503 Ga0500728_00428799 Ga0500728_00458522 Ga0500728_00465165 Ga0500728_00510224 Ga0500728_00521100 Ga0500728_00543019 Ga0500728_00587444 Ga0500728_00637316 Ga0500728_00640171 Ga0500728_00651309 Ga0500728_00657685 Ga0500728_00664234 Ga0500728_00666627 Ga0500728_00669123 Ga0500728_00711747 Ga0500728_00728296 Ga0500728_00799506 Ga0500728_00799798 Ga0500728_00835206 …
bins.486.fa	Ga0500728_00032572 Ga0500728_00033269 Ga0500728_00035644 Ga0500728_00049948 Ga0500728_00057545 Ga0500728_00069644 Ga0500728_00079138 Ga0500728_00098280 Ga0500728_00098913 Ga0500728_00109543 Ga0500728_00123824 Ga0500728_00124825 Ga0500728_00139990 Ga0500728_00143263 Ga0500728_00176010 Ga0500728_00190454 Ga0500728_00196283 Ga0500728_00197334 Ga0500728_00208314 Ga0500728_00209175 Ga0500728_00220226 …
bins.487.fa	Ga0500728_00231056 Ga0500728_00286121 Ga0500728_00299256 Ga0500728_00352336 Ga0500728_00400217 Ga0500728_00419469 Ga0500728_00421165 Ga0500728_00421424 Ga0500728_00444007 Ga0500728_00458294 Ga0500728_00469137 Ga0500728_00501680 Ga0500728_00521500 Ga0500728_00526261 Ga0500728_00560943 Ga0500728_00573334 Ga0500728_00595862 Ga0500728_00607795 Ga0500728_00653811 Ga0500728_00654797 Ga0500728_00656877 …
bins.488.fa	Ga0500728_00058392 Ga0500728_00118152 Ga0500728_00127791 Ga0500728_00176841 Ga0500728_00226813 Ga0500728_00227396 Ga0500728_00245695 Ga0500728_00246917 Ga0500728_00261919 Ga0500728_00270387 Ga0500728_00362528 Ga0500728_00369015 Ga0500728_00501535 Ga0500728_00611865 Ga0500728_00662377 Ga0500728_00807071 Ga0500728_00942655 Ga0500728_01105144 Ga0500728_01263039 Ga0500728_01595190 Ga0500728_01862793 …
bins.489.fa	Ga0500728_00091680 Ga0500728_00101284 Ga0500728_00110576 Ga0500728_00116336 Ga0500728_00123675 Ga0500728_00132709 Ga0500728_00145054 Ga0500728_00152238 Ga0500728_00154137 Ga0500728_00155808 Ga0500728_00161214 Ga0500728_00173805 Ga0500728_00181987 Ga0500728_00192217 Ga0500728_00202534 Ga0500728_00202669 Ga0500728_00203948 Ga0500728_00207626 Ga0500728_00215316 Ga0500728_00216840 Ga0500728_00225095 …
bins.49.fa	Ga0500728_00047201 Ga0500728_00079361 Ga0500728_00122443 Ga0500728_00172991 Ga0500728_00177506 Ga0500728_00293064 Ga0500728_00303077 Ga0500728_00343215 Ga0500728_00360020 Ga0500728_00470939 Ga0500728_00524732 Ga0500728_00888650 Ga0500728_01292148
bins.490.fa	Ga0500728_00241531 Ga0500728_00267293 Ga0500728_00269556 Ga0500728_00295853 Ga0500728_00320897 Ga0500728_00339818 Ga0500728_00344642 Ga0500728_00357094 Ga0500728_00365003 Ga0500728_00369637 Ga0500728_00376260 Ga0500728_00384664 Ga0500728_00398030 Ga0500728_00413376 Ga0500728_00426218 Ga0500728_00431630 Ga0500728_00434692 Ga0500728_00437386 Ga0500728_00450153 Ga0500728_00456069 Ga0500728_00456668 …
bins.491.fa	Ga0500728_00096235 Ga0500728_00113415 Ga0500728_00128968 Ga0500728_00141548 Ga0500728_00153422 Ga0500728_00173362 Ga0500728_00178307 Ga0500728_00198182 Ga0500728_00224689 Ga0500728_00225867 Ga0500728_00231417 Ga0500728_00238437 Ga0500728_00241429 Ga0500728_00276182 Ga0500728_00276441 Ga0500728_00288402 Ga0500728_00292436 Ga0500728_00301536 Ga0500728_00303870 Ga0500728_00304333 Ga0500728_00317565 …
bins.492.fa	Ga0500728_00243524 Ga0500728_00296309 Ga0500728_00349834 Ga0500728_00497726 Ga0500728_00555899 Ga0500728_00591540 Ga0500728_00614619 Ga0500728_00640285 Ga0500728_00659010 Ga0500728_00682509 Ga0500728_00718760 Ga0500728_00744951 Ga0500728_00808640 Ga0500728_00810991 Ga0500728_00830510 Ga0500728_00835231 Ga0500728_00837457 Ga0500728_00934236 Ga0500728_00976334 Ga0500728_01015152 Ga0500728_01085097 …
bins.493.fa	Ga0500728_00009404 Ga0500728_00010924 Ga0500728_00012103 Ga0500728_00014735 Ga0500728_00015759 Ga0500728_00019153 Ga0500728_00019712 Ga0500728_00022607 Ga0500728_00022641 Ga0500728_00023072 Ga0500728_00024412 Ga0500728_00026213 Ga0500728_00026463 Ga0500728_00026556 Ga0500728_00026893 Ga0500728_00027152 Ga0500728_00027995 Ga0500728_00028644 Ga0500728_00029108 Ga0500728_00029360 Ga0500728_00029484 …
bins.494.fa	Ga0500728_00210064 Ga0500728_00229478 Ga0500728_00245769 Ga0500728_00290322 Ga0500728_00313091 Ga0500728_00317450 Ga0500728_00321738 Ga0500728_00334129 Ga0500728_00337713 Ga0500728_00362279 Ga0500728_00380597 Ga0500728_00396451 Ga0500728_00405503 Ga0500728_00408986 Ga0500728_00416270 Ga0500728_00429339 Ga0500728_00443693 Ga0500728_00480046 Ga0500728_00508783 Ga0500728_00508840 Ga0500728_00521189 …
bins.495.fa	Ga0500728_00090144 Ga0500728_00095485 Ga0500728_00132391 Ga0500728_00146418 Ga0500728_00189957 Ga0500728_00206424 Ga0500728_00238880 Ga0500728_00253827 Ga0500728_00254495 Ga0500728_00254766 Ga0500728_00257882 Ga0500728_00258760 Ga0500728_00259329 Ga0500728_00268573 Ga0500728_00270755 Ga0500728_00272795 Ga0500728_00276953 Ga0500728_00279384 Ga0500728_00285278 Ga0500728_00301861 Ga0500728_00331481 …
bins.497.fa	Ga0500728_00021398 Ga0500728_00028433 Ga0500728_00037825 Ga0500728_00038071 Ga0500728_00040499 Ga0500728_00041746 Ga0500728_00046259 Ga0500728_00050067 Ga0500728_00050812 Ga0500728_00051291 Ga0500728_00059435 Ga0500728_00062908 Ga0500728_00064049 Ga0500728_00075127 Ga0500728_00079746 Ga0500728_00089612 Ga0500728_00092936 Ga0500728_00096453 Ga0500728_00101438 Ga0500728_00103039 Ga0500728_00109932 …
bins.498.fa	Ga0500728_00253968 Ga0500728_00258084 Ga0500728_00356934 Ga0500728_00363116 Ga0500728_00379020 Ga0500728_00399750 Ga0500728_00466338 Ga0500728_00470222 Ga0500728_00503269 Ga0500728_00503465 Ga0500728_00506641 Ga0500728_00509395 Ga0500728_00536382 Ga0500728_00589903 Ga0500728_00597112 Ga0500728_00610304 Ga0500728_00613023 Ga0500728_00666944 Ga0500728_00668461 Ga0500728_00688220 Ga0500728_00700518 …
bins.499.fa	Ga0500728_00237842 Ga0500728_00402795 Ga0500728_00472410 Ga0500728_00540444 Ga0500728_00602439 Ga0500728_00606594 Ga0500728_00696541 Ga0500728_00703859 Ga0500728_00714522 Ga0500728_00734712 Ga0500728_00760548 Ga0500728_00762017 Ga0500728_00804078 Ga0500728_00832256 Ga0500728_00835818 Ga0500728_00902876 Ga0500728_00906215 Ga0500728_00906772 Ga0500728_00908093 Ga0500728_00919605 Ga0500728_00921550 …
bins.5.fa	Ga0500728_00183806 Ga0500728_00198288 Ga0500728_00225171 Ga0500728_00264658 Ga0500728_00285042 Ga0500728_00285571 Ga0500728_00312849 Ga0500728_00336046 Ga0500728_00345793 Ga0500728_00357898 Ga0500728_00368949 Ga0500728_00376036 Ga0500728_00382261 Ga0500728_00392755 Ga0500728_00394312 Ga0500728_00405295 Ga0500728_00414134 Ga0500728_00416074 Ga0500728_00416940 Ga0500728_00423333 Ga0500728_00428542 …
bins.503.fa	Ga0500728_00040244 Ga0500728_00059592 Ga0500728_00122759 Ga0500728_00139469 Ga0500728_00142776 Ga0500728_00144508 Ga0500728_00153129 Ga0500728_00195489 Ga0500728_00213282 Ga0500728_00248373 Ga0500728_00254440 Ga0500728_00317447 Ga0500728_00319054 Ga0500728_00651638 Ga0500728_00662668 Ga0500728_01096739 Ga0500728_01251860
bins.504.fa	Ga0500728_00020351 Ga0500728_00041664 Ga0500728_00047887 Ga0500728_00067918 Ga0500728_00075695 Ga0500728_00088390 Ga0500728_00096183 Ga0500728_00099953 Ga0500728_00104839 Ga0500728_00104987 Ga0500728_00114170 Ga0500728_00116776 Ga0500728_00131752 Ga0500728_00133190 Ga0500728_00154226 Ga0500728_00168983 Ga0500728_00171654 Ga0500728_00174336 Ga0500728_00178201 Ga0500728_00186286 Ga0500728_00190944 …
bins.505.fa	Ga0500728_00242101 Ga0500728_00302306 Ga0500728_00346638 Ga0500728_00375206 Ga0500728_00396902 Ga0500728_00409411 Ga0500728_00417563 Ga0500728_00423479 Ga0500728_00522339 Ga0500728_00526427 Ga0500728_00527097 Ga0500728_00544699 Ga0500728_00551196 Ga0500728_00561355 Ga0500728_00587300 Ga0500728_00609727 Ga0500728_00620707 Ga0500728_00624505 Ga0500728_00639751 Ga0500728_00642202 Ga0500728_00648839 …
bins.507.fa	Ga0500728_00244497 Ga0500728_00275186 Ga0500728_00288560 Ga0500728_00309873 Ga0500728_00336457 Ga0500728_00337536 Ga0500728_00387195 Ga0500728_00391322 Ga0500728_00398995 Ga0500728_00404352 Ga0500728_00449872 Ga0500728_00458804 Ga0500728_00464693 Ga0500728_00468323 Ga0500728_00476939 Ga0500728_00488266 Ga0500728_00498664 Ga0500728_00498679 Ga0500728_00512000 Ga0500728_00521259 Ga0500728_00540546 …
bins.508.fa	Ga0500728_00216648 Ga0500728_00253659 Ga0500728_00342715 Ga0500728_00353086 Ga0500728_00366982 Ga0500728_00453253 Ga0500728_00456645 Ga0500728_00469459 Ga0500728_00647778 Ga0500728_00691231 Ga0500728_00701523 Ga0500728_00702672 Ga0500728_00924304 Ga0500728_00993859 Ga0500728_01021048 Ga0500728_01160539 Ga0500728_01201915 Ga0500728_01241773 Ga0500728_01281731 Ga0500728_01428066 Ga0500728_01456766 …
bins.51.fa	Ga0500728_00140132 Ga0500728_00181120 Ga0500728_00254697 Ga0500728_00287893 Ga0500728_00295378 Ga0500728_00320003 Ga0500728_00342931 Ga0500728_00399587 Ga0500728_00405298 Ga0500728_00408638 Ga0500728_00471861 Ga0500728_00491187 Ga0500728_00517987 Ga0500728_00519159 Ga0500728_00577599 Ga0500728_00610207 Ga0500728_00615070 Ga0500728_00639377 Ga0500728_00707777 Ga0500728_00756465 Ga0500728_00857224 …
bins.510.fa	Ga0500728_00108882 Ga0500728_00122510 Ga0500728_00124615 Ga0500728_00134070 Ga0500728_00148212 Ga0500728_00154703 Ga0500728_00158114 Ga0500728_00173748 Ga0500728_00177402 Ga0500728_00203368 Ga0500728_00209100 Ga0500728_00225236 Ga0500728_00226067 Ga0500728_00232584 Ga0500728_00252770 Ga0500728_00265428 Ga0500728_00266739 Ga0500728_00271447 Ga0500728_00282672 Ga0500728_00283676 Ga0500728_00287693 …
bins.511.fa	Ga0500728_00000223 Ga0500728_00000369 Ga0500728_00000944 Ga0500728_00001547 Ga0500728_00001991 Ga0500728_00002115 Ga0500728_00002440 Ga0500728_00002446 Ga0500728_00002926 Ga0500728_00002973 Ga0500728_00003281 Ga0500728_00003897 Ga0500728_00004107 Ga0500728_00004538 Ga0500728_00005008 Ga0500728_00005592 Ga0500728_00005908 Ga0500728_00008514 Ga0500728_00008570 Ga0500728_00009599 Ga0500728_00010072 …
bins.512.fa	Ga0500728_00073159 Ga0500728_00078068 Ga0500728_00090938 Ga0500728_00096379 Ga0500728_00101582 Ga0500728_00106045 Ga0500728_00118904 Ga0500728_00119285 Ga0500728_00120767 Ga0500728_00133445 Ga0500728_00134596 Ga0500728_00137216 Ga0500728_00137946 Ga0500728_00150771 Ga0500728_00156740 Ga0500728_00156837 Ga0500728_00162052 Ga0500728_00173186 Ga0500728_00178711 Ga0500728_00188829 Ga0500728_00193859 …
bins.513.fa	Ga0500728_00119135 Ga0500728_00181614 Ga0500728_00255530 Ga0500728_00282874 Ga0500728_00348430 Ga0500728_00348901 Ga0500728_00375870 Ga0500728_00383059 Ga0500728_00408490 Ga0500728_00430952 Ga0500728_00438008 Ga0500728_00456975 Ga0500728_00493364 Ga0500728_00568875 Ga0500728_00575893 Ga0500728_00598062 Ga0500728_00626574 Ga0500728_00649975 Ga0500728_00677721 Ga0500728_00714944 Ga0500728_00720808 …
bins.514.fa	Ga0500728_00061860 Ga0500728_00063228 Ga0500728_00085192 Ga0500728_00087588 Ga0500728_00091288 Ga0500728_00098114 Ga0500728_00099153 Ga0500728_00102629 Ga0500728_00115034 Ga0500728_00131772 Ga0500728_00132632 Ga0500728_00132894 Ga0500728_00146867 Ga0500728_00158311 Ga0500728_00158823 Ga0500728_00177666 Ga0500728_00178540 Ga0500728_00183209 Ga0500728_00192829 Ga0500728_00193393 Ga0500728_00200264 …
bins.515.fa	Ga0500728_00001044 Ga0500728_00003124 Ga0500728_00004442 Ga0500728_00005010 Ga0500728_00007150 Ga0500728_00007211 Ga0500728_00007517 Ga0500728_00008129 Ga0500728_00008781 Ga0500728_00009127 Ga0500728_00010877 Ga0500728_00011184 Ga0500728_00011344 Ga0500728_00011749 Ga0500728_00011866 Ga0500728_00013275 Ga0500728_00013345 Ga0500728_00013850 Ga0500728_00014017 Ga0500728_00014517 Ga0500728_00016023 …
bins.516.fa	Ga0500728_00133962 Ga0500728_00322919 Ga0500728_00374192 Ga0500728_00395586 Ga0500728_00427035 Ga0500728_00461612 Ga0500728_00569447 Ga0500728_00609302 Ga0500728_00633069 Ga0500728_00651254 Ga0500728_00679316 Ga0500728_00679457 Ga0500728_00742527 Ga0500728_00797186 Ga0500728_00822312 Ga0500728_00848657 Ga0500728_00924157 Ga0500728_00935560 Ga0500728_00939236 Ga0500728_00972501 Ga0500728_00996191 …
bins.517.fa	Ga0500728_00013055 Ga0500728_00014450 Ga0500728_00017075 Ga0500728_00030406 Ga0500728_00031309 Ga0500728_00031470 Ga0500728_00042046 Ga0500728_00045917 Ga0500728_00047522 Ga0500728_00058001 Ga0500728_00059798 Ga0500728_00062492 Ga0500728_00064301 Ga0500728_00066573 Ga0500728_00067985 Ga0500728_00069525 Ga0500728_00069653 Ga0500728_00079938 Ga0500728_00082148 Ga0500728_00082930 Ga0500728_00085482 …
bins.519.fa	Ga0500728_00008061 Ga0500728_00012695 Ga0500728_00017591 Ga0500728_00036229 Ga0500728_00046238 Ga0500728_00050119 Ga0500728_00061168 Ga0500728_00067323 Ga0500728_00080847 Ga0500728_00084441 Ga0500728_00107367 Ga0500728_00109266 Ga0500728_00111017 Ga0500728_00117267 Ga0500728_00127597 Ga0500728_00134563 Ga0500728_00180465 Ga0500728_00186922 Ga0500728_00188432 Ga0500728_00194521 Ga0500728_00218650 …
bins.52.fa	Ga0500728_00018229 Ga0500728_00019879 Ga0500728_00020411 Ga0500728_00024956 Ga0500728_00025898 Ga0500728_00026155 Ga0500728_00029314 Ga0500728_00033885 Ga0500728_00034429 Ga0500728_00035495 Ga0500728_00037166 Ga0500728_00038348 Ga0500728_00042006 Ga0500728_00042413 Ga0500728_00044455 Ga0500728_00045119 Ga0500728_00047783 Ga0500728_00050730 Ga0500728_00052235 Ga0500728_00053742 Ga0500728_00053941 …
bins.521.fa	Ga0500728_00001562 Ga0500728_00003381 Ga0500728_00005585 Ga0500728_00005716 Ga0500728_00007028 Ga0500728_00007351 Ga0500728_00007539 Ga0500728_00007992 Ga0500728_00009242 Ga0500728_00010587 Ga0500728_00012371 Ga0500728_00013357 Ga0500728_00014052 Ga0500728_00014793 Ga0500728_00016358 Ga0500728_00016625 Ga0500728_00017543 Ga0500728_00019483 Ga0500728_00020384 Ga0500728_00020928 Ga0500728_00022452 …
bins.522.fa	Ga0500728_00253963 Ga0500728_00431405 Ga0500728_00547597 Ga0500728_00635079 Ga0500728_00642812 Ga0500728_00680084 Ga0500728_00750003 Ga0500728_00857788 Ga0500728_01010642 Ga0500728_01023233 Ga0500728_01194353 Ga0500728_01213005 Ga0500728_01280527 Ga0500728_01283164 Ga0500728_01290489 Ga0500728_01329667 Ga0500728_01352436 Ga0500728_01462909 Ga0500728_01479812 Ga0500728_01482050 Ga0500728_01503623 …
bins.523.fa	Ga0500728_00056232 Ga0500728_00083357 Ga0500728_00100035 Ga0500728_00120417 Ga0500728_00162006 Ga0500728_00168726 Ga0500728_00192564 Ga0500728_00194760 Ga0500728_00213799 Ga0500728_00218405 Ga0500728_00220137 Ga0500728_00234049 Ga0500728_00240060 Ga0500728_00250441 Ga0500728_00270676 Ga0500728_00272839 Ga0500728_00273284 Ga0500728_00328152 Ga0500728_00342014 Ga0500728_00355074 Ga0500728_00364500 …
bins.528.fa	Ga0500728_00000128 Ga0500728_00000553 Ga0500728_00000973 Ga0500728_00001568 Ga0500728_00001927 Ga0500728_00002810 Ga0500728_00002870 Ga0500728_00003596 Ga0500728_00003934 Ga0500728_00004008 Ga0500728_00004472 Ga0500728_00004578 Ga0500728_00005246 Ga0500728_00005454 Ga0500728_00005541 Ga0500728_00005669 Ga0500728_00005736 Ga0500728_00005911 Ga0500728_00006380 Ga0500728_00006804 Ga0500728_00006962 …
bins.529.fa	Ga0500728_00000521 Ga0500728_00000636 Ga0500728_00000718 Ga0500728_00000734 Ga0500728_00000744 Ga0500728_00000751 Ga0500728_00000897 Ga0500728_00000912 Ga0500728_00001015 Ga0500728_00001108 Ga0500728_00001140 Ga0500728_00001333 Ga0500728_00001353 Ga0500728_00001747 Ga0500728_00001805 Ga0500728_00002509 Ga0500728_00002631 Ga0500728_00002976 Ga0500728_00003534 Ga0500728_00003649 Ga0500728_00003845 …
bins.53.fa	Ga0500728_00022251 Ga0500728_00030638 Ga0500728_00046709 Ga0500728_00053524 Ga0500728_00054876 Ga0500728_00059191 Ga0500728_00071730 Ga0500728_00074422 Ga0500728_00076779 Ga0500728_00094715 Ga0500728_00100844 Ga0500728_00105858 Ga0500728_00108564 Ga0500728_00110338 Ga0500728_00114480 Ga0500728_00121769 Ga0500728_00128684 Ga0500728_00139047 Ga0500728_00167545 Ga0500728_00197667 Ga0500728_00273574 …
bins.531.fa	Ga0500728_00257698 Ga0500728_00287593 Ga0500728_00338463 Ga0500728_00343027 Ga0500728_00349710 Ga0500728_00376271 Ga0500728_00496327 Ga0500728_00530258 Ga0500728_00586978 Ga0500728_00590637 Ga0500728_00599967 Ga0500728_00620787 Ga0500728_00634626 Ga0500728_00718968 Ga0500728_00729728 Ga0500728_00790287 Ga0500728_00857246 Ga0500728_00870618 Ga0500728_00877432 Ga0500728_00887666 Ga0500728_00894135 …
bins.532.fa	Ga0500728_00018807 Ga0500728_00022415 Ga0500728_00057349 Ga0500728_00068984 Ga0500728_00084964 Ga0500728_00085845 Ga0500728_00108262 Ga0500728_00109181 Ga0500728_00133587 Ga0500728_00150508 Ga0500728_00195073 Ga0500728_00309681 Ga0500728_00334430 Ga0500728_00372399 Ga0500728_00418995 Ga0500728_00421469 Ga0500728_00421701 Ga0500728_00471497 Ga0500728_00510435 Ga0500728_00523147 Ga0500728_00553279 …
bins.535.fa	Ga0500728_00001636 Ga0500728_00002677 Ga0500728_00005927 Ga0500728_00006085 Ga0500728_00006366 Ga0500728_00007842 Ga0500728_00008415 Ga0500728_00009014 Ga0500728_00010000 Ga0500728_00010436 Ga0500728_00011111 Ga0500728_00011302 Ga0500728_00012047 Ga0500728_00012608 Ga0500728_00017904 Ga0500728_00017919 Ga0500728_00019981 Ga0500728_00022820 Ga0500728_00023169 Ga0500728_00025774 Ga0500728_00026679 …
bins.536.fa	Ga0500728_00002179 Ga0500728_00017701
bins.537.fa	Ga0500728_00094053 Ga0500728_00100164 Ga0500728_00134653 Ga0500728_00149666 Ga0500728_00160876 Ga0500728_00182968 Ga0500728_00184525 Ga0500728_00195453 Ga0500728_00209057 Ga0500728_00214852 Ga0500728_00214886 Ga0500728_00248577 Ga0500728_00259979 Ga0500728_00262930 Ga0500728_00270052 Ga0500728_00306675 Ga0500728_00317177 Ga0500728_00323190 Ga0500728_00339530 Ga0500728_00341347 Ga0500728_00344629 …
bins.539.fa	Ga0500728_00008304 Ga0500728_00013775 Ga0500728_00016448 Ga0500728_00021060 Ga0500728_00021328 Ga0500728_00033408 Ga0500728_00038311 Ga0500728_00051438 Ga0500728_00062026 Ga0500728_00064722 Ga0500728_00099748 Ga0500728_00173014 Ga0500728_00192372 Ga0500728_00198235 Ga0500728_00279995 Ga0500728_00318361 Ga0500728_00484359 Ga0500728_00772871 Ga0500728_00774697 Ga0500728_00847814 Ga0500728_01037224 …
bins.54.fa	Ga0500728_00512432 Ga0500728_00792957 Ga0500728_00815495 Ga0500728_00816418 Ga0500728_00878926 Ga0500728_00894971 Ga0500728_00927730 Ga0500728_00979922 Ga0500728_00997004 Ga0500728_01107110 Ga0500728_01110794 Ga0500728_01133118 Ga0500728_01150068 Ga0500728_01160272 Ga0500728_01176510 Ga0500728_01194069 Ga0500728_01221530 Ga0500728_01225235 Ga0500728_01262925 Ga0500728_01276916 Ga0500728_01299703 …
bins.541.fa	Ga0500728_00035929 Ga0500728_00122200 Ga0500728_00179483 Ga0500728_00182850 Ga0500728_00183430 Ga0500728_00197668 Ga0500728_00285825 Ga0500728_00333121 Ga0500728_00361459 Ga0500728_00364161 Ga0500728_00371841 Ga0500728_00377438 Ga0500728_00385287 Ga0500728_00388590 Ga0500728_00400376 Ga0500728_00406840 Ga0500728_00408687 Ga0500728_00420644 Ga0500728_00420822 Ga0500728_00421728 Ga0500728_00425127 …
bins.542.fa	Ga0500728_00218826 Ga0500728_00348365 Ga0500728_00357092 Ga0500728_00390022 Ga0500728_00396500 Ga0500728_00410232 Ga0500728_00449294 Ga0500728_00451663 Ga0500728_00464677 Ga0500728_00469731 Ga0500728_00470155 Ga0500728_00473030 Ga0500728_00509070 Ga0500728_00511113 Ga0500728_00517115 Ga0500728_00576066 Ga0500728_00585892 Ga0500728_00622437 Ga0500728_00626151 Ga0500728_00636935 Ga0500728_00640624 …
bins.543.fa	Ga0500728_00238185 Ga0500728_00256129 Ga0500728_00303211 Ga0500728_00597285 Ga0500728_00614813 Ga0500728_00667008 Ga0500728_00681127 Ga0500728_00782381 Ga0500728_00811608 Ga0500728_00865138 Ga0500728_00872980 Ga0500728_00890749 Ga0500728_00962523 Ga0500728_01084031 Ga0500728_01092784 Ga0500728_01182302 Ga0500728_01290826 Ga0500728_01368983 Ga0500728_01497086 Ga0500728_01509743 Ga0500728_01516163 …
bins.544.fa	Ga0500728_00070199 Ga0500728_00083210 Ga0500728_00114446 Ga0500728_00133322 Ga0500728_00133342 Ga0500728_00185800 Ga0500728_00186163 Ga0500728_00197826 Ga0500728_00216623 Ga0500728_00242345 Ga0500728_00253098 Ga0500728_00256598 Ga0500728_00268931 Ga0500728_00273468 Ga0500728_00312973 Ga0500728_00318809 Ga0500728_00322457 Ga0500728_00325736 Ga0500728_00333059 Ga0500728_00346303 Ga0500728_00346878 …
bins.548.fa	Ga0500728_00003504 Ga0500728_00004895 Ga0500728_00007565 Ga0500728_00011722 Ga0500728_00012356 Ga0500728_00013559 Ga0500728_00014579 Ga0500728_00014743 Ga0500728_00015656 Ga0500728_00015966 Ga0500728_00016463 Ga0500728_00016567 Ga0500728_00016665 Ga0500728_00017025 Ga0500728_00017124 Ga0500728_00017590 Ga0500728_00018496 Ga0500728_00019062 Ga0500728_00020195 Ga0500728_00020932 Ga0500728_00021059 …
bins.549.fa	Ga0500728_00265484 Ga0500728_00449354 Ga0500728_00477522 Ga0500728_00533589 Ga0500728_00533982 Ga0500728_00572169 Ga0500728_00606634 Ga0500728_00696833 Ga0500728_00742480 Ga0500728_00744504 Ga0500728_00749198 Ga0500728_00757512 Ga0500728_00761375 Ga0500728_00777173 Ga0500728_00800159 Ga0500728_00831684 Ga0500728_00835179 Ga0500728_00839567 Ga0500728_00843750 Ga0500728_00859967 Ga0500728_00872176 …
bins.550.fa	Ga0500728_00094958 Ga0500728_00127897 Ga0500728_00144212 Ga0500728_00154986 Ga0500728_00167557 Ga0500728_00170660 Ga0500728_00178270 Ga0500728_00181355 Ga0500728_00213969 Ga0500728_00233971 Ga0500728_00239429 Ga0500728_00269480 Ga0500728_00270885 Ga0500728_00274728 Ga0500728_00277590 Ga0500728_00278458 Ga0500728_00282467 Ga0500728_00287912 Ga0500728_00307949 Ga0500728_00319176 Ga0500728_00321096 …
bins.551.fa	Ga0500728_00002759 Ga0500728_00005009 Ga0500728_00009355 Ga0500728_00022477 Ga0500728_00035358 Ga0500728_00053223 Ga0500728_00085983 Ga0500728_00088670 Ga0500728_00089982 Ga0500728_00131835 Ga0500728_00153675 Ga0500728_00163837 Ga0500728_00279585 Ga0500728_00529146
bins.553.fa	Ga0500728_00003650 Ga0500728_00005132 Ga0500728_00007200 Ga0500728_00007294 Ga0500728_00007642 Ga0500728_00008104 Ga0500728_00009259 Ga0500728_00010292 Ga0500728_00012125 Ga0500728_00012956 Ga0500728_00013176 Ga0500728_00017022 Ga0500728_00017116 Ga0500728_00017835 Ga0500728_00018619 Ga0500728_00018936 Ga0500728_00019666 Ga0500728_00020630 Ga0500728_00020783 Ga0500728_00021918 Ga0500728_00022070 …
bins.554.fa	Ga0500728_00032554 Ga0500728_00043325 Ga0500728_00068688 Ga0500728_00116967 Ga0500728_00124500 Ga0500728_00184215 Ga0500728_00200268 Ga0500728_00223609 Ga0500728_00228616 Ga0500728_00237857 Ga0500728_00240179 Ga0500728_00245423 Ga0500728_00248461 Ga0500728_00251112 Ga0500728_00281165 Ga0500728_00282566 Ga0500728_00290064 Ga0500728_00295937 Ga0500728_00297715 Ga0500728_00301937 Ga0500728_00303209 …
bins.555.fa	Ga0500728_00270293 Ga0500728_00319313 Ga0500728_00406606 Ga0500728_00431672 Ga0500728_00435402 Ga0500728_00443570 Ga0500728_00502851 Ga0500728_00539751 Ga0500728_00562120 Ga0500728_00562971 Ga0500728_00586980 Ga0500728_00625224 Ga0500728_00645161 Ga0500728_00654382 Ga0500728_00669956 Ga0500728_00682094 Ga0500728_00703904 Ga0500728_00714113 Ga0500728_00729679 Ga0500728_00747223 Ga0500728_00796010 …
bins.556.fa	Ga0500728_00010257 Ga0500728_00012507 Ga0500728_00015555 Ga0500728_00017579 Ga0500728_00019192 Ga0500728_00022361 Ga0500728_00024778 Ga0500728_00026113 Ga0500728_00032379 Ga0500728_00033306 Ga0500728_00050580 Ga0500728_00053875 Ga0500728_00056586 Ga0500728_00070257 Ga0500728_00076847 Ga0500728_00088813 Ga0500728_00089954 Ga0500728_00092243 Ga0500728_00102181 Ga0500728_00119313 Ga0500728_00119479 …
bins.557.fa	Ga0500728_00016113 Ga0500728_00022073 Ga0500728_00035717 Ga0500728_00036163 Ga0500728_00037246 Ga0500728_00039556 Ga0500728_00039756 Ga0500728_00039796 Ga0500728_00046256 Ga0500728_00049270 Ga0500728_00055929 Ga0500728_00060910 Ga0500728_00063276 Ga0500728_00066754 Ga0500728_00073140 Ga0500728_00077965 Ga0500728_00078583 Ga0500728_00082524 Ga0500728_00097384 Ga0500728_00098798 Ga0500728_00104624 …
bins.558.fa	Ga0500728_00012615 Ga0500728_00015488 Ga0500728_00020987 Ga0500728_00024793 Ga0500728_00025028 Ga0500728_00028795 Ga0500728_00032920 Ga0500728_00039637 Ga0500728_00041456 Ga0500728_00057501 Ga0500728_00059993 Ga0500728_00060349 Ga0500728_00064003 Ga0500728_00066748 Ga0500728_00069859 Ga0500728_00069905 Ga0500728_00070985 Ga0500728_00076182 Ga0500728_00077005 Ga0500728_00080833 Ga0500728_00084068 …
bins.559.fa	Ga0500728_00501010 Ga0500728_00558019 Ga0500728_00650432 Ga0500728_00664217 Ga0500728_00735606 Ga0500728_00766390 Ga0500728_00770490 Ga0500728_00801547 Ga0500728_00802626 Ga0500728_00841350 Ga0500728_00844210 Ga0500728_00854835 Ga0500728_00895560 Ga0500728_00941812 Ga0500728_00962384 Ga0500728_00962950 Ga0500728_00979631 Ga0500728_01002955 Ga0500728_01024828 Ga0500728_01059647 Ga0500728_01060259 …
bins.56.fa	Ga0500728_00004736 Ga0500728_00010516 Ga0500728_00014029 Ga0500728_00018243 Ga0500728_00020798 Ga0500728_00021182 Ga0500728_00031628 Ga0500728_00038525 Ga0500728_00039391 Ga0500728_00044416 Ga0500728_00054432 Ga0500728_00058918 Ga0500728_00064686 Ga0500728_00066893 Ga0500728_00067719 Ga0500728_00070171 Ga0500728_00070706 Ga0500728_00070841 Ga0500728_00078846 Ga0500728_00079428 Ga0500728_00084936 …
bins.560.fa	Ga0500728_00115613 Ga0500728_00126815 Ga0500728_00140562 Ga0500728_00186444 Ga0500728_00187178 Ga0500728_00190414 Ga0500728_00219421 Ga0500728_00231761 Ga0500728_00232863 Ga0500728_00253354 Ga0500728_00266211 Ga0500728_00305683 Ga0500728_00308527 Ga0500728_00320860 Ga0500728_00336124 Ga0500728_00348820 Ga0500728_00358191 Ga0500728_00376155 Ga0500728_00397026 Ga0500728_00408565 Ga0500728_00410385 …
bins.562.fa	Ga0500728_00058063 Ga0500728_00090351 Ga0500728_00111896 Ga0500728_00115461 Ga0500728_00135041 Ga0500728_00141601 Ga0500728_00147709 Ga0500728_00150079 Ga0500728_00158561 Ga0500728_00175707 Ga0500728_00175784 Ga0500728_00190293 Ga0500728_00207194 Ga0500728_00208300 Ga0500728_00227882 Ga0500728_00232397 Ga0500728_00246193 Ga0500728_00252518 Ga0500728_00256896 Ga0500728_00260017 Ga0500728_00260421 …
bins.563.fa	Ga0500728_00010327 Ga0500728_00017454 Ga0500728_00018678 Ga0500728_00018895 Ga0500728_00021760 Ga0500728_00021890 Ga0500728_00022448 Ga0500728_00022576 Ga0500728_00024282 Ga0500728_00027936 Ga0500728_00032189 Ga0500728_00033544 Ga0500728_00034600 Ga0500728_00035593 Ga0500728_00038108 Ga0500728_00038746 Ga0500728_00039440 Ga0500728_00039958 Ga0500728_00040284 Ga0500728_00043231 Ga0500728_00044747 …
bins.565.fa	Ga0500728_00396765 Ga0500728_00540690 Ga0500728_00541240 Ga0500728_00674305 Ga0500728_00674465 Ga0500728_00768365 Ga0500728_00794971 Ga0500728_00823100 Ga0500728_00866204 Ga0500728_00962771 Ga0500728_00973488 Ga0500728_00993646 Ga0500728_01029287 Ga0500728_01190077 Ga0500728_01249815 Ga0500728_01255918 Ga0500728_01315380 Ga0500728_01390975 Ga0500728_01404434 Ga0500728_01404573 Ga0500728_01430281 …
bins.566.fa	Ga0500728_00007918 Ga0500728_00011958 Ga0500728_00015985 Ga0500728_00019975 Ga0500728_00021827 Ga0500728_00025092 Ga0500728_00025821 Ga0500728_00026752 Ga0500728_00026801 Ga0500728_00026803 Ga0500728_00029316 Ga0500728_00031006 Ga0500728_00032351 Ga0500728_00034140 Ga0500728_00035309 Ga0500728_00036649 Ga0500728_00037814 Ga0500728_00040911 Ga0500728_00043187 Ga0500728_00044235 Ga0500728_00046611 …
bins.569.fa	Ga0500728_00000211 Ga0500728_00000377 Ga0500728_00000511 Ga0500728_00000719 Ga0500728_00000792 Ga0500728_00000952 Ga0500728_00001113 Ga0500728_00001268 Ga0500728_00001370 Ga0500728_00001715 Ga0500728_00001929 Ga0500728_00002055 Ga0500728_00002206 Ga0500728_00002277 Ga0500728_00002412 Ga0500728_00002425 Ga0500728_00003000 Ga0500728_00003129 Ga0500728_00003299 Ga0500728_00003599 Ga0500728_00003750 …
bins.57.fa	Ga0500728_00142430 Ga0500728_00154952 Ga0500728_00163032 Ga0500728_00163609 Ga0500728_00198751 Ga0500728_00209562 Ga0500728_00244106 Ga0500728_00272492 Ga0500728_00327323 Ga0500728_00396619 Ga0500728_00418426 Ga0500728_00436366 Ga0500728_00443386 Ga0500728_00454809 Ga0500728_00456715 Ga0500728_00459156 Ga0500728_00489131 Ga0500728_00490207 Ga0500728_00541717 Ga0500728_00546709 Ga0500728_00560203 …
bins.570.fa	Ga0500728_00189334 Ga0500728_00258176 Ga0500728_00268115 Ga0500728_00274111 Ga0500728_00282201 Ga0500728_00296890 Ga0500728_00313521 Ga0500728_00319475 Ga0500728_00326032 Ga0500728_00328997 Ga0500728_00343481 Ga0500728_00349416 Ga0500728_00401425 Ga0500728_00422852 Ga0500728_00435526 Ga0500728_00473271 Ga0500728_00497511 Ga0500728_00509238 Ga0500728_00509581 Ga0500728_00516086 Ga0500728_00528328 …
bins.572.fa	Ga0500728_00137603 Ga0500728_00140392 Ga0500728_00193691 Ga0500728_00387674 Ga0500728_00407057 Ga0500728_00497017 Ga0500728_00527153 Ga0500728_00538181 Ga0500728_00601187 Ga0500728_00614711 Ga0500728_00619046 Ga0500728_00705382 Ga0500728_00723877 Ga0500728_00743505 Ga0500728_00752485 Ga0500728_00811483 Ga0500728_00868173 Ga0500728_00875192 Ga0500728_01002170 Ga0500728_01065885 Ga0500728_01072060 …
bins.573.fa	Ga0500728_00314303 Ga0500728_00320754 Ga0500728_00324404 Ga0500728_00326893 Ga0500728_00376140 Ga0500728_00410856 Ga0500728_00415939 Ga0500728_00453574 Ga0500728_00474913 Ga0500728_00479073 Ga0500728_00492626 Ga0500728_00539984 Ga0500728_00571399 Ga0500728_00620539 Ga0500728_00630541 Ga0500728_00643204 Ga0500728_00686479 Ga0500728_00693703 Ga0500728_00698892 Ga0500728_00708720 Ga0500728_00718672 …
bins.574.fa	Ga0500728_00000102 Ga0500728_00000191 Ga0500728_00000375 Ga0500728_00000381 Ga0500728_00000462 Ga0500728_00000463 Ga0500728_00000816 Ga0500728_00000856 Ga0500728_00001004 Ga0500728_00001119 Ga0500728_00001120 Ga0500728_00001143 Ga0500728_00001257 Ga0500728_00001261 Ga0500728_00001335 Ga0500728_00001457 Ga0500728_00001479 Ga0500728_00001684 Ga0500728_00001831 Ga0500728_00002072 Ga0500728_00002197 …
bins.575.fa	Ga0500728_00099934 Ga0500728_00257393 Ga0500728_00297491 Ga0500728_00332110 Ga0500728_00348221 Ga0500728_00470630 Ga0500728_00516028 Ga0500728_00549874 Ga0500728_00563508 Ga0500728_00587193 Ga0500728_00607717 Ga0500728_00608491 Ga0500728_00641934 Ga0500728_00692073 Ga0500728_00692915 Ga0500728_00697057 Ga0500728_00761802 Ga0500728_00782693 Ga0500728_00801790 Ga0500728_00858349 Ga0500728_00899627 …
bins.576.fa	Ga0500728_00022801 Ga0500728_00027282 Ga0500728_00030447 Ga0500728_00054996 Ga0500728_00062339 Ga0500728_00064331 Ga0500728_00070042 Ga0500728_00071053 Ga0500728_00083742 Ga0500728_00088898 Ga0500728_00094499 Ga0500728_00096543 Ga0500728_00096607 Ga0500728_00101362 Ga0500728_00111321 Ga0500728_00111497 Ga0500728_00114402 Ga0500728_00121866 Ga0500728_00126788 Ga0500728_00131436 Ga0500728_00131714 …
bins.577.fa	Ga0500728_00004439 Ga0500728_00004463 Ga0500728_00006776 Ga0500728_00007489 Ga0500728_00008462 Ga0500728_00008899 Ga0500728_00009409 Ga0500728_00009437 Ga0500728_00009697 Ga0500728_00010434 Ga0500728_00011424 Ga0500728_00011990 Ga0500728_00012074 Ga0500728_00013622 Ga0500728_00013914 Ga0500728_00016650 Ga0500728_00017049 Ga0500728_00019597 Ga0500728_00019724 Ga0500728_00020339 Ga0500728_00020485 …
bins.58.fa	Ga0500728_00164704 Ga0500728_00171389 Ga0500728_00195278 Ga0500728_00223385 Ga0500728_00243206 Ga0500728_00246103 Ga0500728_00275798 Ga0500728_00283188 Ga0500728_00295705 Ga0500728_00352480 Ga0500728_00353177 Ga0500728_00361019 Ga0500728_00372927 Ga0500728_00375981 Ga0500728_00382751 Ga0500728_00403960 Ga0500728_00406001 Ga0500728_00434573 Ga0500728_00445337 Ga0500728_00456410 Ga0500728_00459742 …
bins.580.fa	Ga0500728_00286321 Ga0500728_00424516 Ga0500728_00425958 Ga0500728_00458438 Ga0500728_00468945 Ga0500728_00584664 Ga0500728_00609463 Ga0500728_00650212 Ga0500728_00655206 Ga0500728_00672978 Ga0500728_00704903 Ga0500728_00765419 Ga0500728_00772759 Ga0500728_00782463 Ga0500728_00783665 Ga0500728_00822933 Ga0500728_00836928 Ga0500728_00870872 Ga0500728_00872795 Ga0500728_00881295 Ga0500728_00881348 …
bins.582.fa	Ga0500728_00419081 Ga0500728_00568519 Ga0500728_00591154 Ga0500728_00688934 Ga0500728_00711527 Ga0500728_00720650 Ga0500728_00777275 Ga0500728_00791745 Ga0500728_00835487 Ga0500728_00839626 Ga0500728_00867946 Ga0500728_00869772 Ga0500728_00907027 Ga0500728_00922312 Ga0500728_00974697 Ga0500728_00998119 Ga0500728_01081299 Ga0500728_01101194 Ga0500728_01191017 Ga0500728_01246576 Ga0500728_01265229 …
bins.583.fa	Ga0500728_00215977 Ga0500728_00268653 Ga0500728_00316904 Ga0500728_00536347 Ga0500728_00599320 Ga0500728_00667398 Ga0500728_00675512 Ga0500728_00824293 Ga0500728_00845119 Ga0500728_00855807 Ga0500728_00860147 Ga0500728_00904254 Ga0500728_00928213 Ga0500728_01047914 Ga0500728_01171573 Ga0500728_01216675 Ga0500728_01283025 Ga0500728_01301326 Ga0500728_01388684 Ga0500728_01402569 Ga0500728_01416668 …
bins.584.fa	Ga0500728_00016855 Ga0500728_00018220 Ga0500728_00018830 Ga0500728_00021332 Ga0500728_00022351 Ga0500728_00023012 Ga0500728_00029533 Ga0500728_00032242 Ga0500728_00033373 Ga0500728_00040480 Ga0500728_00040754 Ga0500728_00048488 Ga0500728_00049087 Ga0500728_00050617 Ga0500728_00051630 Ga0500728_00054503 Ga0500728_00054781 Ga0500728_00058072 Ga0500728_00061125 Ga0500728_00064804 Ga0500728_00065132 …
bins.585.fa	Ga0500728_00020869 Ga0500728_00022893 Ga0500728_00023112 Ga0500728_00024322 Ga0500728_00032576 Ga0500728_00037341 Ga0500728_00043380 Ga0500728_00043997 Ga0500728_00047496 Ga0500728_00047766 Ga0500728_00053465 Ga0500728_00059027 Ga0500728_00066149 Ga0500728_00068180 Ga0500728_00068593 Ga0500728_00079764 Ga0500728_00082256 Ga0500728_00082690 Ga0500728_00086840 Ga0500728_00089923 Ga0500728_00092252 …
bins.586.fa	Ga0500728_00002750 Ga0500728_00003284 Ga0500728_00006944 Ga0500728_00007407 Ga0500728_00008513 Ga0500728_00008997 Ga0500728_00009625 Ga0500728_00012632 Ga0500728_00016265 Ga0500728_00016936 Ga0500728_00016991 Ga0500728_00018985 Ga0500728_00020432 Ga0500728_00020464 Ga0500728_00022450 Ga0500728_00024142 Ga0500728_00027111 Ga0500728_00030843 Ga0500728_00038736 Ga0500728_00041270 Ga0500728_00041391 …
bins.587.fa	Ga0500728_00269812 Ga0500728_00443246 Ga0500728_00541459 Ga0500728_00545871 Ga0500728_00547212 Ga0500728_00553907 Ga0500728_00570943 Ga0500728_00571337 Ga0500728_00664757 Ga0500728_00672837 Ga0500728_00673204 Ga0500728_00855988 Ga0500728_00867508 Ga0500728_00884783 Ga0500728_00887049 Ga0500728_00890761 Ga0500728_00902991 Ga0500728_00913223 Ga0500728_00941951 Ga0500728_00980371 Ga0500728_00987999 …
bins.588.fa	Ga0500728_00057094 Ga0500728_00101894 Ga0500728_00145980 Ga0500728_00164106 Ga0500728_00180831 Ga0500728_00193968 Ga0500728_00240963 Ga0500728_00245121 Ga0500728_00257706 Ga0500728_00263517 Ga0500728_00286114 Ga0500728_00288291 Ga0500728_00292166 Ga0500728_00304766 Ga0500728_00306504 Ga0500728_00308670 Ga0500728_00315354 Ga0500728_00317186 Ga0500728_00327994 Ga0500728_00331826 Ga0500728_00339626 …
bins.589.fa	Ga0500728_00249537 Ga0500728_00308173 Ga0500728_00331726 Ga0500728_00371134 Ga0500728_00378034 Ga0500728_00400577 Ga0500728_00434579 Ga0500728_00460060 Ga0500728_00467381 Ga0500728_00490127 Ga0500728_00507977 Ga0500728_00524674 Ga0500728_00540342 Ga0500728_00558935 Ga0500728_00569322 Ga0500728_00573916 Ga0500728_00579214 Ga0500728_00593075 Ga0500728_00623303 Ga0500728_00625695 Ga0500728_00627029 …
bins.59.fa	Ga0500728_00010722 Ga0500728_00019270 Ga0500728_00023440 Ga0500728_00026865 Ga0500728_00033430 Ga0500728_00035158 Ga0500728_00035231 Ga0500728_00040644 Ga0500728_00040724 Ga0500728_00046253 Ga0500728_00046796 Ga0500728_00048619 Ga0500728_00051944 Ga0500728_00054329 Ga0500728_00057129 Ga0500728_00057852 Ga0500728_00059556 Ga0500728_00060125 Ga0500728_00061293 Ga0500728_00061811 Ga0500728_00062466 …
bins.591.fa	Ga0500728_00017144 Ga0500728_00031399 Ga0500728_00044124 Ga0500728_00058635 Ga0500728_00066244 Ga0500728_00067836 Ga0500728_00068157 Ga0500728_00077748 Ga0500728_00084331 Ga0500728_00084698 Ga0500728_00085666 Ga0500728_00088549 Ga0500728_00091833 Ga0500728_00094350 Ga0500728_00102540 Ga0500728_00107077 Ga0500728_00107528 Ga0500728_00108166 Ga0500728_00110368 Ga0500728_00114514 Ga0500728_00120542 …
bins.592.fa	Ga0500728_00012203 Ga0500728_00013377 Ga0500728_00013528 Ga0500728_00013863 Ga0500728_00015454 Ga0500728_00018328 Ga0500728_00020673 Ga0500728_00023005 Ga0500728_00023106 Ga0500728_00023124 Ga0500728_00024809 Ga0500728_00024969 Ga0500728_00028155 Ga0500728_00029064 Ga0500728_00030760 Ga0500728_00032475 Ga0500728_00033362 Ga0500728_00033372 Ga0500728_00035513 Ga0500728_00038324 Ga0500728_00038808 …
bins.593.fa	Ga0500728_00084235 Ga0500728_00087711 Ga0500728_00094633 Ga0500728_00155875 Ga0500728_00166330 Ga0500728_00170801 Ga0500728_00173851 Ga0500728_00179685 Ga0500728_00189665 Ga0500728_00194078 Ga0500728_00194231 Ga0500728_00207181 Ga0500728_00228938 Ga0500728_00242060 Ga0500728_00243511 Ga0500728_00245280 Ga0500728_00245452 Ga0500728_00247547 Ga0500728_00255528 Ga0500728_00264543 Ga0500728_00268832 …
bins.594.fa	Ga0500728_00091261 Ga0500728_00156062 Ga0500728_00188500 Ga0500728_00191196 Ga0500728_00205025 Ga0500728_00222358 Ga0500728_00241307 Ga0500728_00242515 Ga0500728_00268323 Ga0500728_00272592 Ga0500728_00295756 Ga0500728_00296269 Ga0500728_00297493 Ga0500728_00309532 Ga0500728_00320260 Ga0500728_00338341 Ga0500728_00341894 Ga0500728_00350042 Ga0500728_00382056 Ga0500728_00382453 Ga0500728_00392264 …
bins.595.fa	Ga0500728_00027816 Ga0500728_00042502 Ga0500728_00046133 Ga0500728_00050216 Ga0500728_00054001 Ga0500728_00057471 Ga0500728_00064939 Ga0500728_00069435 Ga0500728_00071609 Ga0500728_00077422 Ga0500728_00077939 Ga0500728_00078347 Ga0500728_00082421 Ga0500728_00084469 Ga0500728_00088134 Ga0500728_00091525 Ga0500728_00098665 Ga0500728_00101848 Ga0500728_00103377 Ga0500728_00105373 Ga0500728_00106923 …
bins.596.fa	Ga0500728_00154382 Ga0500728_00163192 Ga0500728_00178327 Ga0500728_00206821 Ga0500728_00262022 Ga0500728_00263933 Ga0500728_00298468 Ga0500728_00300978 Ga0500728_00313218 Ga0500728_00319465 Ga0500728_00337595 Ga0500728_00355010 Ga0500728_00368058 Ga0500728_00385458 Ga0500728_00401553 Ga0500728_00412355 Ga0500728_00430617 Ga0500728_00474345 Ga0500728_00483650 Ga0500728_00569330 Ga0500728_00585596 …
bins.599.fa	Ga0500728_00005571 Ga0500728_00009772 Ga0500728_00012944 Ga0500728_00013400 Ga0500728_00015841 Ga0500728_00015973 Ga0500728_00020866 Ga0500728_00023365 Ga0500728_00026751 Ga0500728_00028261 Ga0500728_00029077 Ga0500728_00030124 Ga0500728_00037188 Ga0500728_00039392 Ga0500728_00042213 Ga0500728_00043832 Ga0500728_00044298 Ga0500728_00045725 Ga0500728_00046960 Ga0500728_00047025 Ga0500728_00050285 …
bins.6.fa	Ga0500728_00188152 Ga0500728_00199140 Ga0500728_00206399 Ga0500728_00253592 Ga0500728_00331268 Ga0500728_00357736 Ga0500728_00384052 Ga0500728_00436010 Ga0500728_00498158 Ga0500728_00570821 Ga0500728_00682824 Ga0500728_00715361 Ga0500728_00717292 Ga0500728_00786261 Ga0500728_00843959 Ga0500728_00845662 Ga0500728_00911857 Ga0500728_00975150 Ga0500728_01028177 Ga0500728_01403718 Ga0500728_01607246 …
bins.60.fa	Ga0500728_00034897 Ga0500728_00042480 Ga0500728_00043726 Ga0500728_00052009 Ga0500728_00055728 Ga0500728_00070260 Ga0500728_00070554 Ga0500728_00087541 Ga0500728_00095888 Ga0500728_00109792 Ga0500728_00115756 Ga0500728_00161499 Ga0500728_00170162 Ga0500728_00187529 Ga0500728_00199391 Ga0500728_00215442 Ga0500728_00217942 Ga0500728_00222806 Ga0500728_00238013 Ga0500728_00242855 Ga0500728_00245626 …
bins.600.fa	Ga0500728_00407328 Ga0500728_00600718 Ga0500728_00618215 Ga0500728_00717154 Ga0500728_00806033 Ga0500728_00849541 Ga0500728_00851635 Ga0500728_00856096 Ga0500728_00955329 Ga0500728_01036257 Ga0500728_01344722 Ga0500728_01391648 Ga0500728_01395304 Ga0500728_01431465 Ga0500728_01462437 Ga0500728_01558890 Ga0500728_01586538 Ga0500728_01588917 Ga0500728_01595135 Ga0500728_01636304 Ga0500728_01803187 …
bins.601.fa	Ga0500728_00013638 Ga0500728_00032161 Ga0500728_00044665 Ga0500728_00051114 Ga0500728_00055201 Ga0500728_00064813 Ga0500728_00067228 Ga0500728_00068582 Ga0500728_00071474 Ga0500728_00072023 Ga0500728_00091358 Ga0500728_00101117 Ga0500728_00109294 Ga0500728_00113855 Ga0500728_00122248 Ga0500728_00137454 Ga0500728_00143957 Ga0500728_00146160 Ga0500728_00151280 Ga0500728_00151474 Ga0500728_00182066 …
bins.602.fa	Ga0500728_00104528 Ga0500728_00152913 Ga0500728_00192674 Ga0500728_00201818 Ga0500728_00322812 Ga0500728_00388191 Ga0500728_00415702 Ga0500728_00466628 Ga0500728_00601533 Ga0500728_00621576 Ga0500728_00684186 Ga0500728_00716369 Ga0500728_00729788 Ga0500728_00743240 Ga0500728_00788448 Ga0500728_00798991 Ga0500728_00801358 Ga0500728_00835165 Ga0500728_00880196 Ga0500728_00894970 Ga0500728_00916673 …
bins.604.fa	Ga0500728_00017050 Ga0500728_00031503 Ga0500728_00039761 Ga0500728_00071958 Ga0500728_00118900 Ga0500728_00131673 Ga0500728_00133964 Ga0500728_00171490 Ga0500728_00245396 Ga0500728_00311756 Ga0500728_00414651 Ga0500728_00502470 Ga0500728_00503832 Ga0500728_00508896 Ga0500728_00748182 Ga0500728_00776962 Ga0500728_00892386 Ga0500728_00909357 Ga0500728_00958062 Ga0500728_01372954 Ga0500728_01452502 …
bins.605.fa	Ga0500728_00000503 Ga0500728_00001088 Ga0500728_00001584 Ga0500728_00001651 Ga0500728_00002095 Ga0500728_00002127 Ga0500728_00002646 Ga0500728_00003511 Ga0500728_00003980 Ga0500728_00004859 Ga0500728_00004868 Ga0500728_00005376 Ga0500728_00005560 Ga0500728_00005694 Ga0500728_00005761 Ga0500728_00005841 Ga0500728_00006052 Ga0500728_00006056 Ga0500728_00006992 Ga0500728_00007372 Ga0500728_00007392 …
bins.606.fa	Ga0500728_00053163 Ga0500728_00112700 Ga0500728_00131040 Ga0500728_00137729 Ga0500728_00143459 Ga0500728_00154556 Ga0500728_00160767 Ga0500728_00172437 Ga0500728_00175307 Ga0500728_00181971 Ga0500728_00205233 Ga0500728_00229093 Ga0500728_00231640 Ga0500728_00236858 Ga0500728_00247982 Ga0500728_00257843 Ga0500728_00262622 Ga0500728_00269610 Ga0500728_00271206 Ga0500728_00280187 Ga0500728_00289342 …
bins.608.fa	Ga0500728_00337416 Ga0500728_00361622 Ga0500728_00370876 Ga0500728_00377781 Ga0500728_00379469 Ga0500728_00423406 Ga0500728_00424025 Ga0500728_00499753 Ga0500728_00504867 Ga0500728_00510789 Ga0500728_00560823 Ga0500728_00569324 Ga0500728_00575015 Ga0500728_00606747 Ga0500728_00648385 Ga0500728_00679237 Ga0500728_00715381 Ga0500728_00724775 Ga0500728_00724808 Ga0500728_00755885 Ga0500728_00804425 …
bins.609.fa	Ga0500728_00020995 Ga0500728_00022083 Ga0500728_00034410 Ga0500728_00053351 Ga0500728_00057922 Ga0500728_00081357 Ga0500728_00084945 Ga0500728_00086084 Ga0500728_00086890 Ga0500728_00089282 Ga0500728_00090246 Ga0500728_00096039 Ga0500728_00098577 Ga0500728_00105270 Ga0500728_00112275 Ga0500728_00114491 Ga0500728_00118660 Ga0500728_00119773 Ga0500728_00121801 Ga0500728_00126373 Ga0500728_00127027 …
bins.61.fa	Ga0500728_00032144 Ga0500728_00049871 Ga0500728_00066861 Ga0500728_00079976 Ga0500728_00087427 Ga0500728_00090676 Ga0500728_00106696 Ga0500728_00140740 Ga0500728_00166743 Ga0500728_00232512 Ga0500728_00254043 Ga0500728_00313624 Ga0500728_00315011 Ga0500728_00350177 Ga0500728_00417774 Ga0500728_00427581 Ga0500728_00465914 Ga0500728_00474662 Ga0500728_00676858 Ga0500728_00799986 Ga0500728_00872043 …
bins.610.fa	Ga0500728_00019423 Ga0500728_00019494 Ga0500728_00022282 Ga0500728_00022804 Ga0500728_00023553 Ga0500728_00024982 Ga0500728_00026033 Ga0500728_00028518 Ga0500728_00028989 Ga0500728_00030344 Ga0500728_00031183 Ga0500728_00038277 Ga0500728_00038376 Ga0500728_00039245 Ga0500728_00041222 Ga0500728_00042491 Ga0500728_00044437 Ga0500728_00045601 Ga0500728_00046962 Ga0500728_00047716 Ga0500728_00050635 …
bins.611.fa	Ga0500728_00024860 Ga0500728_00052513 Ga0500728_00056794 Ga0500728_00077665 Ga0500728_00083382 Ga0500728_00097312 Ga0500728_00119211 Ga0500728_00121500 Ga0500728_00127680 Ga0500728_00167316 Ga0500728_00180369 Ga0500728_00241860 Ga0500728_00331469 Ga0500728_00374823 Ga0500728_00414329 Ga0500728_00642322 Ga0500728_00889256
bins.612.fa	Ga0500728_00309041 Ga0500728_00565739 Ga0500728_00708995 Ga0500728_00906861 Ga0500728_00978735 Ga0500728_01188079 Ga0500728_01199309 Ga0500728_01532682 Ga0500728_01590344 Ga0500728_01807556 Ga0500728_01826667 Ga0500728_01836328 Ga0500728_01871437 Ga0500728_01947429 Ga0500728_02013111 Ga0500728_02147275 Ga0500728_02203389 Ga0500728_02209597 Ga0500728_02242929 Ga0500728_02269990 Ga0500728_02277288 …
bins.613.fa	Ga0500728_00039237 Ga0500728_00064566 Ga0500728_00064859 Ga0500728_00067034 Ga0500728_00117375 Ga0500728_00196496 Ga0500728_00327483 Ga0500728_00423283 Ga0500728_00479389 Ga0500728_00967188
bins.615.fa	Ga0500728_00012532 Ga0500728_00049089 Ga0500728_00058291 Ga0500728_00124238 Ga0500728_00157553 Ga0500728_00180987 Ga0500728_00222420 Ga0500728_00313445
bins.616.fa	Ga0500728_00014536 Ga0500728_00027008 Ga0500728_00029585 Ga0500728_00037068 Ga0500728_00039382 Ga0500728_00041066 Ga0500728_00043268 Ga0500728_00046901 Ga0500728_00050233 Ga0500728_00052090 Ga0500728_00061983 Ga0500728_00067612 Ga0500728_00072497 Ga0500728_00074483 Ga0500728_00076220 Ga0500728_00083600 Ga0500728_00084652 Ga0500728_00089472 Ga0500728_00090925 Ga0500728_00092373 Ga0500728_00092606 …
bins.619.fa	Ga0500728_00031665 Ga0500728_00053935 Ga0500728_00061159 Ga0500728_00061188 Ga0500728_00066024 Ga0500728_00079091 Ga0500728_00080279 Ga0500728_00083353 Ga0500728_00093944 Ga0500728_00095826 Ga0500728_00102755 Ga0500728_00116535 Ga0500728_00129223 Ga0500728_00129316 Ga0500728_00130643 Ga0500728_00132357 Ga0500728_00134962 Ga0500728_00135315 Ga0500728_00142890 Ga0500728_00144518 Ga0500728_00151238 …
bins.62.fa	Ga0500728_00021441 Ga0500728_00026219 Ga0500728_00029045 Ga0500728_00032062 Ga0500728_00062799 Ga0500728_00071686 Ga0500728_00077625 Ga0500728_00080606 Ga0500728_00095392 Ga0500728_00095730 Ga0500728_00096695 Ga0500728_00097669 Ga0500728_00111973 Ga0500728_00116441 Ga0500728_00118597 Ga0500728_00149165 Ga0500728_00151297 Ga0500728_00153400 Ga0500728_00158020 Ga0500728_00163619 Ga0500728_00166322 …
bins.620.fa	Ga0500728_00000093 Ga0500728_00000804 Ga0500728_00001460 Ga0500728_00001483 Ga0500728_00001582 Ga0500728_00001615 Ga0500728_00002400 Ga0500728_00003138 Ga0500728_00003379 Ga0500728_00003394 Ga0500728_00003813 Ga0500728_00003895 Ga0500728_00004000 Ga0500728_00004495 Ga0500728_00005240 Ga0500728_00006120 Ga0500728_00006126 Ga0500728_00007729 Ga0500728_00011823 Ga0500728_00012155 Ga0500728_00012544 …
bins.621.fa	Ga0500728_00022318 Ga0500728_00032293 Ga0500728_00061474 Ga0500728_00080535 Ga0500728_00086177 Ga0500728_00123676 Ga0500728_00132169 Ga0500728_00133977 Ga0500728_00153770 Ga0500728_00330476 Ga0500728_00383173 Ga0500728_00560604
bins.622.fa	Ga0500728_00000190 Ga0500728_00000282 Ga0500728_00000344 Ga0500728_00000497 Ga0500728_00000830 Ga0500728_00001105 Ga0500728_00001294 Ga0500728_00001417 Ga0500728_00001652 Ga0500728_00001753 Ga0500728_00003140 Ga0500728_00003177 Ga0500728_00003785 Ga0500728_00003889 Ga0500728_00004326 Ga0500728_00004477 Ga0500728_00004718 Ga0500728_00005142 Ga0500728_00005406 Ga0500728_00005786 Ga0500728_00007130 …
bins.623.fa	Ga0500728_00008337 Ga0500728_00018905 Ga0500728_00023642 Ga0500728_00027362 Ga0500728_00034827 Ga0500728_00058313 Ga0500728_00060052 Ga0500728_00064299 Ga0500728_00076347 Ga0500728_00076814 Ga0500728_00132521 Ga0500728_00151062 Ga0500728_00152960 Ga0500728_00155972 Ga0500728_00163379 Ga0500728_00178063 Ga0500728_00182350 Ga0500728_00189900 Ga0500728_00206026 Ga0500728_00268679 Ga0500728_00291875 …
bins.625.fa	Ga0500728_00006987 Ga0500728_00026071 Ga0500728_00041248 Ga0500728_00051275 Ga0500728_00058317 Ga0500728_00058437 Ga0500728_00066616 Ga0500728_00066717 Ga0500728_00067104 Ga0500728_00079592 Ga0500728_00085387 Ga0500728_00086147 Ga0500728_00089646 Ga0500728_00099371 Ga0500728_00100570 Ga0500728_00104619 Ga0500728_00109565 Ga0500728_00114006 Ga0500728_00121422 Ga0500728_00131479 Ga0500728_00141967 …
bins.626.fa	Ga0500728_00016440 Ga0500728_00021866 Ga0500728_00026657 Ga0500728_00034563 Ga0500728_00038608 Ga0500728_00041636 Ga0500728_00042390 Ga0500728_00043306 Ga0500728_00044227 Ga0500728_00053517 Ga0500728_00054131 Ga0500728_00055864 Ga0500728_00056900 Ga0500728_00059175 Ga0500728_00060444 Ga0500728_00062988 Ga0500728_00068528 Ga0500728_00069227 Ga0500728_00069962 Ga0500728_00074396 Ga0500728_00078618 …
bins.629.fa	Ga0500728_00029228 Ga0500728_00044859 Ga0500728_00053671 Ga0500728_00053739 Ga0500728_00057606 Ga0500728_00069452 Ga0500728_00070319 Ga0500728_00073037 Ga0500728_00076544 Ga0500728_00077539 Ga0500728_00078639 Ga0500728_00079939 Ga0500728_00083326 Ga0500728_00089507 Ga0500728_00089708 Ga0500728_00090266 Ga0500728_00092663 Ga0500728_00093276 Ga0500728_00093560 Ga0500728_00096683 Ga0500728_00097231 …
bins.63.fa	Ga0500728_00010820 Ga0500728_00013521 Ga0500728_00013872 Ga0500728_00015687 Ga0500728_00015829 Ga0500728_00016162 Ga0500728_00019091 Ga0500728_00020713 Ga0500728_00021203 Ga0500728_00021519 Ga0500728_00021856 Ga0500728_00022199 Ga0500728_00023951 Ga0500728_00024737 Ga0500728_00024853 Ga0500728_00025516 Ga0500728_00026461 Ga0500728_00027764 Ga0500728_00029187 Ga0500728_00030697 Ga0500728_00030712 …
bins.630.fa	Ga0500728_00364957 Ga0500728_00382887 Ga0500728_00487546 Ga0500728_00567424 Ga0500728_00572382 Ga0500728_00670167 Ga0500728_00707790 Ga0500728_00712618 Ga0500728_00714793 Ga0500728_00720558 Ga0500728_00731835 Ga0500728_00752299 Ga0500728_00825720 Ga0500728_00836121 Ga0500728_00884219 Ga0500728_00959587 Ga0500728_01004000 Ga0500728_01005941 Ga0500728_01012880 Ga0500728_01019899 Ga0500728_01042265 …
bins.631.fa	Ga0500728_00333081 Ga0500728_00352965 Ga0500728_00449951 Ga0500728_00522673 Ga0500728_00607125 Ga0500728_00728341 Ga0500728_00748100 Ga0500728_01034006 Ga0500728_01049045 Ga0500728_01132719 Ga0500728_01291043 Ga0500728_01325332 Ga0500728_01354462 Ga0500728_01369940 Ga0500728_01482345 Ga0500728_01496811 Ga0500728_01505255 Ga0500728_01726257 Ga0500728_01917909 Ga0500728_01933393 Ga0500728_01935929 …
bins.632.fa	Ga0500728_00329998 Ga0500728_00575243 Ga0500728_00616839 Ga0500728_00743904 Ga0500728_00766062 Ga0500728_00787168 Ga0500728_00799889 Ga0500728_00802266 Ga0500728_00807830 Ga0500728_00812496 Ga0500728_00828996 Ga0500728_00883099 Ga0500728_00901727 Ga0500728_00912815 Ga0500728_00913409 Ga0500728_00929407 Ga0500728_00932002 Ga0500728_00944041 Ga0500728_00988810 Ga0500728_00991666 Ga0500728_01000689 …
bins.633.fa	Ga0500728_00033868 Ga0500728_00038606 Ga0500728_00047684 Ga0500728_00047791 Ga0500728_00055710 Ga0500728_00057963 Ga0500728_00057965 Ga0500728_00064013 Ga0500728_00064545 Ga0500728_00066919 Ga0500728_00067438 Ga0500728_00079004 Ga0500728_00080652 Ga0500728_00081765 Ga0500728_00089407 Ga0500728_00095246 Ga0500728_00099592 Ga0500728_00101434 Ga0500728_00103783 Ga0500728_00106689 Ga0500728_00109074 …
bins.634.fa	Ga0500728_00061304 Ga0500728_00062738 Ga0500728_00066881 Ga0500728_00129162 Ga0500728_00169810 Ga0500728_00184541 Ga0500728_00235213 Ga0500728_00238026 Ga0500728_00281799 Ga0500728_00297895 Ga0500728_00315188 Ga0500728_00343826 Ga0500728_00364741 Ga0500728_00374342 Ga0500728_00385084 Ga0500728_00445408 Ga0500728_00550033 Ga0500728_00553551 Ga0500728_00578866 Ga0500728_00586156 Ga0500728_00645599 …
bins.635.fa	Ga0500728_00044526 Ga0500728_00064010 Ga0500728_00111096 Ga0500728_00122040 Ga0500728_00137971 Ga0500728_00148424 Ga0500728_00148652 Ga0500728_00170922 Ga0500728_00181101 Ga0500728_00187193 Ga0500728_00204544 Ga0500728_00221091 Ga0500728_00221267 Ga0500728_00241225 Ga0500728_00259682 Ga0500728_00262621 Ga0500728_00277394 Ga0500728_00304150 Ga0500728_00350957 Ga0500728_00368316 Ga0500728_00403132 …
bins.636.fa	Ga0500728_00043257 Ga0500728_00043317 Ga0500728_00061584 Ga0500728_00088034 Ga0500728_00089271 Ga0500728_00090599 Ga0500728_00121089 Ga0500728_00123631 Ga0500728_00140663 Ga0500728_00164626 Ga0500728_00183866 Ga0500728_00197322 Ga0500728_00214066 Ga0500728_00219597 Ga0500728_00226601 Ga0500728_00231493 Ga0500728_00235065 Ga0500728_00240009 Ga0500728_00250659 Ga0500728_00251360 Ga0500728_00275973 …
bins.637.fa	Ga0500728_00051165 Ga0500728_00068838 Ga0500728_00077427 Ga0500728_00083466 Ga0500728_00088848 Ga0500728_00089571 Ga0500728_00104869 Ga0500728_00105190 Ga0500728_00114936 Ga0500728_00120146 Ga0500728_00124205 Ga0500728_00151174 Ga0500728_00154831 Ga0500728_00157430 Ga0500728_00158593 Ga0500728_00159322 Ga0500728_00177478 Ga0500728_00177752 Ga0500728_00180510 Ga0500728_00180738 Ga0500728_00184299 …
bins.638.fa	Ga0500728_00046120 Ga0500728_00046381 Ga0500728_00051276 Ga0500728_00055518 Ga0500728_00073630 Ga0500728_00082766 Ga0500728_00089236 Ga0500728_00094311 Ga0500728_00109476 Ga0500728_00115317 Ga0500728_00127133 Ga0500728_00135920 Ga0500728_00137037 Ga0500728_00149929 Ga0500728_00159731 Ga0500728_00171147 Ga0500728_00178985 Ga0500728_00204946 Ga0500728_00204998 Ga0500728_00210363 Ga0500728_00211068 …
bins.639.fa	Ga0500728_00084246 Ga0500728_00102925 Ga0500728_00116726 Ga0500728_00124606 Ga0500728_00132776 Ga0500728_00167084 Ga0500728_00199358 Ga0500728_00212260 Ga0500728_00228419 Ga0500728_00233105 Ga0500728_00240123 Ga0500728_00262331 Ga0500728_00265816 Ga0500728_00267048 Ga0500728_00279380 Ga0500728_00282766 Ga0500728_00283925 Ga0500728_00290198 Ga0500728_00290338 Ga0500728_00292567 Ga0500728_00292617 …
bins.64.fa	Ga0500728_00016639 Ga0500728_00018078 Ga0500728_00022958 Ga0500728_00027278 Ga0500728_00034534 Ga0500728_00038806 Ga0500728_00039316 Ga0500728_00039566 Ga0500728_00042043 Ga0500728_00047247 Ga0500728_00047671 Ga0500728_00049933 Ga0500728_00050368 Ga0500728_00050375 Ga0500728_00055509 Ga0500728_00062341 Ga0500728_00064915 Ga0500728_00065741 Ga0500728_00066643 Ga0500728_00066743 Ga0500728_00080291 …
bins.640.fa	Ga0500728_00019583 Ga0500728_00023686 Ga0500728_00037574 Ga0500728_00042208 Ga0500728_00052782 Ga0500728_00054837 Ga0500728_00064856 Ga0500728_00070717 Ga0500728_00071739 Ga0500728_00072084 Ga0500728_00088612 Ga0500728_00090664 Ga0500728_00092329 Ga0500728_00096525 Ga0500728_00100267 Ga0500728_00120538 Ga0500728_00121084 Ga0500728_00126091 Ga0500728_00128532 Ga0500728_00130078 Ga0500728_00140795 …
bins.641.fa	Ga0500728_00491935 Ga0500728_00782467 Ga0500728_01229534 Ga0500728_01230263 Ga0500728_01319257 Ga0500728_01374929 Ga0500728_01450461 Ga0500728_01525756 Ga0500728_01559197 Ga0500728_01589795 Ga0500728_01686983 Ga0500728_01693318 Ga0500728_01737905 Ga0500728_01865431 Ga0500728_01977791 Ga0500728_01978810 Ga0500728_01980450 Ga0500728_02003317 Ga0500728_02032238 Ga0500728_02096463 Ga0500728_02154377 …
bins.643.fa	Ga0500728_00137478 Ga0500728_00230217 Ga0500728_00259700 Ga0500728_00284584 Ga0500728_00326864 Ga0500728_00352028 Ga0500728_00409168 Ga0500728_00511718 Ga0500728_00551461 Ga0500728_00569247 Ga0500728_00601002 Ga0500728_00652688 Ga0500728_00678815 Ga0500728_00678952 Ga0500728_00714896 Ga0500728_00739741 Ga0500728_00794226 Ga0500728_00804136 Ga0500728_00813461 Ga0500728_00909838 Ga0500728_00943297 …
bins.644.fa	Ga0500728_00070212 Ga0500728_00071983 Ga0500728_00074549 Ga0500728_00074650 Ga0500728_00089726 Ga0500728_00091662 Ga0500728_00109798 Ga0500728_00123956 Ga0500728_00159699 Ga0500728_00162042 Ga0500728_00196308 Ga0500728_00204803 Ga0500728_00213658 Ga0500728_00223842 Ga0500728_00232159 Ga0500728_00257150 Ga0500728_00268203 Ga0500728_00268910 Ga0500728_00276298 Ga0500728_00283675 Ga0500728_00291312 …
bins.645.fa	Ga0500728_00156350 Ga0500728_00158134 Ga0500728_00235792 Ga0500728_00286089 Ga0500728_00289140 Ga0500728_00364770 Ga0500728_00422337 Ga0500728_00474136 Ga0500728_00475810 Ga0500728_00492126 Ga0500728_00508927 Ga0500728_00534511 Ga0500728_00548946 Ga0500728_00599418 Ga0500728_00677304 Ga0500728_00689297 Ga0500728_00694532 Ga0500728_00702193 Ga0500728_00732359 Ga0500728_00739932 Ga0500728_01011565 …
bins.646.fa	Ga0500728_00084147 Ga0500728_00089067 Ga0500728_00240969 Ga0500728_00319512 Ga0500728_00456756 Ga0500728_00460515 Ga0500728_00462449 Ga0500728_00489066 Ga0500728_00514509 Ga0500728_00533769 Ga0500728_00543519 Ga0500728_00552458 Ga0500728_00594504 Ga0500728_00602527 Ga0500728_00677600 Ga0500728_00700014 Ga0500728_00706573 Ga0500728_00777899 Ga0500728_00866822 Ga0500728_01038708 Ga0500728_01043315 …
bins.647.fa	Ga0500728_00025258 Ga0500728_00076711 Ga0500728_00081944 Ga0500728_00090337 Ga0500728_00096172 Ga0500728_00103131 Ga0500728_00104227 Ga0500728_00105269 Ga0500728_00114052 Ga0500728_00115466 Ga0500728_00117198 Ga0500728_00119522 Ga0500728_00132671 Ga0500728_00137959 Ga0500728_00142326 Ga0500728_00144051 Ga0500728_00144986 Ga0500728_00146389 Ga0500728_00147159 Ga0500728_00157329 Ga0500728_00165213 …
bins.648.fa	Ga0500728_00002022 Ga0500728_00003796 Ga0500728_00008092 Ga0500728_00008792 Ga0500728_00010210 Ga0500728_00010956 Ga0500728_00015458 Ga0500728_00018327 Ga0500728_00020390 Ga0500728_00021500 Ga0500728_00026944 Ga0500728_00030308 Ga0500728_00035791 Ga0500728_00036654 Ga0500728_00036885 Ga0500728_00041017 Ga0500728_00051625 Ga0500728_00054441 Ga0500728_00063632 Ga0500728_00066441 Ga0500728_00069029 …
bins.65.fa	Ga0500728_00042465 Ga0500728_00058892 Ga0500728_00079244 Ga0500728_00088787 Ga0500728_00092449 Ga0500728_00132041 Ga0500728_00133572 Ga0500728_00136048 Ga0500728_00139141 Ga0500728_00145397 Ga0500728_00149003 Ga0500728_00149453 Ga0500728_00153080 Ga0500728_00156383 Ga0500728_00156397 Ga0500728_00159037 Ga0500728_00161312 Ga0500728_00165108 Ga0500728_00168891 Ga0500728_00175208 Ga0500728_00177154 …
bins.650.fa	Ga0500728_00102077 Ga0500728_00103922 Ga0500728_00148702 Ga0500728_00218863 Ga0500728_00226591 Ga0500728_00233684 Ga0500728_00238139 Ga0500728_00253254 Ga0500728_00258908 Ga0500728_00282033 Ga0500728_00297910 Ga0500728_00300070 Ga0500728_00308168 Ga0500728_00320312 Ga0500728_00329047 Ga0500728_00329568 Ga0500728_00336677 Ga0500728_00346395 Ga0500728_00347622 Ga0500728_00365050 Ga0500728_00387422 …
bins.651.fa	Ga0500728_00198483 Ga0500728_00291821 Ga0500728_00354278 Ga0500728_00369817 Ga0500728_00456158 Ga0500728_00501850 Ga0500728_00505307 Ga0500728_00517334 Ga0500728_00577303 Ga0500728_00604131 Ga0500728_00605577 Ga0500728_00606206 Ga0500728_00624859 Ga0500728_00654407 Ga0500728_00664286 Ga0500728_00673796 Ga0500728_00697287 Ga0500728_00725145 Ga0500728_00728973 Ga0500728_00746248 Ga0500728_00752659 …
bins.652.fa	Ga0500728_00019624 Ga0500728_00041352 Ga0500728_00143031 Ga0500728_00152330 Ga0500728_00169238 Ga0500728_00169438 Ga0500728_00175506 Ga0500728_00190940 Ga0500728_00191548 Ga0500728_00192499 Ga0500728_00207033 Ga0500728_00214213 Ga0500728_00219112 Ga0500728_00224126 Ga0500728_00225055 Ga0500728_00227578 Ga0500728_00230488 Ga0500728_00231040 Ga0500728_00236524 Ga0500728_00236822 Ga0500728_00236911 …
bins.654.fa	Ga0500728_00035166 Ga0500728_00038953 Ga0500728_00053677 Ga0500728_00058487 Ga0500728_00069364 Ga0500728_00078943 Ga0500728_00080192 Ga0500728_00111619 Ga0500728_00122385 Ga0500728_00135895 Ga0500728_00141635 Ga0500728_00153317 Ga0500728_00182378 Ga0500728_00184709 Ga0500728_00186506 Ga0500728_00194694 Ga0500728_00204554 Ga0500728_00214042 Ga0500728_00230942 Ga0500728_00234590 Ga0500728_00240562 …
bins.655.fa	Ga0500728_00237056 Ga0500728_00241578 Ga0500728_00255785 Ga0500728_00261545 Ga0500728_00295221 Ga0500728_00319853 Ga0500728_00342912 Ga0500728_00381787 Ga0500728_00408529 Ga0500728_00409951 Ga0500728_00441221 Ga0500728_00457537 Ga0500728_00497276 Ga0500728_00524648 Ga0500728_00541650 Ga0500728_00546843 Ga0500728_00555831 Ga0500728_00564080 Ga0500728_00568663 Ga0500728_00590408 Ga0500728_00598759 …
bins.657.fa	Ga0500728_00678738 Ga0500728_00711028 Ga0500728_00765543 Ga0500728_00790272 Ga0500728_00857359 Ga0500728_00881930 Ga0500728_01106732 Ga0500728_01112319 Ga0500728_01122536 Ga0500728_01143950 Ga0500728_01181171 Ga0500728_01275486 Ga0500728_01280787 Ga0500728_01285816 Ga0500728_01298751 Ga0500728_01312047 Ga0500728_01315727 Ga0500728_01347882 Ga0500728_01373872 Ga0500728_01385042 Ga0500728_01390266 …
bins.658.fa	Ga0500728_00153528 Ga0500728_00208941 Ga0500728_00220051 Ga0500728_00220888 Ga0500728_00252994 Ga0500728_00255756 Ga0500728_00256321 Ga0500728_00278548 Ga0500728_00281557 Ga0500728_00286827 Ga0500728_00292339 Ga0500728_00304957 Ga0500728_00310925 Ga0500728_00311073 Ga0500728_00311458 Ga0500728_00325221 Ga0500728_00327920 Ga0500728_00332920 Ga0500728_00353562 Ga0500728_00358517 Ga0500728_00378184 …
bins.659.fa	Ga0500728_00051663 Ga0500728_00055664 Ga0500728_00068675 Ga0500728_00071999 Ga0500728_00072237 Ga0500728_00084430 Ga0500728_00091550 Ga0500728_00093479 Ga0500728_00095218 Ga0500728_00120371 Ga0500728_00126992 Ga0500728_00131750 Ga0500728_00139050 Ga0500728_00143706 Ga0500728_00150004 Ga0500728_00156571 Ga0500728_00160518 Ga0500728_00162659 Ga0500728_00171544 Ga0500728_00179002 Ga0500728_00187058 …
bins.66.fa	Ga0500728_00155967 Ga0500728_00197544 Ga0500728_00198436 Ga0500728_00199334 Ga0500728_00204609 Ga0500728_00218698 Ga0500728_00219875 Ga0500728_00220363 Ga0500728_00248587 Ga0500728_00266681 Ga0500728_00309432 Ga0500728_00321736 Ga0500728_00368507 Ga0500728_00397520 Ga0500728_00410412 Ga0500728_00434235 Ga0500728_00439560 Ga0500728_00459094 Ga0500728_00460493 Ga0500728_00467350 Ga0500728_00475494 …
bins.661.fa	Ga0500728_00338135 Ga0500728_00377892 Ga0500728_00410858 Ga0500728_00433695 Ga0500728_00446763 Ga0500728_00450045 Ga0500728_00458094 Ga0500728_00458254 Ga0500728_00458718 Ga0500728_00476001 Ga0500728_00476608 Ga0500728_00485428 Ga0500728_00532339 Ga0500728_00592984 Ga0500728_00604333 Ga0500728_00627028 Ga0500728_00643698 Ga0500728_00669986 Ga0500728_00697219 Ga0500728_00704550 Ga0500728_00704930 …
bins.662.fa	Ga0500728_00137703 Ga0500728_00142722 Ga0500728_00179078 Ga0500728_00210373 Ga0500728_00213785 Ga0500728_00215446 Ga0500728_00230745 Ga0500728_00250214 Ga0500728_00269255 Ga0500728_00287690 Ga0500728_00374437 Ga0500728_00378198 Ga0500728_00386176 Ga0500728_00394513 Ga0500728_00399275 Ga0500728_00401528 Ga0500728_00439638 Ga0500728_00510416 Ga0500728_00619050 Ga0500728_00688273 Ga0500728_00695282 …
bins.664.fa	Ga0500728_00000036 Ga0500728_00000207 Ga0500728_00000238 Ga0500728_00000279 Ga0500728_00000480 Ga0500728_00000496 Ga0500728_00000525 Ga0500728_00000752 Ga0500728_00001056 Ga0500728_00001289 Ga0500728_00001322 Ga0500728_00001393 Ga0500728_00001590 Ga0500728_00002037 Ga0500728_00002287 Ga0500728_00002497 Ga0500728_00002836 Ga0500728_00002865 Ga0500728_00003047 Ga0500728_00004024 Ga0500728_00004076 …
bins.665.fa	Ga0500728_00000057 Ga0500728_00000112 Ga0500728_00000120 Ga0500728_00000145 Ga0500728_00000172 Ga0500728_00000189 Ga0500728_00000222 Ga0500728_00000352 Ga0500728_00000409 Ga0500728_00000567 Ga0500728_00000665 Ga0500728_00000681 Ga0500728_00000691 Ga0500728_00001184 Ga0500728_00001424 Ga0500728_00001501 Ga0500728_00001714 Ga0500728_00001716 Ga0500728_00001935 Ga0500728_00002420 Ga0500728_00002594 …
bins.670.fa	Ga0500728_00000483 Ga0500728_00000794 Ga0500728_00001426 Ga0500728_00001526 Ga0500728_00003023 Ga0500728_00003360 Ga0500728_00003528 Ga0500728_00003798 Ga0500728_00003824 Ga0500728_00004630 Ga0500728_00004770 Ga0500728_00004804 Ga0500728_00005114 Ga0500728_00005304 Ga0500728_00005310 Ga0500728_00005345 Ga0500728_00005425 Ga0500728_00005579 Ga0500728_00006002 Ga0500728_00006047 Ga0500728_00006140 …
bins.671.fa	Ga0500728_00000660 Ga0500728_00000722 Ga0500728_00000860 Ga0500728_00001225 Ga0500728_00001494 Ga0500728_00001918 Ga0500728_00002899 Ga0500728_00003084 Ga0500728_00003457 Ga0500728_00005087 Ga0500728_00005888 Ga0500728_00005906 Ga0500728_00008153 Ga0500728_00008313 Ga0500728_00008317 Ga0500728_00009809 Ga0500728_00011086 Ga0500728_00018631 Ga0500728_00018804 Ga0500728_00019198 Ga0500728_00020005 …
bins.672.fa	Ga0500728_00000091 Ga0500728_00000376 Ga0500728_00000527 Ga0500728_00000720 Ga0500728_00000729 Ga0500728_00000784 Ga0500728_00000868 Ga0500728_00000875 Ga0500728_00001128 Ga0500728_00001202 Ga0500728_00001272 Ga0500728_00001386 Ga0500728_00001410 Ga0500728_00001448 Ga0500728_00001518 Ga0500728_00001926 Ga0500728_00002743 Ga0500728_00002937 Ga0500728_00002979 Ga0500728_00003869 Ga0500728_00004299 …
bins.675.fa	Ga0500728_00000517 Ga0500728_00001675 Ga0500728_00001811 Ga0500728_00001846 Ga0500728_00001852 Ga0500728_00001960 Ga0500728_00002437 Ga0500728_00002481 Ga0500728_00002832 Ga0500728_00004443 Ga0500728_00005407 Ga0500728_00006300 Ga0500728_00007128 Ga0500728_00007264 Ga0500728_00007394 Ga0500728_00007466 Ga0500728_00008066 Ga0500728_00008130 Ga0500728_00008418 Ga0500728_00008601 Ga0500728_00008880 …
bins.677.fa	Ga0500728_00002443 Ga0500728_00002839 Ga0500728_00003192 Ga0500728_00003904 Ga0500728_00006337 Ga0500728_00007052 Ga0500728_00010791 Ga0500728_00011622 Ga0500728_00011901 Ga0500728_00012948 Ga0500728_00014184 Ga0500728_00017368 Ga0500728_00019364 Ga0500728_00019763 Ga0500728_00021249 Ga0500728_00023966 Ga0500728_00024452 Ga0500728_00024872 Ga0500728_00026741 Ga0500728_00029847 Ga0500728_00030706 …
bins.678.fa	Ga0500728_00000292 Ga0500728_00000337 Ga0500728_00000613 Ga0500728_00000704 Ga0500728_00001020 Ga0500728_00001047 Ga0500728_00001221 Ga0500728_00001262 Ga0500728_00001311 Ga0500728_00001900 Ga0500728_00001966 Ga0500728_00001994 Ga0500728_00002012 Ga0500728_00002017 Ga0500728_00002048 Ga0500728_00002120 Ga0500728_00002210 Ga0500728_00002228 Ga0500728_00002285 Ga0500728_00002311 Ga0500728_00002352 …
bins.681.fa	Ga0500728_00001182 Ga0500728_00002432 Ga0500728_00002715 Ga0500728_00003395 Ga0500728_00004947 Ga0500728_00005523 Ga0500728_00006985 Ga0500728_00007390 Ga0500728_00008010 Ga0500728_00008603 Ga0500728_00008623 Ga0500728_00008974 Ga0500728_00009460 Ga0500728_00009482 Ga0500728_00010667 Ga0500728_00012553 Ga0500728_00013215 Ga0500728_00013590 Ga0500728_00014266 Ga0500728_00014399 Ga0500728_00015585 …
bins.684.fa	Ga0500728_00003321 Ga0500728_00012045 Ga0500728_00012251 Ga0500728_00018446 Ga0500728_00019935 Ga0500728_00024348 Ga0500728_00029994 Ga0500728_00031866 Ga0500728_00036395 Ga0500728_00036863 Ga0500728_00037857 Ga0500728_00040323 Ga0500728_00041430 Ga0500728_00042990 Ga0500728_00043490 Ga0500728_00043854 Ga0500728_00044225 Ga0500728_00045335 Ga0500728_00049612 Ga0500728_00051517 Ga0500728_00055686 …
bins.686.fa	Ga0500728_00198609 Ga0500728_00218181 Ga0500728_00237722 Ga0500728_00304119 Ga0500728_00306543 Ga0500728_00323289 Ga0500728_00327990 Ga0500728_00345927 Ga0500728_00348075 Ga0500728_00367837 Ga0500728_00368855 Ga0500728_00380876 Ga0500728_00384405 Ga0500728_00386937 Ga0500728_00390452 Ga0500728_00392298 Ga0500728_00411504 Ga0500728_00415925 Ga0500728_00428449 Ga0500728_00462586 Ga0500728_00471318 …
bins.687.fa	Ga0500728_00002404 Ga0500728_00004075 Ga0500728_00004510 Ga0500728_00007731 Ga0500728_00008773 Ga0500728_00009187 Ga0500728_00010548 Ga0500728_00010763 Ga0500728_00011024 Ga0500728_00011458 Ga0500728_00011658 Ga0500728_00013175 Ga0500728_00013358 Ga0500728_00013756 Ga0500728_00014539 Ga0500728_00014704 Ga0500728_00015905 Ga0500728_00016083 Ga0500728_00016209 Ga0500728_00016334 Ga0500728_00016543 …
bins.688.fa	Ga0500728_00004309 Ga0500728_00012323 Ga0500728_00013252 Ga0500728_00017053 Ga0500728_00017586 Ga0500728_00020861 Ga0500728_00021510 Ga0500728_00022518 Ga0500728_00026785 Ga0500728_00042488 Ga0500728_00047460 Ga0500728_00055352 Ga0500728_00082204 Ga0500728_00086067 Ga0500728_00088992 Ga0500728_00091619 Ga0500728_00106359 Ga0500728_00127780 Ga0500728_00142707 Ga0500728_00147788 Ga0500728_00156339 …
bins.689.fa	Ga0500728_00004941 Ga0500728_00009414 Ga0500728_00010598 Ga0500728_00010698 Ga0500728_00012243 Ga0500728_00013162 Ga0500728_00013290 Ga0500728_00013633 Ga0500728_00018300 Ga0500728_00023727 Ga0500728_00026362 Ga0500728_00027570 Ga0500728_00033525 Ga0500728_00033690 Ga0500728_00034293 Ga0500728_00034635 Ga0500728_00034743 Ga0500728_00038820 Ga0500728_00039472 Ga0500728_00042007 Ga0500728_00042052 …
bins.69.fa	Ga0500728_00150651 Ga0500728_00404584 Ga0500728_00433341 Ga0500728_00460084 Ga0500728_00468166 Ga0500728_00558665 Ga0500728_00576687 Ga0500728_00593821 Ga0500728_00626482 Ga0500728_00634929 Ga0500728_00637929 Ga0500728_00658667 Ga0500728_00671161 Ga0500728_00726090 Ga0500728_00756081 Ga0500728_00816089 Ga0500728_00839691 Ga0500728_00842297 Ga0500728_00898908 Ga0500728_00938604 Ga0500728_00944848 …
bins.694.fa	Ga0500728_00003390 Ga0500728_00005804 Ga0500728_00005839 Ga0500728_00007651 Ga0500728_00007881 Ga0500728_00008519 Ga0500728_00010676 Ga0500728_00010779 Ga0500728_00010870 Ga0500728_00011355 Ga0500728_00011863 Ga0500728_00011987 Ga0500728_00012476 Ga0500728_00013025 Ga0500728_00013448 Ga0500728_00013469 Ga0500728_00013964 Ga0500728_00014125 Ga0500728_00014407 Ga0500728_00015798 Ga0500728_00017130 …
bins.695.fa	Ga0500728_00009391 Ga0500728_00016198 Ga0500728_00018143 Ga0500728_00018826 Ga0500728_00032075 Ga0500728_00034703 Ga0500728_00035587 Ga0500728_00039197 Ga0500728_00041315 Ga0500728_00042055 Ga0500728_00045612 Ga0500728_00050927 Ga0500728_00066161 Ga0500728_00075153 Ga0500728_00077107 Ga0500728_00081302 Ga0500728_00081996 Ga0500728_00082837 Ga0500728_00083626 Ga0500728_00085995 Ga0500728_00089171 …
bins.696.fa	Ga0500728_00001415 Ga0500728_00007159 Ga0500728_00007389 Ga0500728_00008436 Ga0500728_00010551 Ga0500728_00018908 Ga0500728_00020194 Ga0500728_00021083 Ga0500728_00023371 Ga0500728_00023447 Ga0500728_00025457 Ga0500728_00030444 Ga0500728_00030839 Ga0500728_00032871 Ga0500728_00033017 Ga0500728_00034155 Ga0500728_00037874 Ga0500728_00047442 Ga0500728_00048329 Ga0500728_00049096 Ga0500728_00051832 …
bins.697.fa	Ga0500728_00007494 Ga0500728_00010986 Ga0500728_00011643 Ga0500728_00011721 Ga0500728_00013605 Ga0500728_00015959 Ga0500728_00021218 Ga0500728_00022815 Ga0500728_00025935 Ga0500728_00026144 Ga0500728_00027491 Ga0500728_00029646 Ga0500728_00031443 Ga0500728_00033666 Ga0500728_00036766 Ga0500728_00043147 Ga0500728_00044908 Ga0500728_00045535 Ga0500728_00051240 Ga0500728_00051641 Ga0500728_00053039 …
bins.698.fa	Ga0500728_00004285 Ga0500728_00005331 Ga0500728_00008123 Ga0500728_00008551 Ga0500728_00013157 Ga0500728_00013992 Ga0500728_00014648 Ga0500728_00014906 Ga0500728_00015498 Ga0500728_00021825 Ga0500728_00028939 Ga0500728_00030310 Ga0500728_00042723 Ga0500728_00044126 Ga0500728_00051214 Ga0500728_00078851 Ga0500728_00093491 Ga0500728_00099914 Ga0500728_00107349 Ga0500728_00107636 Ga0500728_00122940 …
bins.7.fa	Ga0500728_00165639 Ga0500728_00177795 Ga0500728_00190692 Ga0500728_00202629 Ga0500728_00206795 Ga0500728_00243839 Ga0500728_00244146 Ga0500728_00246254 Ga0500728_00248004 Ga0500728_00250733 Ga0500728_00251656 Ga0500728_00254799 Ga0500728_00279353 Ga0500728_00280447 Ga0500728_00283734 Ga0500728_00287580 Ga0500728_00289841 Ga0500728_00294701 Ga0500728_00297032 Ga0500728_00298290 Ga0500728_00302239 …
bins.70.fa	Ga0500728_00147768 Ga0500728_00187224 Ga0500728_00194125 Ga0500728_00215991 Ga0500728_00239675 Ga0500728_00269634 Ga0500728_00275598 Ga0500728_00322799 Ga0500728_00323001 Ga0500728_00329262 Ga0500728_00331238 Ga0500728_00338084 Ga0500728_00338867 Ga0500728_00343838 Ga0500728_00365040 Ga0500728_00367169 Ga0500728_00376625 Ga0500728_00379578 Ga0500728_00382334 Ga0500728_00385906 Ga0500728_00402261 …
bins.700.fa	Ga0500728_00150313 Ga0500728_00151922 Ga0500728_00196355 Ga0500728_00233907 Ga0500728_00241645 Ga0500728_00268897 Ga0500728_00316884 Ga0500728_00362691 Ga0500728_00375505 Ga0500728_00419995 Ga0500728_00433019 Ga0500728_00447653 Ga0500728_00457420 Ga0500728_00458990 Ga0500728_00476169 Ga0500728_00504934 Ga0500728_00512182 Ga0500728_00518117 Ga0500728_00528822 Ga0500728_00545925 Ga0500728_00556258 …
bins.702.fa	Ga0500728_00005252 Ga0500728_00006566 Ga0500728_00007140 Ga0500728_00007479 Ga0500728_00009757 Ga0500728_00010792 Ga0500728_00011204 Ga0500728_00011558 Ga0500728_00011582 Ga0500728_00014325 Ga0500728_00014370 Ga0500728_00016437 Ga0500728_00016694 Ga0500728_00017021 Ga0500728_00017308 Ga0500728_00018427 Ga0500728_00019173 Ga0500728_00019321 Ga0500728_00019529 Ga0500728_00019822 Ga0500728_00021130 …
bins.703.fa	Ga0500728_00000907 Ga0500728_00005166 Ga0500728_00005349 Ga0500728_00008068 Ga0500728_00009638 Ga0500728_00009929 Ga0500728_00010069 Ga0500728_00010225 Ga0500728_00011135 Ga0500728_00011650 Ga0500728_00014549 Ga0500728_00014925 Ga0500728_00014945 Ga0500728_00015210 Ga0500728_00016289 Ga0500728_00016450 Ga0500728_00017085 Ga0500728_00017149 Ga0500728_00017828 Ga0500728_00017963 Ga0500728_00018681 …
bins.704.fa	Ga0500728_00002079 Ga0500728_00002809 Ga0500728_00003922 Ga0500728_00004517 Ga0500728_00004751 Ga0500728_00004777 Ga0500728_00006548 Ga0500728_00006610 Ga0500728_00006614 Ga0500728_00007556 Ga0500728_00007930 Ga0500728_00008134 Ga0500728_00008246 Ga0500728_00009305 Ga0500728_00009317 Ga0500728_00009336 Ga0500728_00009835 Ga0500728_00010420 Ga0500728_00010495 Ga0500728_00010650 Ga0500728_00010983 …
bins.705.fa	Ga0500728_00000108 Ga0500728_00000492 Ga0500728_00000774 Ga0500728_00000940 Ga0500728_00001025 Ga0500728_00001030 Ga0500728_00001323 Ga0500728_00001421 Ga0500728_00001756 Ga0500728_00001944 Ga0500728_00001963 Ga0500728_00002021 Ga0500728_00002076 Ga0500728_00002756 Ga0500728_00002763 Ga0500728_00002773 Ga0500728_00002856 Ga0500728_00003179 Ga0500728_00003245 Ga0500728_00003275 Ga0500728_00003280 …
bins.706.fa	Ga0500728_00095393 Ga0500728_00272097 Ga0500728_00302808 Ga0500728_00303732 Ga0500728_00398908 Ga0500728_00449534 Ga0500728_00457848 Ga0500728_00459359 Ga0500728_00492222 Ga0500728_00563189 Ga0500728_00563294 Ga0500728_00588017 Ga0500728_00625792 Ga0500728_00848021 Ga0500728_00894461 Ga0500728_00932612 Ga0500728_00959975 Ga0500728_00966192 Ga0500728_01041041 Ga0500728_01062954 Ga0500728_01114917 …
bins.707.fa	Ga0500728_00012040 Ga0500728_00021794 Ga0500728_00022573 Ga0500728_00024336 Ga0500728_00026561 Ga0500728_00040286 Ga0500728_00042803 Ga0500728_00048191 Ga0500728_00051781 Ga0500728_00058873 Ga0500728_00063321 Ga0500728_00063505 Ga0500728_00064188 Ga0500728_00067938 Ga0500728_00077757 Ga0500728_00081681 Ga0500728_00107753 Ga0500728_00115355 Ga0500728_00118925 Ga0500728_00133270 Ga0500728_00134896 …
bins.708.fa	Ga0500728_00005603 Ga0500728_00005755 Ga0500728_00007290 Ga0500728_00007844 Ga0500728_00009208 Ga0500728_00009309 Ga0500728_00010965 Ga0500728_00012244 Ga0500728_00014891 Ga0500728_00017142 Ga0500728_00017458 Ga0500728_00017950 Ga0500728_00021286 Ga0500728_00023815 Ga0500728_00024441 Ga0500728_00025948 Ga0500728_00026049 Ga0500728_00026176 Ga0500728_00026438 Ga0500728_00027231 Ga0500728_00030692 …
bins.71.fa	Ga0500728_00429657 Ga0500728_00534231 Ga0500728_00633643 Ga0500728_00832732 Ga0500728_01098738 Ga0500728_01106343 Ga0500728_01136673 Ga0500728_01145085 Ga0500728_01166463 Ga0500728_01168165 Ga0500728_01209197 Ga0500728_01213350 Ga0500728_01226595 Ga0500728_01257145 Ga0500728_01259389 Ga0500728_01291953 Ga0500728_01344511 Ga0500728_01364589 Ga0500728_01376729 Ga0500728_01442941 Ga0500728_01488945 …
bins.710.fa	Ga0500728_00135517 Ga0500728_00223165 Ga0500728_00245341 Ga0500728_00250471 Ga0500728_00268270 Ga0500728_00287268 Ga0500728_00305631 Ga0500728_00306311 Ga0500728_00359765 Ga0500728_00377435 Ga0500728_00384708 Ga0500728_00412119 Ga0500728_00439551 Ga0500728_00451546 Ga0500728_00456455 Ga0500728_00464695 Ga0500728_00477551 Ga0500728_00479359 Ga0500728_00484353 Ga0500728_00501122 Ga0500728_00555873 …
bins.711.fa	Ga0500728_00010104 Ga0500728_00012030 Ga0500728_00013813 Ga0500728_00014494 Ga0500728_00015353 Ga0500728_00015424 Ga0500728_00017464 Ga0500728_00018084 Ga0500728_00020204 Ga0500728_00020830 Ga0500728_00022143 Ga0500728_00022205 Ga0500728_00025405 Ga0500728_00025906 Ga0500728_00026107 Ga0500728_00028675 Ga0500728_00031028 Ga0500728_00036121 Ga0500728_00038571 Ga0500728_00040054 Ga0500728_00040211 …
bins.713.fa	Ga0500728_00014600 Ga0500728_00016335 Ga0500728_00022230 Ga0500728_00025068 Ga0500728_00027169 Ga0500728_00031993 Ga0500728_00035052 Ga0500728_00039853 Ga0500728_00040073 Ga0500728_00045434 Ga0500728_00046372 Ga0500728_00047873 Ga0500728_00049750 Ga0500728_00049998 Ga0500728_00053173 Ga0500728_00055006 Ga0500728_00055956 Ga0500728_00057508 Ga0500728_00061323 Ga0500728_00064656 Ga0500728_00072105 …
bins.714.fa	Ga0500728_00000002 Ga0500728_00000005 Ga0500728_00000042 Ga0500728_00000058 Ga0500728_00000072 Ga0500728_00000114 Ga0500728_00000183 Ga0500728_00000227 Ga0500728_00000256 Ga0500728_00000295 Ga0500728_00000449 Ga0500728_00000528 Ga0500728_00000561 Ga0500728_00000608 Ga0500728_00000709 Ga0500728_00000712 Ga0500728_00000741 Ga0500728_00001110 Ga0500728_00001416 Ga0500728_00001559 Ga0500728_00001632 …
bins.717.fa	Ga0500728_00000032 Ga0500728_00000073 Ga0500728_00000174 Ga0500728_00000188 Ga0500728_00000199 Ga0500728_00000239 Ga0500728_00000273 Ga0500728_00000317 Ga0500728_00000372 Ga0500728_00000436 Ga0500728_00000500 Ga0500728_00000562 Ga0500728_00000728 Ga0500728_00001475 Ga0500728_00001731 Ga0500728_00001741 Ga0500728_00002071 Ga0500728_00002260 Ga0500728_00002911 Ga0500728_00003079 Ga0500728_00003500 …
bins.719.fa	Ga0500728_00652558 Ga0500728_00783462 Ga0500728_00903211 Ga0500728_01161030 Ga0500728_01272143 Ga0500728_01552524 Ga0500728_01553582 Ga0500728_01556306 Ga0500728_01602383 Ga0500728_01608233 Ga0500728_01711848 Ga0500728_01871594 Ga0500728_01933306 Ga0500728_01948756 Ga0500728_01977744 Ga0500728_02006808 Ga0500728_02046107 Ga0500728_02072095 Ga0500728_02077902 Ga0500728_02163339 Ga0500728_02177402 …
bins.72.fa	Ga0500728_00409510 Ga0500728_00479092 Ga0500728_00503379 Ga0500728_00531397 Ga0500728_00534500 Ga0500728_00535500 Ga0500728_00565400 Ga0500728_00576642 Ga0500728_00577171 Ga0500728_00582532 Ga0500728_00674768 Ga0500728_00692030 Ga0500728_00763213 Ga0500728_00780369 Ga0500728_00813663 Ga0500728_00846250 Ga0500728_00869795 Ga0500728_00890634 Ga0500728_00894005 Ga0500728_00930029 Ga0500728_00936465 …
bins.720.fa	Ga0500728_00017842 Ga0500728_00030453 Ga0500728_00037747 Ga0500728_00049967 Ga0500728_00068363 Ga0500728_00105539 Ga0500728_00119438 Ga0500728_00148917 Ga0500728_00199080 Ga0500728_00200249 Ga0500728_00206936 Ga0500728_00209458 Ga0500728_00237599 Ga0500728_00270600 Ga0500728_00271417 Ga0500728_00302419 Ga0500728_00316273 Ga0500728_00346448 Ga0500728_00396587 Ga0500728_00423220 Ga0500728_00454888 …
bins.721.fa	Ga0500728_00000161 Ga0500728_00000391 Ga0500728_00000434 Ga0500728_00000550 Ga0500728_00000572 Ga0500728_00000573 Ga0500728_00000591 Ga0500728_00000937 Ga0500728_00001253 Ga0500728_00001300 Ga0500728_00001355 Ga0500728_00001423 Ga0500728_00001508 Ga0500728_00001588 Ga0500728_00001878 Ga0500728_00001902 Ga0500728_00002128 Ga0500728_00002289 Ga0500728_00002291 Ga0500728_00002649 Ga0500728_00002957 …
bins.722.fa	Ga0500728_00000165 Ga0500728_00000368 Ga0500728_00000475 Ga0500728_00000995 Ga0500728_00000999 Ga0500728_00001471 Ga0500728_00001618 Ga0500728_00001654 Ga0500728_00002625 Ga0500728_00003576 Ga0500728_00004273 Ga0500728_00004322 Ga0500728_00005051 Ga0500728_00005126 Ga0500728_00005329 Ga0500728_00007398 Ga0500728_00008796 Ga0500728_00009009 Ga0500728_00009685 Ga0500728_00010626 Ga0500728_00011565 …
bins.724.fa	Ga0500728_00000253 Ga0500728_00000505 Ga0500728_00000994 Ga0500728_00001267 Ga0500728_00001302 Ga0500728_00001344 Ga0500728_00001511 Ga0500728_00001569 Ga0500728_00001764 Ga0500728_00001908 Ga0500728_00001915 Ga0500728_00002347 Ga0500728_00002567 Ga0500728_00002674 Ga0500728_00003477 Ga0500728_00003928 Ga0500728_00004286 Ga0500728_00004533 Ga0500728_00004834 Ga0500728_00005030 Ga0500728_00005165 …
bins.728.fa	Ga0500728_00000048 Ga0500728_00000107 Ga0500728_00000220 Ga0500728_00000278 Ga0500728_00000481 Ga0500728_00000610 Ga0500728_00000661 Ga0500728_00000843 Ga0500728_00000879 Ga0500728_00000888 Ga0500728_00001043 Ga0500728_00001672 Ga0500728_00001705 Ga0500728_00001986 Ga0500728_00002358 Ga0500728_00002372 Ga0500728_00003045 Ga0500728_00003204 Ga0500728_00003626 Ga0500728_00003740 Ga0500728_00004142 …
bins.729.fa	Ga0500728_00003807 Ga0500728_00007114 Ga0500728_00016060 Ga0500728_00018702 Ga0500728_00019556 Ga0500728_00019651 Ga0500728_00020168 Ga0500728_00022628 Ga0500728_00033244 Ga0500728_00038286 Ga0500728_00039160 Ga0500728_00050094 Ga0500728_00053927 Ga0500728_00054737 Ga0500728_00060151 Ga0500728_00067139 Ga0500728_00069643 Ga0500728_00072081 Ga0500728_00073047 Ga0500728_00073215 Ga0500728_00077868 …
bins.730.fa	Ga0500728_00000871 Ga0500728_00001613 Ga0500728_00002536 Ga0500728_00002918 Ga0500728_00003357 Ga0500728_00003456 Ga0500728_00003693 Ga0500728_00004282 Ga0500728_00004866 Ga0500728_00005316 Ga0500728_00005834 Ga0500728_00006202 Ga0500728_00006841 Ga0500728_00007115 Ga0500728_00007163 Ga0500728_00007506 Ga0500728_00007609 Ga0500728_00008091 Ga0500728_00008113 Ga0500728_00008169 Ga0500728_00008784 …
bins.733.fa	Ga0500728_00020058 Ga0500728_00021364 Ga0500728_00027489 Ga0500728_00027702 Ga0500728_00047668 Ga0500728_00055687 Ga0500728_00055745 Ga0500728_00058110 Ga0500728_00059638 Ga0500728_00060115 Ga0500728_00066570 Ga0500728_00077970 Ga0500728_00085198 Ga0500728_00088407 Ga0500728_00097519 Ga0500728_00110207 Ga0500728_00117369 Ga0500728_00121520 Ga0500728_00122022 Ga0500728_00122651 Ga0500728_00123831 …
bins.734.fa	Ga0500728_00000768 Ga0500728_00000800 Ga0500728_00000891 Ga0500728_00001255 Ga0500728_00001773 Ga0500728_00001864 Ga0500728_00002136 Ga0500728_00002148 Ga0500728_00002211 Ga0500728_00002214 Ga0500728_00002479 Ga0500728_00002908 Ga0500728_00003155 Ga0500728_00003600 Ga0500728_00003810 Ga0500728_00003901 Ga0500728_00003941 Ga0500728_00003944 Ga0500728_00004058 Ga0500728_00004411 Ga0500728_00004753 …
bins.736.fa	Ga0500728_00001254 Ga0500728_00002163 Ga0500728_00004040 Ga0500728_00009840 Ga0500728_00011155 Ga0500728_00013221 Ga0500728_00016858 Ga0500728_00017599 Ga0500728_00018325 Ga0500728_00018633 Ga0500728_00022250 Ga0500728_00022762 Ga0500728_00022794 Ga0500728_00023675 Ga0500728_00026337 Ga0500728_00030154 Ga0500728_00033035 Ga0500728_00033365 Ga0500728_00033659 Ga0500728_00034450 Ga0500728_00034683 …
bins.737.fa	Ga0500728_00001346 Ga0500728_00001711 Ga0500728_00003259 Ga0500728_00003278 Ga0500728_00006514 Ga0500728_00006557 Ga0500728_00011339 Ga0500728_00015265 Ga0500728_00017028 Ga0500728_00018419 Ga0500728_00019032 Ga0500728_00020975 Ga0500728_00027066 Ga0500728_00030187 Ga0500728_00035206 Ga0500728_00035482 Ga0500728_00036753 Ga0500728_00038585 Ga0500728_00047973 Ga0500728_00052875 Ga0500728_00053361 …
bins.738.fa	Ga0500728_00019771 Ga0500728_00044492 Ga0500728_00101900 Ga0500728_00164373 Ga0500728_00191312 Ga0500728_00197711 Ga0500728_00237628 Ga0500728_00248429 Ga0500728_00248447 Ga0500728_00253801 Ga0500728_00269545 Ga0500728_00283759 Ga0500728_00304094 Ga0500728_00343233 Ga0500728_00354869 Ga0500728_00359784 Ga0500728_00378397 Ga0500728_00410376 Ga0500728_00419561 Ga0500728_00439232 Ga0500728_00474654 …
bins.74.fa	Ga0500728_00005708 Ga0500728_00017582 Ga0500728_00022871 Ga0500728_00043805 Ga0500728_00076809 Ga0500728_00088803 Ga0500728_00101860 Ga0500728_00153023 Ga0500728_01431999
bins.741.fa	Ga0500728_00001996 Ga0500728_00005919 Ga0500728_00006521 Ga0500728_00006529 Ga0500728_00006683 Ga0500728_00008145 Ga0500728_00008163 Ga0500728_00008417 Ga0500728_00008559 Ga0500728_00008961 Ga0500728_00009050 Ga0500728_00011160 Ga0500728_00013675 Ga0500728_00014262 Ga0500728_00014294 Ga0500728_00014380 Ga0500728_00014818 Ga0500728_00014894 Ga0500728_00014991 Ga0500728_00015013 Ga0500728_00015644 …
bins.744.fa	Ga0500728_00000588 Ga0500728_00001000 Ga0500728_00001316 Ga0500728_00001692 Ga0500728_00001693 Ga0500728_00001946 Ga0500728_00001984 Ga0500728_00002056 Ga0500728_00002132 Ga0500728_00002144 Ga0500728_00002239 Ga0500728_00002318 Ga0500728_00002384 Ga0500728_00002731 Ga0500728_00003331 Ga0500728_00003483 Ga0500728_00003690 Ga0500728_00003767 Ga0500728_00004048 Ga0500728_00004551 Ga0500728_00004687 …
bins.745.fa	Ga0500728_00000895 Ga0500728_00001607 Ga0500728_00002484 Ga0500728_00002916 Ga0500728_00004013 Ga0500728_00004434 Ga0500728_00005086 Ga0500728_00005693 Ga0500728_00006577 Ga0500728_00006822 Ga0500728_00006921 Ga0500728_00008951 Ga0500728_00009637 Ga0500728_00011668 Ga0500728_00011688 Ga0500728_00011914 Ga0500728_00012640 Ga0500728_00012724 Ga0500728_00012808 Ga0500728_00013167 Ga0500728_00013243 …
bins.746.fa	Ga0500728_00143133 Ga0500728_00284087 Ga0500728_00374318 Ga0500728_00462769 Ga0500728_00505333 Ga0500728_00520002 Ga0500728_00526152 Ga0500728_00526581 Ga0500728_00555978 Ga0500728_00569585 Ga0500728_00657343 Ga0500728_00688866 Ga0500728_00710308 Ga0500728_00755491 Ga0500728_00773282 Ga0500728_00774608 Ga0500728_00784899 Ga0500728_00792092 Ga0500728_00813672 Ga0500728_00818214 Ga0500728_00841605 …
bins.749.fa	Ga0500728_00179974 Ga0500728_00366972 Ga0500728_00411747 Ga0500728_00417987 Ga0500728_00423843 Ga0500728_00454062 Ga0500728_00478335 Ga0500728_00486315 Ga0500728_00507402 Ga0500728_00508857 Ga0500728_00509101 Ga0500728_00515638 Ga0500728_00543765 Ga0500728_00552085 Ga0500728_00568369 Ga0500728_00572924 Ga0500728_00575551 Ga0500728_00577930 Ga0500728_00581781 Ga0500728_00587500 Ga0500728_00594126 …
bins.75.fa	Ga0500728_00001159 Ga0500728_00004921 Ga0500728_00005353 Ga0500728_00005843 Ga0500728_00009979 Ga0500728_00010325 Ga0500728_00011159 Ga0500728_00017724 Ga0500728_00018275 Ga0500728_00022296 Ga0500728_00025118 Ga0500728_00028924 Ga0500728_00034207 Ga0500728_00036295 Ga0500728_00036375 Ga0500728_00036491 Ga0500728_00046898 Ga0500728_00080079 Ga0500728_00082253 Ga0500728_00105607 Ga0500728_00142390 …
bins.751.fa	Ga0500728_00001187 Ga0500728_00002985 Ga0500728_00003073 Ga0500728_00004086 Ga0500728_00004691 Ga0500728_00005032 Ga0500728_00005116 Ga0500728_00005268 Ga0500728_00005606 Ga0500728_00005723 Ga0500728_00006618 Ga0500728_00006961 Ga0500728_00007700 Ga0500728_00008258 Ga0500728_00008445 Ga0500728_00008697 Ga0500728_00008886 Ga0500728_00009886 Ga0500728_00011028 Ga0500728_00011177 Ga0500728_00011456 …
bins.752.fa	Ga0500728_00012001 Ga0500728_00022919 Ga0500728_00032868 Ga0500728_00038770 Ga0500728_00042684 Ga0500728_00052220 Ga0500728_00060491 Ga0500728_00068840 Ga0500728_00079656 Ga0500728_00084090 Ga0500728_00088602 Ga0500728_00090530 Ga0500728_00098282 Ga0500728_00109268 Ga0500728_00112489 Ga0500728_00114305 Ga0500728_00122968 Ga0500728_00124288 Ga0500728_00124823 Ga0500728_00130557 Ga0500728_00130906 …
bins.753.fa	Ga0500728_00015256 Ga0500728_00021508 Ga0500728_00023080 Ga0500728_00024815 Ga0500728_00030169 Ga0500728_00030400 Ga0500728_00030564 Ga0500728_00031196 Ga0500728_00032910 Ga0500728_00035176 Ga0500728_00035836 Ga0500728_00037088 Ga0500728_00037737 Ga0500728_00038490 Ga0500728_00039481 Ga0500728_00039663 Ga0500728_00040321 Ga0500728_00041078 Ga0500728_00041928 Ga0500728_00042084 Ga0500728_00043648 …
bins.754.fa	Ga0500728_00307865 Ga0500728_00544781 Ga0500728_00589478 Ga0500728_00604383 Ga0500728_00637285 Ga0500728_00664887 Ga0500728_00744168 Ga0500728_00839174 Ga0500728_00881565 Ga0500728_00924443 Ga0500728_01003704 Ga0500728_01033834 Ga0500728_01045197 Ga0500728_01053871 Ga0500728_01056547 Ga0500728_01140763 Ga0500728_01166225 Ga0500728_01212117 Ga0500728_01234178 Ga0500728_01243059 Ga0500728_01273000 …
bins.755.fa	Ga0500728_00000672 Ga0500728_00001643 Ga0500728_00001653 Ga0500728_00002547 Ga0500728_00002680 Ga0500728_00002766 Ga0500728_00002774 Ga0500728_00003101 Ga0500728_00003421 Ga0500728_00003542 Ga0500728_00003925 Ga0500728_00004095 Ga0500728_00004228 Ga0500728_00004350 Ga0500728_00004596 Ga0500728_00004904 Ga0500728_00005256 Ga0500728_00005272 Ga0500728_00005317 Ga0500728_00005771 Ga0500728_00005774 …
bins.756.fa	Ga0500728_00004248 Ga0500728_00005025 Ga0500728_00010111 Ga0500728_00010218 Ga0500728_00017435 Ga0500728_00021434 Ga0500728_00021553 Ga0500728_00022001 Ga0500728_00024971 Ga0500728_00027076 Ga0500728_00030508 Ga0500728_00034930 Ga0500728_00035005 Ga0500728_00035269 Ga0500728_00041405 Ga0500728_00041412 Ga0500728_00044216 Ga0500728_00045100 Ga0500728_00045168 Ga0500728_00045986 Ga0500728_00045991 …
bins.758.fa	Ga0500728_00000422 Ga0500728_00001226 Ga0500728_00001573 Ga0500728_00001913 Ga0500728_00002724 Ga0500728_00003375 Ga0500728_00004653 Ga0500728_00005155 Ga0500728_00006441 Ga0500728_00006984 Ga0500728_00007006 Ga0500728_00007564 Ga0500728_00007577 Ga0500728_00007786 Ga0500728_00008319 Ga0500728_00008331 Ga0500728_00009932 Ga0500728_00011235 Ga0500728_00011857 Ga0500728_00012100 Ga0500728_00012255 …
bins.759.fa	Ga0500728_00000983 Ga0500728_00002063 Ga0500728_00002708 Ga0500728_00003044 Ga0500728_00003065 Ga0500728_00003300 Ga0500728_00003678 Ga0500728_00004209 Ga0500728_00004283 Ga0500728_00004783 Ga0500728_00004928 Ga0500728_00005011 Ga0500728_00005352 Ga0500728_00005426 Ga0500728_00005455 Ga0500728_00005747 Ga0500728_00005894 Ga0500728_00005917 Ga0500728_00006135 Ga0500728_00007024 Ga0500728_00007785 …
bins.76.fa	Ga0500728_00005104 Ga0500728_00009235 Ga0500728_00009688 Ga0500728_00010427 Ga0500728_00013222 Ga0500728_00015096 Ga0500728_00016928 Ga0500728_00018818 Ga0500728_00019551 Ga0500728_00023683 Ga0500728_00024037 Ga0500728_00025462 Ga0500728_00025714 Ga0500728_00029173 Ga0500728_00029894 Ga0500728_00031136 Ga0500728_00033161 Ga0500728_00033557 Ga0500728_00038356 Ga0500728_00038857 Ga0500728_00039947 …
bins.762.fa	Ga0500728_00199819 Ga0500728_00231498 Ga0500728_00288895 Ga0500728_00292734 Ga0500728_00307280 Ga0500728_00342874 Ga0500728_00384217 Ga0500728_00396873 Ga0500728_00398620 Ga0500728_00445349 Ga0500728_00468443 Ga0500728_00485112 Ga0500728_00509473 Ga0500728_00512313 Ga0500728_00519942 Ga0500728_00540969 Ga0500728_00586405 Ga0500728_00590350 Ga0500728_00609984 Ga0500728_00644090 Ga0500728_00654959 …
bins.763.fa	Ga0500728_00002506 Ga0500728_00003258 Ga0500728_00003469 Ga0500728_00004297 Ga0500728_00004317 Ga0500728_00004553 Ga0500728_00005379 Ga0500728_00005940 Ga0500728_00006012 Ga0500728_00006053 Ga0500728_00006339 Ga0500728_00006550 Ga0500728_00006634 Ga0500728_00006880 Ga0500728_00007280 Ga0500728_00007536 Ga0500728_00007725 Ga0500728_00008382 Ga0500728_00008512 Ga0500728_00009102 Ga0500728_00009280 …
bins.764.fa	Ga0500728_00006098 Ga0500728_00007606 Ga0500728_00044564
bins.765.fa	Ga0500728_00006329 Ga0500728_00021520 Ga0500728_00027645 Ga0500728_00029050 Ga0500728_00053006 Ga0500728_00060814 Ga0500728_00083792 Ga0500728_00086724 Ga0500728_00096469 Ga0500728_00106192 Ga0500728_00114071 Ga0500728_00153115 Ga0500728_00165434 Ga0500728_00171346 Ga0500728_00173908 Ga0500728_00192689 Ga0500728_00227543 Ga0500728_00237800 Ga0500728_00250777 Ga0500728_00294179 Ga0500728_00322258 …
bins.767.fa	Ga0500728_00026507 Ga0500728_00085096 Ga0500728_00085311 Ga0500728_00097768 Ga0500728_00115478 Ga0500728_00142015 Ga0500728_00147791 Ga0500728_00158697 Ga0500728_00169498 Ga0500728_00176379 Ga0500728_00178545 Ga0500728_00181471 Ga0500728_00182875 Ga0500728_00185530 Ga0500728_00199616 Ga0500728_00208290 Ga0500728_00212840 Ga0500728_00213353 Ga0500728_00226664 Ga0500728_00227632 Ga0500728_00231319 …
bins.769.fa	Ga0500728_00021439 Ga0500728_00027458 Ga0500728_00028554 Ga0500728_00032307 Ga0500728_00034346 Ga0500728_00035994 Ga0500728_00036227 Ga0500728_00036474 Ga0500728_00039461 Ga0500728_00040913 Ga0500728_00041040 Ga0500728_00041192 Ga0500728_00041625 Ga0500728_00041767 Ga0500728_00043105 Ga0500728_00043907 Ga0500728_00048069 Ga0500728_00049589 Ga0500728_00050246 Ga0500728_00050377 Ga0500728_00050472 …
bins.77.fa	Ga0500728_00246739 Ga0500728_00453481 Ga0500728_00458460 Ga0500728_00563440 Ga0500728_00571716 Ga0500728_00698983 Ga0500728_00723730 Ga0500728_00725604 Ga0500728_00745538 Ga0500728_00823761 Ga0500728_00849024 Ga0500728_00893870 Ga0500728_00934702 Ga0500728_01008790 Ga0500728_01052387 Ga0500728_01113915 Ga0500728_01120050 Ga0500728_01131346 Ga0500728_01154736 Ga0500728_01156182 Ga0500728_01184476 …
bins.770.fa	Ga0500728_00013897 Ga0500728_00020552 Ga0500728_00046309 Ga0500728_00049549 Ga0500728_00056855 Ga0500728_00057894 Ga0500728_00059650 Ga0500728_00064352 Ga0500728_00064436 Ga0500728_00064707 Ga0500728_00076612 Ga0500728_00085804 Ga0500728_00085879 Ga0500728_00087211 Ga0500728_00088218 Ga0500728_00089894 Ga0500728_00090878 Ga0500728_00092738 Ga0500728_00093617 Ga0500728_00094401 Ga0500728_00096024 …
bins.771.fa	Ga0500728_00004323 Ga0500728_00004809 Ga0500728_00004998 Ga0500728_00006595 Ga0500728_00006772 Ga0500728_00008042 Ga0500728_00008056 Ga0500728_00008431 Ga0500728_00008538 Ga0500728_00008798 Ga0500728_00009184 Ga0500728_00009518 Ga0500728_00010417 Ga0500728_00010735 Ga0500728_00011918 Ga0500728_00012046 Ga0500728_00012180 Ga0500728_00012257 Ga0500728_00012321 Ga0500728_00012551 Ga0500728_00012911 …
bins.772.fa	Ga0500728_00028831 Ga0500728_00051910 Ga0500728_00071754 Ga0500728_00090136 Ga0500728_00127408 Ga0500728_00150358 Ga0500728_00169566 Ga0500728_00175915 Ga0500728_00185676 Ga0500728_00199244 Ga0500728_00199876 Ga0500728_00218646 Ga0500728_00228624 Ga0500728_00258137 Ga0500728_00301944 Ga0500728_00324600 Ga0500728_00342613 Ga0500728_00343196 Ga0500728_00349631 Ga0500728_00361540 Ga0500728_00376103 …
bins.773.fa	Ga0500728_00007158 Ga0500728_00007711 Ga0500728_00009912 Ga0500728_00010801 Ga0500728_00011376 Ga0500728_00011570 Ga0500728_00014455 Ga0500728_00016359 Ga0500728_00016939 Ga0500728_00017594 Ga0500728_00017856 Ga0500728_00019977 Ga0500728_00023193 Ga0500728_00024158 Ga0500728_00025094 Ga0500728_00027778 Ga0500728_00028022 Ga0500728_00030398 Ga0500728_00031742 Ga0500728_00032247 Ga0500728_00033551 …
bins.775.fa	Ga0500728_00558819 Ga0500728_00568461 Ga0500728_00653009 Ga0500728_00689843 Ga0500728_00701415 Ga0500728_00761641 Ga0500728_00793466 Ga0500728_00914951 Ga0500728_00952877 Ga0500728_01020137 Ga0500728_01027868 Ga0500728_01058763 Ga0500728_01062959 Ga0500728_01104537 Ga0500728_01142034 Ga0500728_01165954 Ga0500728_01179750 Ga0500728_01197655 Ga0500728_01203809 Ga0500728_01231637 Ga0500728_01252748 …
bins.776.fa	Ga0500728_00004918 Ga0500728_00005780 Ga0500728_00006698 Ga0500728_00007129 Ga0500728_00007900 Ga0500728_00008054 Ga0500728_00008057 Ga0500728_00008111 Ga0500728_00008247 Ga0500728_00008810 Ga0500728_00009604 Ga0500728_00010359 Ga0500728_00010724 Ga0500728_00010841 Ga0500728_00011192 Ga0500728_00011282 Ga0500728_00011533 Ga0500728_00012190 Ga0500728_00012845 Ga0500728_00014615 Ga0500728_00015215 …
bins.777.fa	Ga0500728_00010900 Ga0500728_00012803 Ga0500728_00012874 Ga0500728_00016131 Ga0500728_00020542 Ga0500728_00020763 Ga0500728_00021992 Ga0500728_00024143 Ga0500728_00024889 Ga0500728_00025051 Ga0500728_00028136 Ga0500728_00029919 Ga0500728_00029942 Ga0500728_00030294 Ga0500728_00033089 Ga0500728_00033715 Ga0500728_00033930 Ga0500728_00036099 Ga0500728_00036587 Ga0500728_00044590 Ga0500728_00048275 …
bins.778.fa	Ga0500728_00559886 Ga0500728_00682456 Ga0500728_00731167 Ga0500728_00772492 Ga0500728_00783278 Ga0500728_00799830 Ga0500728_00853808 Ga0500728_00875449 Ga0500728_00898527 Ga0500728_00924391 Ga0500728_00950174 Ga0500728_00961623 Ga0500728_00976925 Ga0500728_00990970 Ga0500728_01002219 Ga0500728_01003207 Ga0500728_01057766 Ga0500728_01078981 Ga0500728_01156895 Ga0500728_01210266 Ga0500728_01217497 …
bins.779.fa	Ga0500728_00011454 Ga0500728_00020678 Ga0500728_00022095 Ga0500728_00029424 Ga0500728_00032604 Ga0500728_00039561 Ga0500728_00043400 Ga0500728_00046730 Ga0500728_00046735 Ga0500728_00051574 Ga0500728_00061770 Ga0500728_00066628 Ga0500728_00076188 Ga0500728_00087168 Ga0500728_00092298 Ga0500728_00097867 Ga0500728_00099856 Ga0500728_00106411 Ga0500728_00107140 Ga0500728_00110944 Ga0500728_00125033 …
bins.781.fa	Ga0500728_00012430 Ga0500728_00046777 Ga0500728_00193455 Ga0500728_00310296 Ga0500728_00407268 Ga0500728_00454952 Ga0500728_00514879 Ga0500728_00515287 Ga0500728_00533881 Ga0500728_00845387 Ga0500728_00951032 Ga0500728_00993327 Ga0500728_01000157 Ga0500728_01037517 Ga0500728_01193950
bins.782.fa	Ga0500728_00033764 Ga0500728_00039613 Ga0500728_00044860 Ga0500728_00046224 Ga0500728_00050630 Ga0500728_00054638 Ga0500728_00055583 Ga0500728_00068501 Ga0500728_00074134 Ga0500728_00074436 Ga0500728_00079056 Ga0500728_00080367 Ga0500728_00084350 Ga0500728_00086869 Ga0500728_00091498 Ga0500728_00091923 Ga0500728_00095450 Ga0500728_00098859 Ga0500728_00098919 Ga0500728_00099644 Ga0500728_00101397 …
bins.783.fa	Ga0500728_00034076 Ga0500728_00034619 Ga0500728_00077024 Ga0500728_00117653 Ga0500728_00129991 Ga0500728_00134077 Ga0500728_00150274 Ga0500728_00189588 Ga0500728_00193475 Ga0500728_00195790 Ga0500728_00219394 Ga0500728_00251496 Ga0500728_00277917 Ga0500728_00368552 Ga0500728_00418377 Ga0500728_00423085 Ga0500728_00423788 Ga0500728_00433282 Ga0500728_00499682 Ga0500728_00579410 Ga0500728_00631917 …
bins.784.fa	Ga0500728_00034985 Ga0500728_00042281 Ga0500728_00054350 Ga0500728_00058806 Ga0500728_00062447 Ga0500728_00063179 Ga0500728_00066230 Ga0500728_00072160 Ga0500728_00075721 Ga0500728_00080893 Ga0500728_00081402 Ga0500728_00105425 Ga0500728_00112839 Ga0500728_00117601 Ga0500728_00130454 Ga0500728_00135631 Ga0500728_00140622 Ga0500728_00145793 Ga0500728_00152774 Ga0500728_00153448 Ga0500728_00155180 …
bins.785.fa	Ga0500728_00021000 Ga0500728_00058599 Ga0500728_00105951 Ga0500728_00136738 Ga0500728_00211539 Ga0500728_00235816 Ga0500728_00363136 Ga0500728_00382358 Ga0500728_00391486 Ga0500728_00656916 Ga0500728_00714211 Ga0500728_00763857 Ga0500728_00774115 Ga0500728_00801899 Ga0500728_00896038 Ga0500728_01020902 Ga0500728_01320076 Ga0500728_01412068 Ga0500728_01842710 Ga0500728_02300002
bins.786.fa	Ga0500728_00065037 Ga0500728_00074446 Ga0500728_00084759 Ga0500728_00117544 Ga0500728_00120014 Ga0500728_00123653 Ga0500728_00124758 Ga0500728_00125153 Ga0500728_00132884 Ga0500728_00145759 Ga0500728_00156748 Ga0500728_00162945 Ga0500728_00165599 Ga0500728_00176634 Ga0500728_00177554 Ga0500728_00178436 Ga0500728_00179971 Ga0500728_00193598 Ga0500728_00200766 Ga0500728_00208572 Ga0500728_00212846 …
bins.787.fa	Ga0500728_00037504 Ga0500728_00063482 Ga0500728_00131895 Ga0500728_00135945 Ga0500728_00166570 Ga0500728_00172936 Ga0500728_00208265 Ga0500728_00227981 Ga0500728_00263956 Ga0500728_00283962 Ga0500728_00291846 Ga0500728_00334379 Ga0500728_00425751 Ga0500728_00468752 Ga0500728_00759969 Ga0500728_00795688 Ga0500728_00818909 Ga0500728_01028020 Ga0500728_01535697
bins.788.fa	Ga0500728_00016010 Ga0500728_00016760 Ga0500728_00017039 Ga0500728_00022314 Ga0500728_00024402 Ga0500728_00030792 Ga0500728_00031844 Ga0500728_00033713 Ga0500728_00047915 Ga0500728_00050943 Ga0500728_00056174 Ga0500728_00057495 Ga0500728_00059306 Ga0500728_00061547 Ga0500728_00061655 Ga0500728_00063964 Ga0500728_00064688 Ga0500728_00068558 Ga0500728_00069388 Ga0500728_00070788 Ga0500728_00078866 …
bins.789.fa	Ga0500728_00017378 Ga0500728_00021484 Ga0500728_00024005 Ga0500728_00026746 Ga0500728_00034771 Ga0500728_00039295 Ga0500728_00050588 Ga0500728_00050935 Ga0500728_00056305 Ga0500728_00060376 Ga0500728_00061861 Ga0500728_00063891 Ga0500728_00063900 Ga0500728_00073348 Ga0500728_00075354 Ga0500728_00082901 Ga0500728_00089502 Ga0500728_00093420 Ga0500728_00094398 Ga0500728_00097844 Ga0500728_00099773 …
bins.790.fa	Ga0500728_00015681 Ga0500728_00017941 Ga0500728_00021390 Ga0500728_00035132 Ga0500728_00047630 Ga0500728_00051454 Ga0500728_00052189 Ga0500728_00057675 Ga0500728_00063188 Ga0500728_00070612 Ga0500728_00098746 Ga0500728_00104354 Ga0500728_00104426 Ga0500728_00106410 Ga0500728_00131286 Ga0500728_00132968 Ga0500728_00160769 Ga0500728_00196398 Ga0500728_00214176 Ga0500728_00257038 Ga0500728_00261936 …
bins.793.fa	Ga0500728_00018272 Ga0500728_00048636 Ga0500728_00076766 Ga0500728_00089111 Ga0500728_00104034 Ga0500728_00110611 Ga0500728_00112536 Ga0500728_00119197 Ga0500728_00126089 Ga0500728_00131927 Ga0500728_00151618 Ga0500728_00171256 Ga0500728_00219687 Ga0500728_00242615 Ga0500728_00242694 Ga0500728_00242798 Ga0500728_00249653 Ga0500728_00258480 Ga0500728_00262004 Ga0500728_00317083 Ga0500728_00321401 …
bins.794.fa	Ga0500728_00019272 Ga0500728_00054779 Ga0500728_00058529 Ga0500728_00060231 Ga0500728_00063843 Ga0500728_00075404 Ga0500728_00084001 Ga0500728_00089672 Ga0500728_00094525 Ga0500728_00099044 Ga0500728_00113370 Ga0500728_00115412 Ga0500728_00119600 Ga0500728_00120722 Ga0500728_00126164 Ga0500728_00136835 Ga0500728_00142822 Ga0500728_00145969 Ga0500728_00147863 Ga0500728_00148081 Ga0500728_00149217 …
bins.795.fa	Ga0500728_00041314 Ga0500728_00066122 Ga0500728_00085572 Ga0500728_00099715 Ga0500728_00119142 Ga0500728_00148057 Ga0500728_00167166 Ga0500728_00173970 Ga0500728_00178383 Ga0500728_00180827 Ga0500728_00233682 Ga0500728_00249527 Ga0500728_00257040 Ga0500728_00257459 Ga0500728_00267845 Ga0500728_00271142 Ga0500728_00287444 Ga0500728_00293813 Ga0500728_00296657 Ga0500728_00297471 Ga0500728_00306056 …
bins.796.fa	Ga0500728_00026765 Ga0500728_00032603 Ga0500728_00099687 Ga0500728_00107855 Ga0500728_00120644 Ga0500728_00135331 Ga0500728_00136875 Ga0500728_00167901 Ga0500728_00196837 Ga0500728_00211127 Ga0500728_00225975 Ga0500728_00238236 Ga0500728_00311406 Ga0500728_00365289 Ga0500728_00381282 Ga0500728_00401737 Ga0500728_00403545 Ga0500728_00405188 Ga0500728_00442892 Ga0500728_00512889 Ga0500728_00569008 …
bins.798.fa	Ga0500728_00043480 Ga0500728_00057773 Ga0500728_00071933 Ga0500728_00098382 Ga0500728_00113294 Ga0500728_00117539 Ga0500728_00192167 Ga0500728_00273096 Ga0500728_00279785 Ga0500728_00355449 Ga0500728_00455642 Ga0500728_00470014 Ga0500728_00596244 Ga0500728_01015296 Ga0500728_01042269
bins.799.fa	Ga0500728_00032138 Ga0500728_00037405 Ga0500728_00056750 Ga0500728_00060914 Ga0500728_00061349 Ga0500728_00062189 Ga0500728_00064026 Ga0500728_00074163 Ga0500728_00087609 Ga0500728_00088247 Ga0500728_00094945 Ga0500728_00096805 Ga0500728_00097334 Ga0500728_00097835 Ga0500728_00107353 Ga0500728_00107665 Ga0500728_00112383 Ga0500728_00119058 Ga0500728_00121032 Ga0500728_00123464 Ga0500728_00138603 …
bins.8.fa	Ga0500728_00297678 Ga0500728_00326396 Ga0500728_00406572 Ga0500728_00413582 Ga0500728_00546450 Ga0500728_00709958 Ga0500728_00710192 Ga0500728_00781797 Ga0500728_00889232 Ga0500728_00949774 Ga0500728_00955037 Ga0500728_00955874 Ga0500728_00956507 Ga0500728_00968107 Ga0500728_01041784 Ga0500728_01060487 Ga0500728_01100712 Ga0500728_01137342 Ga0500728_01140712 Ga0500728_01230706 Ga0500728_01274103 …
bins.80.fa	Ga0500728_00095743 Ga0500728_00125553 Ga0500728_00128778 Ga0500728_00129203 Ga0500728_00147111 Ga0500728_00150565 Ga0500728_00184065 Ga0500728_00186583 Ga0500728_00196327 Ga0500728_00206509 Ga0500728_00206525 Ga0500728_00220238 Ga0500728_00224721 Ga0500728_00230246 Ga0500728_00230330 Ga0500728_00243241 Ga0500728_00251763 Ga0500728_00272172 Ga0500728_00278569 Ga0500728_00290756 Ga0500728_00291008 …
bins.801.fa	Ga0500728_00022541 Ga0500728_00035942 Ga0500728_00043903 Ga0500728_00103962 Ga0500728_00116839 Ga0500728_00156195 Ga0500728_00206943 Ga0500728_00297705 Ga0500728_00368034 Ga0500728_00420325 Ga0500728_00421218 Ga0500728_00428957 Ga0500728_00431629 Ga0500728_00467683 Ga0500728_00494059 Ga0500728_00497358 Ga0500728_00510962 Ga0500728_00590844 Ga0500728_00595257 Ga0500728_00695887 Ga0500728_00703957 …
bins.802.fa	Ga0500728_00018659 Ga0500728_00022629 Ga0500728_00025456 Ga0500728_00026420 Ga0500728_00028914 Ga0500728_00031462 Ga0500728_00035586 Ga0500728_00035693 Ga0500728_00036831 Ga0500728_00041873 Ga0500728_00043644 Ga0500728_00046491 Ga0500728_00047231 Ga0500728_00050145 Ga0500728_00051089 Ga0500728_00052266 Ga0500728_00056681 Ga0500728_00056775 Ga0500728_00057432 Ga0500728_00058369 Ga0500728_00059597 …
bins.803.fa	Ga0500728_00023335 Ga0500728_00060254 Ga0500728_00084709 Ga0500728_00086244 Ga0500728_00094101 Ga0500728_00095707 Ga0500728_00101380 Ga0500728_00102279 Ga0500728_00104651 Ga0500728_00115511 Ga0500728_00123188 Ga0500728_00132368 Ga0500728_00160162 Ga0500728_00172053 Ga0500728_00179512 Ga0500728_00181708 Ga0500728_00182746 Ga0500728_00185907 Ga0500728_00189079 Ga0500728_00189123 Ga0500728_00192097 …
bins.805.fa	Ga0500728_00045268 Ga0500728_00047769 Ga0500728_00139128 Ga0500728_00194692 Ga0500728_00223500 Ga0500728_00274672 Ga0500728_00276959 Ga0500728_00277327 Ga0500728_00313312 Ga0500728_00320492 Ga0500728_00416272 Ga0500728_00468504 Ga0500728_00541827 Ga0500728_00589237 Ga0500728_00592644 Ga0500728_00602813 Ga0500728_00659536 Ga0500728_00675696 Ga0500728_00678590 Ga0500728_00682073 Ga0500728_00699280 …
bins.806.fa	Ga0500728_00024821 Ga0500728_00067433 Ga0500728_00080309 Ga0500728_00100526 Ga0500728_00104080 Ga0500728_00120099 Ga0500728_00127611 Ga0500728_00136821 Ga0500728_00172414 Ga0500728_00179680 Ga0500728_00213552 Ga0500728_00288584 Ga0500728_00289944 Ga0500728_00295930 Ga0500728_00304951 Ga0500728_00334779 Ga0500728_00349272 Ga0500728_00359054 Ga0500728_00372293 Ga0500728_00377361 Ga0500728_00410838 …
bins.808.fa	Ga0500728_00029783 Ga0500728_00047843 Ga0500728_00059832 Ga0500728_00067147 Ga0500728_00071447 Ga0500728_00074841 Ga0500728_00082637 Ga0500728_00085410 Ga0500728_00129604 Ga0500728_00137061 Ga0500728_00139771 Ga0500728_00144401 Ga0500728_00161245 Ga0500728_00172844 Ga0500728_00175048 Ga0500728_00176799 Ga0500728_00202501 Ga0500728_00204181 Ga0500728_00204564 Ga0500728_00208243 Ga0500728_00217706 …
bins.81.fa	Ga0500728_00030903 Ga0500728_00125710 Ga0500728_00129028 Ga0500728_00133131 Ga0500728_00140107 Ga0500728_00156703 Ga0500728_00170032 Ga0500728_00181285 Ga0500728_00186235 Ga0500728_00204712 Ga0500728_00218365 Ga0500728_00241438 Ga0500728_00279342 Ga0500728_00300751 Ga0500728_00375590 Ga0500728_00395178 Ga0500728_00420976 Ga0500728_00525374 Ga0500728_00536852 Ga0500728_00569476 Ga0500728_00580409 …
bins.811.fa	Ga0500728_00027212 Ga0500728_00032461 Ga0500728_00049949 Ga0500728_00064335 Ga0500728_00084528 Ga0500728_00302219 Ga0500728_00446188 Ga0500728_00533700 Ga0500728_00616139 Ga0500728_00710561 Ga0500728_00747311 Ga0500728_00846893 Ga0500728_00901205 Ga0500728_01003189 Ga0500728_01318951 Ga0500728_01459481 Ga0500728_01620898 Ga0500728_01844208 Ga0500728_01846101 Ga0500728_01925338 Ga0500728_02021878 …
bins.812.fa	Ga0500728_00012913 Ga0500728_00028087 Ga0500728_00030009 Ga0500728_00031110 Ga0500728_00037125 Ga0500728_00038176 Ga0500728_00040576 Ga0500728_00041059 Ga0500728_00041428 Ga0500728_00055076 Ga0500728_00058187 Ga0500728_00058336 Ga0500728_00058441 Ga0500728_00059127 Ga0500728_00062452 Ga0500728_00062741 Ga0500728_00062881 Ga0500728_00069810 Ga0500728_00070353 Ga0500728_00070750 Ga0500728_00070839 …
bins.813.fa	Ga0500728_00028310 Ga0500728_00039563 Ga0500728_00046268 Ga0500728_00062666 Ga0500728_00070636 Ga0500728_00072327 Ga0500728_00072508 Ga0500728_00078206 Ga0500728_00080356 Ga0500728_00082661 Ga0500728_00085692 Ga0500728_00086103 Ga0500728_00089581 Ga0500728_00092880 Ga0500728_00095837 Ga0500728_00096184 Ga0500728_00101676 Ga0500728_00107069 Ga0500728_00117774 Ga0500728_00144781 Ga0500728_00145159 …
bins.814.fa	Ga0500728_00030972 Ga0500728_00107124 Ga0500728_00132052 Ga0500728_00134910 Ga0500728_00153494 Ga0500728_00178318 Ga0500728_00196008 Ga0500728_00199146 Ga0500728_00211604 Ga0500728_00229600 Ga0500728_00244138 Ga0500728_00245234 Ga0500728_00254143 Ga0500728_00273812 Ga0500728_00274261 Ga0500728_00282069 Ga0500728_00288543 Ga0500728_00303456 Ga0500728_00311532 Ga0500728_00318153 Ga0500728_00319030 …
bins.815.fa	Ga0500728_00031034 Ga0500728_00033316 Ga0500728_00055520 Ga0500728_00085727 Ga0500728_00101637 Ga0500728_00114683 Ga0500728_00177170 Ga0500728_00181446 Ga0500728_00184180 Ga0500728_00211291 Ga0500728_00313927 Ga0500728_00333200 Ga0500728_00334178 Ga0500728_00402446 Ga0500728_00612326 Ga0500728_00821395 Ga0500728_00955995 Ga0500728_01128890 Ga0500728_01138108 Ga0500728_01448299 Ga0500728_01474269 …
bins.816.fa	Ga0500728_00038521 Ga0500728_00065435 Ga0500728_00103696 Ga0500728_00126026 Ga0500728_00126998 Ga0500728_00129616 Ga0500728_00131907 Ga0500728_00137638 Ga0500728_00150312 Ga0500728_00152514 Ga0500728_00178675 Ga0500728_00181654 Ga0500728_00183972 Ga0500728_00189614 Ga0500728_00222281 Ga0500728_00241855 Ga0500728_00249033 Ga0500728_00256153 Ga0500728_00268274 Ga0500728_00281427 Ga0500728_00297494 …
bins.818.fa	Ga0500728_00033611 Ga0500728_00084298 Ga0500728_00110475 Ga0500728_00111134 Ga0500728_00151847 Ga0500728_00152732 Ga0500728_00155235 Ga0500728_00155394 Ga0500728_00174762 Ga0500728_00178838 Ga0500728_00195320 Ga0500728_00203527 Ga0500728_00210195 Ga0500728_00223892 Ga0500728_00228308 Ga0500728_00234751 Ga0500728_00250218 Ga0500728_00270862 Ga0500728_00271224 Ga0500728_00283797 Ga0500728_00286034 …
bins.819.fa	Ga0500728_00010891 Ga0500728_00020211 Ga0500728_00026639 Ga0500728_00026792 Ga0500728_00032740 Ga0500728_00034679 Ga0500728_00035740 Ga0500728_00035848 Ga0500728_00036112 Ga0500728_00036424 Ga0500728_00037373 Ga0500728_00037637 Ga0500728_00037822 Ga0500728_00038261 Ga0500728_00038472 Ga0500728_00039268 Ga0500728_00041850 Ga0500728_00043183 Ga0500728_00043517 Ga0500728_00044683 Ga0500728_00045066 …
bins.82.fa	Ga0500728_00013942 Ga0500728_00017834 Ga0500728_00023158 Ga0500728_00023729 Ga0500728_00029125 Ga0500728_00029239 Ga0500728_00029461 Ga0500728_00031213 Ga0500728_00031690 Ga0500728_00034943 Ga0500728_00036285 Ga0500728_00038604 Ga0500728_00039586 Ga0500728_00039647 Ga0500728_00042513 Ga0500728_00042718 Ga0500728_00043704 Ga0500728_00057992 Ga0500728_00059096 Ga0500728_00061884 Ga0500728_00062104 …
bins.820.fa	Ga0500728_00028045 Ga0500728_00030346 Ga0500728_00037012 Ga0500728_00053224 Ga0500728_00059532 Ga0500728_00062635 Ga0500728_00066321 Ga0500728_00087679 Ga0500728_00097091 Ga0500728_00098600 Ga0500728_00102661 Ga0500728_00106954 Ga0500728_00107095 Ga0500728_00107397 Ga0500728_00107448 Ga0500728_00109439 Ga0500728_00114725 Ga0500728_00114905 Ga0500728_00116346 Ga0500728_00117092 Ga0500728_00119825 …
bins.821.fa	Ga0500728_00059764 Ga0500728_00086021 Ga0500728_00142710 Ga0500728_00143402 Ga0500728_00160126 Ga0500728_00218674 Ga0500728_00231693 Ga0500728_00276023 Ga0500728_00306411 Ga0500728_00342021 Ga0500728_00462928 Ga0500728_00532159 Ga0500728_00556771 Ga0500728_00605686 Ga0500728_00634868 Ga0500728_00658484 Ga0500728_00683495 Ga0500728_00685251 Ga0500728_00745341 Ga0500728_00842594 Ga0500728_01192215
bins.822.fa	Ga0500728_00037115 Ga0500728_00263456 Ga0500728_00291546 Ga0500728_00299194 Ga0500728_00399848 Ga0500728_00472152 Ga0500728_00572293 Ga0500728_00576458 Ga0500728_00583230 Ga0500728_00687031 Ga0500728_00723680 Ga0500728_00742362 Ga0500728_00744762 Ga0500728_00821984 Ga0500728_00879082 Ga0500728_00933663 Ga0500728_01013484 Ga0500728_01016704 Ga0500728_01063114 Ga0500728_01066414 Ga0500728_01172187 …
bins.823.fa	Ga0500728_00009761 Ga0500728_00023611 Ga0500728_00024342 Ga0500728_00025219 Ga0500728_00025882 Ga0500728_00029848 Ga0500728_00030649 Ga0500728_00031128 Ga0500728_00031359 Ga0500728_00031769 Ga0500728_00032850 Ga0500728_00034902 Ga0500728_00040450 Ga0500728_00041250 Ga0500728_00041572 Ga0500728_00041967 Ga0500728_00043422 Ga0500728_00043475 Ga0500728_00043720 Ga0500728_00044899 Ga0500728_00044902 …
bins.824.fa	Ga0500728_00039155 Ga0500728_00108935 Ga0500728_00159051 Ga0500728_00188735 Ga0500728_00196314 Ga0500728_00196890 Ga0500728_00217562 Ga0500728_00224093 Ga0500728_00265988 Ga0500728_00275282 Ga0500728_00276142 Ga0500728_00311683 Ga0500728_00376548 Ga0500728_00378512 Ga0500728_00383865 Ga0500728_00409679 Ga0500728_00419758 Ga0500728_00446367 Ga0500728_00459525 Ga0500728_00473708 Ga0500728_00494740 …
bins.825.fa	Ga0500728_00019457 Ga0500728_00041365 Ga0500728_00065930 Ga0500728_00066775 Ga0500728_00067641 Ga0500728_00069994 Ga0500728_00077745 Ga0500728_00080741 Ga0500728_00084478 Ga0500728_00086649 Ga0500728_00089154 Ga0500728_00095849 Ga0500728_00096787 Ga0500728_00096790 Ga0500728_00110946 Ga0500728_00113526 Ga0500728_00114343 Ga0500728_00117937 Ga0500728_00120506 Ga0500728_00130317 Ga0500728_00133689 …
bins.826.fa	Ga0500728_00041411 Ga0500728_00089758 Ga0500728_00099993 Ga0500728_00100701 Ga0500728_00104575 Ga0500728_00108652 Ga0500728_00122140 Ga0500728_00139445 Ga0500728_00140384 Ga0500728_00149773 Ga0500728_00173462 Ga0500728_00175539 Ga0500728_00195090 Ga0500728_00203774 Ga0500728_00206626 Ga0500728_00206858 Ga0500728_00216038 Ga0500728_00228514 Ga0500728_00229314 Ga0500728_00239438 Ga0500728_00259636 …
bins.827.fa	Ga0500728_00029302 Ga0500728_00030686 Ga0500728_00041053 Ga0500728_00042445 Ga0500728_00044484 Ga0500728_00046661 Ga0500728_00047640 Ga0500728_00058333 Ga0500728_00086454 Ga0500728_00097033 Ga0500728_00100876 Ga0500728_00110017 Ga0500728_00131799 Ga0500728_00136938 Ga0500728_00150389 Ga0500728_00156643 Ga0500728_00160601 Ga0500728_00168007 Ga0500728_00188405 Ga0500728_00217518 Ga0500728_00241356 …
bins.828.fa	Ga0500728_00019884 Ga0500728_00026123 Ga0500728_00031280 Ga0500728_00034892 Ga0500728_00041889 Ga0500728_00042307 Ga0500728_00049590 Ga0500728_00057624 Ga0500728_00072544 Ga0500728_00072584 Ga0500728_00079042 Ga0500728_00080115 Ga0500728_00082710 Ga0500728_00083865 Ga0500728_00117184 Ga0500728_00119461 Ga0500728_00126372 Ga0500728_00126827 Ga0500728_00131360 Ga0500728_00137359 Ga0500728_00140794 …
bins.829.fa	Ga0500728_00065410 Ga0500728_00084717 Ga0500728_00181664 Ga0500728_00352203 Ga0500728_00386126 Ga0500728_00395307 Ga0500728_00444702 Ga0500728_00487668 Ga0500728_00525999 Ga0500728_00554169 Ga0500728_00559819 Ga0500728_00604781 Ga0500728_00619744 Ga0500728_00681052 Ga0500728_00769354 Ga0500728_00772710 Ga0500728_00784008 Ga0500728_00851575 Ga0500728_00855957 Ga0500728_00857628 Ga0500728_00881715 …
bins.83.fa	Ga0500728_00079863 Ga0500728_00082852 Ga0500728_00108444 Ga0500728_00122240 Ga0500728_00123003 Ga0500728_00138461 Ga0500728_00141806 Ga0500728_00150021 Ga0500728_00163743 Ga0500728_00181230 Ga0500728_00197251 Ga0500728_00204077 Ga0500728_00208041 Ga0500728_00209582 Ga0500728_00218894 Ga0500728_00223234 Ga0500728_00225793 Ga0500728_00230748 Ga0500728_00231587 Ga0500728_00249837 Ga0500728_00256376 …
bins.830.fa	Ga0500728_00043421 Ga0500728_00062254 Ga0500728_00066709 Ga0500728_00118743 Ga0500728_00140955 Ga0500728_00144320 Ga0500728_00155584 Ga0500728_00170198 Ga0500728_00173636 Ga0500728_00180595 Ga0500728_00194542 Ga0500728_00195950 Ga0500728_00208636 Ga0500728_00208649 Ga0500728_00320663 Ga0500728_00340344 Ga0500728_00347473 Ga0500728_00368094 Ga0500728_00388566 Ga0500728_00392527 Ga0500728_00424393 …
bins.831.fa	Ga0500728_00022575 Ga0500728_00027922 Ga0500728_00044009 Ga0500728_00057813 Ga0500728_00063494 Ga0500728_00094279 Ga0500728_00126239 Ga0500728_00136722 Ga0500728_00163415 Ga0500728_00180004 Ga0500728_00217975 Ga0500728_00228995 Ga0500728_00303702 Ga0500728_00322698 Ga0500728_00443420 Ga0500728_00494358 Ga0500728_00654578 Ga0500728_00685957 Ga0500728_00817378 Ga0500728_00958835
bins.832.fa	Ga0500728_00063803 Ga0500728_00065068 Ga0500728_00067205 Ga0500728_00090380 Ga0500728_00093658 Ga0500728_00101764 Ga0500728_00111940 Ga0500728_00113682 Ga0500728_00115681 Ga0500728_00122941 Ga0500728_00145986 Ga0500728_00181143 Ga0500728_00192151 Ga0500728_00210255 Ga0500728_00219232 Ga0500728_00222662 Ga0500728_00244033 Ga0500728_00256413 Ga0500728_00264492 Ga0500728_00287790 Ga0500728_00291218 …
bins.833.fa	Ga0500728_00025001 Ga0500728_00026709 Ga0500728_00028775 Ga0500728_00033270 Ga0500728_00035149 Ga0500728_00038994 Ga0500728_00043286 Ga0500728_00044082 Ga0500728_00044472 Ga0500728_00044820 Ga0500728_00045500 Ga0500728_00051811 Ga0500728_00053481 Ga0500728_00058134 Ga0500728_00060135 Ga0500728_00061818 Ga0500728_00088581 Ga0500728_00089052 Ga0500728_00095595 Ga0500728_00096221 Ga0500728_00100736 …
bins.834.fa	Ga0500728_00014810 Ga0500728_00025057 Ga0500728_00038275 Ga0500728_00039159 Ga0500728_00045731 Ga0500728_00046726 Ga0500728_00049000 Ga0500728_00049226 Ga0500728_00050232 Ga0500728_00051708 Ga0500728_00055022 Ga0500728_00063088 Ga0500728_00067958 Ga0500728_00068266 Ga0500728_00070352 Ga0500728_00072036 Ga0500728_00080571 Ga0500728_00087969 Ga0500728_00094998 Ga0500728_00097596 Ga0500728_00098102 …
bins.836.fa	Ga0500728_00047132 Ga0500728_00071122 Ga0500728_00081148 Ga0500728_00120924 Ga0500728_00126648 Ga0500728_00135056 Ga0500728_00199815 Ga0500728_00221672 Ga0500728_00355991 Ga0500728_00530779 Ga0500728_00639891 Ga0500728_01183600 Ga0500728_01251670
bins.837.fa	Ga0500728_00111724 Ga0500728_00126216 Ga0500728_00179881 Ga0500728_00195474 Ga0500728_00212255 Ga0500728_00214953 Ga0500728_00220533 Ga0500728_00222797 Ga0500728_00273523 Ga0500728_00333755 Ga0500728_00343403 Ga0500728_00378955 Ga0500728_00384197 Ga0500728_00386444 Ga0500728_00398178 Ga0500728_00416846 Ga0500728_00477849 Ga0500728_00504192 Ga0500728_00510310 Ga0500728_00568565 Ga0500728_00570036 …
bins.838.fa	Ga0500728_00009027 Ga0500728_00019351 Ga0500728_00021194 Ga0500728_00026963 Ga0500728_00037165 Ga0500728_00038145 Ga0500728_00038259 Ga0500728_00040714 Ga0500728_00043437 Ga0500728_00044673 Ga0500728_00048317 Ga0500728_00048400 Ga0500728_00049119 Ga0500728_00051436 Ga0500728_00052089 Ga0500728_00053053 Ga0500728_00053765 Ga0500728_00054007 Ga0500728_00060765 Ga0500728_00062570 Ga0500728_00068358 …
bins.839.fa	Ga0500728_00073357 Ga0500728_00111647 Ga0500728_00153184 Ga0500728_00256021 Ga0500728_00270610 Ga0500728_00285277 Ga0500728_00345618 Ga0500728_00351623 Ga0500728_00452533 Ga0500728_00520087 Ga0500728_00527975 Ga0500728_00529988 Ga0500728_00531421 Ga0500728_00612172 Ga0500728_00620065 Ga0500728_00658397 Ga0500728_00751206 Ga0500728_00766522 Ga0500728_00776852 Ga0500728_00928057 Ga0500728_01222762 …
bins.84.fa	Ga0500728_00012399 Ga0500728_00023177 Ga0500728_00026307 Ga0500728_00035548 Ga0500728_00036955 Ga0500728_00044064 Ga0500728_00050518 Ga0500728_00057812 Ga0500728_00064388 Ga0500728_00064930 Ga0500728_00065110 Ga0500728_00078232 Ga0500728_00079054 Ga0500728_00084505 Ga0500728_00085123 Ga0500728_00087855 Ga0500728_00092328 Ga0500728_00095398 Ga0500728_00095577 Ga0500728_00104303 Ga0500728_00106408 …
bins.841.fa	Ga0500728_00039053 Ga0500728_00039844 Ga0500728_00053024 Ga0500728_00055014 Ga0500728_00058509 Ga0500728_00091468 Ga0500728_00092504 Ga0500728_00094860 Ga0500728_00097166 Ga0500728_00099060 Ga0500728_00100754 Ga0500728_00102217 Ga0500728_00117082 Ga0500728_00118976 Ga0500728_00123853 Ga0500728_00129298 Ga0500728_00130902 Ga0500728_00131719 Ga0500728_00137611 Ga0500728_00147320 Ga0500728_00151553 …
bins.842.fa	Ga0500728_00046463 Ga0500728_00053303 Ga0500728_00060535 Ga0500728_00064320 Ga0500728_00089260 Ga0500728_00099361 Ga0500728_00109655 Ga0500728_00118965 Ga0500728_00121869 Ga0500728_00124121 Ga0500728_00126142 Ga0500728_00129891 Ga0500728_00134455 Ga0500728_00143954 Ga0500728_00147830 Ga0500728_00147920 Ga0500728_00152880 Ga0500728_00156093 Ga0500728_00160285 Ga0500728_00161167 Ga0500728_00163891 …
bins.844.fa	Ga0500728_00077650 Ga0500728_00165003 Ga0500728_00184453 Ga0500728_00189271 Ga0500728_00208267 Ga0500728_00214622 Ga0500728_00258626 Ga0500728_00283349 Ga0500728_00346674 Ga0500728_00400047 Ga0500728_00419788 Ga0500728_00424280 Ga0500728_00428130 Ga0500728_00445625 Ga0500728_00457976 Ga0500728_00471839 Ga0500728_00537851 Ga0500728_00563909 Ga0500728_00579013 Ga0500728_00607145 Ga0500728_00641542 …
bins.845.fa	Ga0500728_00027627 Ga0500728_00041982 Ga0500728_00049785 Ga0500728_00050899 Ga0500728_00055002 Ga0500728_00058898 Ga0500728_00062211 Ga0500728_00062571 Ga0500728_00065722 Ga0500728_00075227 Ga0500728_00077010 Ga0500728_00078567 Ga0500728_00084629 Ga0500728_00088771 Ga0500728_00091229 Ga0500728_00091723 Ga0500728_00095251 Ga0500728_00095809 Ga0500728_00099158 Ga0500728_00103474 Ga0500728_00107556 …
bins.847.fa	Ga0500728_00019708 Ga0500728_00026146 Ga0500728_00026910 Ga0500728_00034198 Ga0500728_00035224 Ga0500728_00039750 Ga0500728_00041205 Ga0500728_00051335 Ga0500728_00053880 Ga0500728_00058039 Ga0500728_00059490 Ga0500728_00059717 Ga0500728_00060180 Ga0500728_00060726 Ga0500728_00061961 Ga0500728_00064135 Ga0500728_00066630 Ga0500728_00068378 Ga0500728_00070376 Ga0500728_00074190 Ga0500728_00074850 …
bins.848.fa	Ga0500728_00056126 Ga0500728_00149308 Ga0500728_00165812 Ga0500728_00204270 Ga0500728_00246408 Ga0500728_00265685 Ga0500728_00272935 Ga0500728_00286331 Ga0500728_00323377 Ga0500728_00324439 Ga0500728_00376252 Ga0500728_00476228 Ga0500728_00482916 Ga0500728_00751465 Ga0500728_00854503 Ga0500728_01012859 Ga0500728_01178638 Ga0500728_01436851 Ga0500728_02322382 Ga0500728_02816404 Ga0500728_02851943 …
bins.849.fa	Ga0500728_00044343 Ga0500728_00081111 Ga0500728_00140162 Ga0500728_00152838 Ga0500728_00290434 Ga0500728_00333369 Ga0500728_00344630 Ga0500728_00371328 Ga0500728_00476611 Ga0500728_00681067 Ga0500728_00684340 Ga0500728_00706970 Ga0500728_00789936 Ga0500728_00879417 Ga0500728_00909814 Ga0500728_01003862 Ga0500728_01016757 Ga0500728_01108470 Ga0500728_01328445 Ga0500728_01587144
bins.85.fa	Ga0500728_00000178 Ga0500728_00000361 Ga0500728_00000432 Ga0500728_00000592 Ga0500728_00000991 Ga0500728_00001064 Ga0500728_00001978 Ga0500728_00002119 Ga0500728_00002158 Ga0500728_00002276 Ga0500728_00002331 Ga0500728_00002339 Ga0500728_00002389 Ga0500728_00002532 Ga0500728_00002872 Ga0500728_00002881 Ga0500728_00003132 Ga0500728_00003266 Ga0500728_00004022 Ga0500728_00004219 Ga0500728_00004424 …
bins.850.fa	Ga0500728_00639520 Ga0500728_00755196 Ga0500728_01005008 Ga0500728_01079963 Ga0500728_01284957 Ga0500728_01341652 Ga0500728_01398510 Ga0500728_01480425 Ga0500728_01657841 Ga0500728_01682143 Ga0500728_01685484 Ga0500728_01708567 Ga0500728_01754078 Ga0500728_01877887 Ga0500728_01944895 Ga0500728_01969061 Ga0500728_01995082 Ga0500728_02008879 Ga0500728_02016078 Ga0500728_02029637 Ga0500728_02080719 …
bins.851.fa	Ga0500728_00062554 Ga0500728_00090417 Ga0500728_00096594 Ga0500728_00100789 Ga0500728_00148760 Ga0500728_00171543 Ga0500728_00176842 Ga0500728_00511633 Ga0500728_00545525 Ga0500728_00713450 Ga0500728_00792773 Ga0500728_00807365 Ga0500728_01043163 Ga0500728_01377353 Ga0500728_01523451 Ga0500728_01799631
bins.852.fa	Ga0500728_00067332 Ga0500728_00105280 Ga0500728_00109148 Ga0500728_00135867 Ga0500728_00271790 Ga0500728_00330229 Ga0500728_00336056 Ga0500728_00398321 Ga0500728_00407844 Ga0500728_00410407 Ga0500728_00410941 Ga0500728_00518792 Ga0500728_00558600 Ga0500728_00655517 Ga0500728_00727169 Ga0500728_00792717 Ga0500728_01140694 Ga0500728_01176945
bins.853.fa	Ga0500728_00067866 Ga0500728_00080758 Ga0500728_00088457 Ga0500728_00097103 Ga0500728_00131536 Ga0500728_00141020 Ga0500728_00190492 Ga0500728_00191382 Ga0500728_00210458 Ga0500728_00229878 Ga0500728_00265344 Ga0500728_00273915 Ga0500728_00327801 Ga0500728_00343157 Ga0500728_00363210 Ga0500728_00384984 Ga0500728_00390848 Ga0500728_00399581 Ga0500728_00430370 Ga0500728_00461702 Ga0500728_00480392 …
bins.854.fa	Ga0500728_00068812 Ga0500728_00069594 Ga0500728_00075216 Ga0500728_00076852 Ga0500728_00083302 Ga0500728_00090971 Ga0500728_00100135 Ga0500728_00102463 Ga0500728_00103631 Ga0500728_00108148 Ga0500728_00123318 Ga0500728_00127800 Ga0500728_00130567 Ga0500728_00140684 Ga0500728_00140793 Ga0500728_00141994 Ga0500728_00143373 Ga0500728_00143825 Ga0500728_00144522 Ga0500728_00150672 Ga0500728_00155722 …
bins.855.fa	Ga0500728_00075138 Ga0500728_00120552 Ga0500728_00134933 Ga0500728_00165367 Ga0500728_00188463 Ga0500728_00205811 Ga0500728_00213454 Ga0500728_00213467 Ga0500728_00239494 Ga0500728_00250407 Ga0500728_00251526 Ga0500728_00252981 Ga0500728_00272495 Ga0500728_00283528 Ga0500728_00285280 Ga0500728_00287736 Ga0500728_00290022 Ga0500728_00322779 Ga0500728_00356377 Ga0500728_00356433 Ga0500728_00388895 …
bins.856.fa	Ga0500728_00015748 Ga0500728_00047217 Ga0500728_00052277 Ga0500728_00059318 Ga0500728_00062604 Ga0500728_00066154 Ga0500728_00067355 Ga0500728_00073536 Ga0500728_00081041 Ga0500728_00086892 Ga0500728_00087166 Ga0500728_00091644 Ga0500728_00095354 Ga0500728_00095886 Ga0500728_00097631 Ga0500728_00098529 Ga0500728_00103524 Ga0500728_00108455 Ga0500728_00111477 Ga0500728_00113296 Ga0500728_00118675 …
bins.857.fa	Ga0500728_00229126 Ga0500728_00372188 Ga0500728_00419555 Ga0500728_00461029 Ga0500728_00516679 Ga0500728_00601491 Ga0500728_00602586 Ga0500728_00606851 Ga0500728_00724628 Ga0500728_00798797 Ga0500728_01073285 Ga0500728_01230998 Ga0500728_01283705 Ga0500728_01312953 Ga0500728_01342896 Ga0500728_01343024 Ga0500728_01416248 Ga0500728_01419767 Ga0500728_01462781 Ga0500728_01486285 Ga0500728_01510239 …
bins.858.fa	Ga0500728_00042514 Ga0500728_00105876 Ga0500728_00172783 Ga0500728_00224938 Ga0500728_00241640 Ga0500728_00298744 Ga0500728_00303695 Ga0500728_00310000 Ga0500728_00316134 Ga0500728_00339569 Ga0500728_00363796 Ga0500728_00451791 Ga0500728_00465732 Ga0500728_00555479 Ga0500728_00590692 Ga0500728_00672596 Ga0500728_00747825 Ga0500728_00954438 Ga0500728_01634401 Ga0500728_01666149 Ga0500728_01713112 …
bins.859.fa	Ga0500728_00067210 Ga0500728_00087370 Ga0500728_00108884 Ga0500728_00110778 Ga0500728_00119718 Ga0500728_00223509 Ga0500728_00249561 Ga0500728_00249647 Ga0500728_00283579 Ga0500728_00292556 Ga0500728_00325121 Ga0500728_00358228 Ga0500728_00501339 Ga0500728_00582780 Ga0500728_00924696 Ga0500728_00997880 Ga0500728_02474650 Ga0500728_02646631
bins.86.fa	Ga0500728_00000494 Ga0500728_00000881 Ga0500728_00000924 Ga0500728_00001348 Ga0500728_00001495 Ga0500728_00001678 Ga0500728_00001733 Ga0500728_00001854 Ga0500728_00001868 Ga0500728_00001939 Ga0500728_00001952 Ga0500728_00002129 Ga0500728_00002232 Ga0500728_00002789 Ga0500728_00002792 Ga0500728_00002828 Ga0500728_00002910 Ga0500728_00003305 Ga0500728_00003459 Ga0500728_00003758 Ga0500728_00003822 …
bins.860.fa	Ga0500728_00028252 Ga0500728_00035550 Ga0500728_00039281 Ga0500728_00040112 Ga0500728_00053165 Ga0500728_00055444 Ga0500728_00056623 Ga0500728_00059986 Ga0500728_00064870 Ga0500728_00087998 Ga0500728_00090010 Ga0500728_00097030 Ga0500728_00097514 Ga0500728_00102565 Ga0500728_00107913 Ga0500728_00109379 Ga0500728_00110544 Ga0500728_00116115 Ga0500728_00117125 Ga0500728_00126687 Ga0500728_00128011 …
bins.861.fa	Ga0500728_00063500 Ga0500728_00085759 Ga0500728_00089913 Ga0500728_00095089 Ga0500728_00121286 Ga0500728_00191033 Ga0500728_00192423 Ga0500728_00199276 Ga0500728_00200831 Ga0500728_00208851 Ga0500728_00212547 Ga0500728_00232631 Ga0500728_00243518 Ga0500728_00248354 Ga0500728_00249181 Ga0500728_00265474 Ga0500728_00281831 Ga0500728_00291818 Ga0500728_00292253 Ga0500728_00301024 Ga0500728_00301126 …
bins.862.fa	Ga0500728_00084085 Ga0500728_00109937 Ga0500728_00110820 Ga0500728_00166431 Ga0500728_00169398 Ga0500728_00201381 Ga0500728_00322177 Ga0500728_00366631 Ga0500728_00372893 Ga0500728_00384538 Ga0500728_00415454 Ga0500728_00426032 Ga0500728_00533862 Ga0500728_00643729 Ga0500728_00645145 Ga0500728_00761413 Ga0500728_00778144 Ga0500728_00828629 Ga0500728_00836172 Ga0500728_00850286 Ga0500728_00872777 …
bins.864.fa	Ga0500728_00036894 Ga0500728_00042177 Ga0500728_00044948 Ga0500728_00056047 Ga0500728_00063804 Ga0500728_00067360 Ga0500728_00072903 Ga0500728_00077258 Ga0500728_00088805 Ga0500728_00102273 Ga0500728_00114360 Ga0500728_00116046 Ga0500728_00125832 Ga0500728_00130543 Ga0500728_00132994 Ga0500728_00138235 Ga0500728_00157102 Ga0500728_00159326 Ga0500728_00171064 Ga0500728_00172208 Ga0500728_00179537 …
bins.865.fa	Ga0500728_00015500 Ga0500728_00031226 Ga0500728_00050685 Ga0500728_00066990 Ga0500728_00070281 Ga0500728_00077588 Ga0500728_00082111 Ga0500728_00094788 Ga0500728_00102590 Ga0500728_00108356 Ga0500728_00119109 Ga0500728_00124307 Ga0500728_00127405 Ga0500728_00129351 Ga0500728_00147829 Ga0500728_00149392 Ga0500728_00155040 Ga0500728_00163256 Ga0500728_00164197 Ga0500728_00164933 Ga0500728_00172196 …
bins.866.fa	Ga0500728_00071878 Ga0500728_00072417 Ga0500728_00090947 Ga0500728_00098008 Ga0500728_00105616 Ga0500728_00122113 Ga0500728_00167907 Ga0500728_00176566 Ga0500728_00208152 Ga0500728_00267863 Ga0500728_00324915 Ga0500728_00347619 Ga0500728_00461328 Ga0500728_00467870 Ga0500728_00476067 Ga0500728_00488562 Ga0500728_00490925 Ga0500728_00520259 Ga0500728_00599222 Ga0500728_00659154 Ga0500728_00735343 …
bins.867.fa	Ga0500728_00115576 Ga0500728_00120481 Ga0500728_00154637 Ga0500728_00159775 Ga0500728_00161483 Ga0500728_00172324 Ga0500728_00217480 Ga0500728_00256017 Ga0500728_00266973 Ga0500728_00283619 Ga0500728_00299020 Ga0500728_00303496 Ga0500728_00307293 Ga0500728_00308827 Ga0500728_00315296 Ga0500728_00318482 Ga0500728_00346392 Ga0500728_00349644 Ga0500728_00359109 Ga0500728_00379553 Ga0500728_00380770 …
bins.868.fa	Ga0500728_00045687 Ga0500728_00115683 Ga0500728_00119305 Ga0500728_00141059 Ga0500728_00165791 Ga0500728_00168105 Ga0500728_00169508 Ga0500728_00172458 Ga0500728_00177410 Ga0500728_00207903 Ga0500728_00218900 Ga0500728_00222692 Ga0500728_00235232 Ga0500728_00266222 Ga0500728_00269300 Ga0500728_00285506 Ga0500728_00289295 Ga0500728_00315850 Ga0500728_00318358 Ga0500728_00319660 Ga0500728_00323112 …
bins.869.fa	Ga0500728_00069936 Ga0500728_00093764 Ga0500728_00099952 Ga0500728_00163853 Ga0500728_00169883 Ga0500728_00192079 Ga0500728_00283986 Ga0500728_00294431 Ga0500728_00336621 Ga0500728_00343643 Ga0500728_00376518 Ga0500728_00400440 Ga0500728_00589882 Ga0500728_00606272 Ga0500728_00623893 Ga0500728_00651061 Ga0500728_00672952 Ga0500728_00691036 Ga0500728_00699242 Ga0500728_00709239 Ga0500728_00977944 …
bins.87.fa	Ga0500728_00000215 Ga0500728_00000288 Ga0500728_00000437 Ga0500728_00000450 Ga0500728_00000468 Ga0500728_00000563 Ga0500728_00001041 Ga0500728_00001045 Ga0500728_00001295 Ga0500728_00001564 Ga0500728_00002162 Ga0500728_00002222 Ga0500728_00002254 Ga0500728_00003157 Ga0500728_00003173 Ga0500728_00003332 Ga0500728_00003420 Ga0500728_00003466 Ga0500728_00004445 Ga0500728_00004615 Ga0500728_00005017 …
bins.870.fa	Ga0500728_00117923 Ga0500728_00123211 Ga0500728_00154477 Ga0500728_00184563 Ga0500728_00211099 Ga0500728_00229994 Ga0500728_00242839 Ga0500728_00249132 Ga0500728_00252689 Ga0500728_00264539 Ga0500728_00269888 Ga0500728_00292221 Ga0500728_00317681 Ga0500728_00321963 Ga0500728_00328693 Ga0500728_00343733 Ga0500728_00344237 Ga0500728_00344575 Ga0500728_00355022 Ga0500728_00362045 Ga0500728_00376987 …
bins.871.fa	Ga0500728_00046294 Ga0500728_00077188 Ga0500728_00085469 Ga0500728_00096901 Ga0500728_00099917 Ga0500728_00100041 Ga0500728_00103155 Ga0500728_00138250 Ga0500728_00153686 Ga0500728_00153932 Ga0500728_00164605 Ga0500728_00175316 Ga0500728_00185609 Ga0500728_00187480 Ga0500728_00198719 Ga0500728_00202300 Ga0500728_00205248 Ga0500728_00207596 Ga0500728_00220500 Ga0500728_00224022 Ga0500728_00224683 …
bins.872.fa	Ga0500728_00082796 Ga0500728_00106401 Ga0500728_00168723 Ga0500728_00206204 Ga0500728_00217413 Ga0500728_00249271 Ga0500728_00271901 Ga0500728_00353302 Ga0500728_00418103 Ga0500728_00426862 Ga0500728_00489529 Ga0500728_00516871 Ga0500728_00528298 Ga0500728_00667499 Ga0500728_00702662 Ga0500728_00751154 Ga0500728_00758369 Ga0500728_00786068 Ga0500728_00810217 Ga0500728_00976431 Ga0500728_01129845 …
bins.875.fa	Ga0500728_00000016 Ga0500728_00000025 Ga0500728_00000038 Ga0500728_00000046 Ga0500728_00000124 Ga0500728_00000153 Ga0500728_00000181 Ga0500728_00000184 Ga0500728_00000330 Ga0500728_00000631 Ga0500728_00000657 Ga0500728_00002825 Ga0500728_00004166 Ga0500728_00005068 Ga0500728_00005229 Ga0500728_00006840 Ga0500728_00009498 Ga0500728_00010825 Ga0500728_00028330 Ga0500728_00032190 Ga0500728_00067329 …
bins.878.fa	Ga0500728_00000024
bins.879.fa	Ga0500728_00000027 Ga0500728_00000044 Ga0500728_00000208 Ga0500728_00000219 Ga0500728_00000304 Ga0500728_00000336 Ga0500728_00000346 Ga0500728_00000418 Ga0500728_00000470 Ga0500728_00000502 Ga0500728_00000509 Ga0500728_00000536 Ga0500728_00000548 Ga0500728_00000605 Ga0500728_00000630 Ga0500728_00000642 Ga0500728_00000706 Ga0500728_00000711 Ga0500728_00000777 Ga0500728_00000780 Ga0500728_00000786 …
bins.88.fa	Ga0500728_00000179 Ga0500728_00000934 Ga0500728_00001112 Ga0500728_00001116 Ga0500728_00001856 Ga0500728_00002529 Ga0500728_00002888 Ga0500728_00003170 Ga0500728_00004682 Ga0500728_00004772 Ga0500728_00005626 Ga0500728_00007011 Ga0500728_00008095 Ga0500728_00009699 Ga0500728_00012119 Ga0500728_00020030 Ga0500728_00022920 Ga0500728_00024308 Ga0500728_00026534 Ga0500728_00030127 Ga0500728_00031675 …
bins.880.fa	Ga0500728_00000029 Ga0500728_00000076 Ga0500728_00000119 Ga0500728_00000126 Ga0500728_00000234 Ga0500728_00000248 Ga0500728_00000349 Ga0500728_00000415 Ga0500728_00000738 Ga0500728_00000760 Ga0500728_00000982 Ga0500728_00001016 Ga0500728_00001312 Ga0500728_00001957 Ga0500728_00002241 Ga0500728_00004243 Ga0500728_00005876 Ga0500728_00005960 Ga0500728_00007761 Ga0500728_00008366 Ga0500728_00008614 …
bins.885.fa	Ga0500728_00000086 Ga0500728_00000192 Ga0500728_00000332 Ga0500728_00000491 Ga0500728_00000552 Ga0500728_00000609 Ga0500728_00000747 Ga0500728_00000827 Ga0500728_00000877 Ga0500728_00000976 Ga0500728_00001013 Ga0500728_00001145 Ga0500728_00001158 Ga0500728_00001540 Ga0500728_00001574 Ga0500728_00001879 Ga0500728_00002282 Ga0500728_00002804 Ga0500728_00002835 Ga0500728_00002858 Ga0500728_00003539 …
bins.886.fa	Ga0500728_00000054 Ga0500728_00000089 Ga0500728_00000111 Ga0500728_00000771 Ga0500728_00000815 Ga0500728_00000857 Ga0500728_00001167 Ga0500728_00001232 Ga0500728_00001413 Ga0500728_00001869 Ga0500728_00001874 Ga0500728_00001889 Ga0500728_00002054 Ga0500728_00002106 Ga0500728_00002518 Ga0500728_00002593 Ga0500728_00002639 Ga0500728_00002651 Ga0500728_00002692 Ga0500728_00002709 Ga0500728_00003014 …
bins.889.fa	Ga0500728_00000100 Ga0500728_00002617 Ga0500728_00002755 Ga0500728_00004522 Ga0500728_00004925 Ga0500728_00005461 Ga0500728_00005559 Ga0500728_00007440 Ga0500728_00008780 Ga0500728_00009644 Ga0500728_00013116 Ga0500728_00013923 Ga0500728_00014747 Ga0500728_00016055 Ga0500728_00016864 Ga0500728_00017326 Ga0500728_00019925 Ga0500728_00024585 Ga0500728_00025966 Ga0500728_00028513 Ga0500728_00029952 …
bins.89.fa	Ga0500728_00111408 Ga0500728_00123190 Ga0500728_00141064 Ga0500728_00168331 Ga0500728_00173092 Ga0500728_00178003 Ga0500728_00178536 Ga0500728_00186441 Ga0500728_00208272 Ga0500728_00224359 Ga0500728_00228329 Ga0500728_00228853 Ga0500728_00252283 Ga0500728_00260189 Ga0500728_00276170 Ga0500728_00288412 Ga0500728_00288437 Ga0500728_00289351 Ga0500728_00298405 Ga0500728_00300787 Ga0500728_00312301 …
bins.896.fa	Ga0500728_00000043 Ga0500728_00000060 Ga0500728_00000098 Ga0500728_00000125 Ga0500728_00000209 Ga0500728_00000268 Ga0500728_00000289 Ga0500728_00000362 Ga0500728_00000446 Ga0500728_00000564 Ga0500728_00000618 Ga0500728_00000648 Ga0500728_00000828 Ga0500728_00000893 Ga0500728_00000933 Ga0500728_00000978 Ga0500728_00001019 Ga0500728_00001028 Ga0500728_00001097 Ga0500728_00001121 Ga0500728_00001141 …
bins.898.fa	Ga0500728_00000231 Ga0500728_00000249 Ga0500728_00000532 Ga0500728_00000555 Ga0500728_00000735 Ga0500728_00000838 Ga0500728_00000849 Ga0500728_00000939 Ga0500728_00000949 Ga0500728_00001117 Ga0500728_00001170 Ga0500728_00001398 Ga0500728_00001657 Ga0500728_00001696 Ga0500728_00002454 Ga0500728_00002805 Ga0500728_00003108 Ga0500728_00003296 Ga0500728_00003820 Ga0500728_00004529 Ga0500728_00004668 …
bins.899.fa	Ga0500728_00000257 Ga0500728_00000412 Ga0500728_00000471 Ga0500728_00000482 Ga0500728_00000826 Ga0500728_00000859 Ga0500728_00001137 Ga0500728_00001425 Ga0500728_00001572 Ga0500728_00001639 Ga0500728_00001794 Ga0500728_00002064 Ga0500728_00002310 Ga0500728_00002351 Ga0500728_00002468 Ga0500728_00002551 Ga0500728_00003130 Ga0500728_00003191 Ga0500728_00003220 Ga0500728_00003325 Ga0500728_00003326 …
bins.9.fa	Ga0500728_00112805 Ga0500728_00173682 Ga0500728_00225039 Ga0500728_00262351 Ga0500728_00265055 Ga0500728_00321598 Ga0500728_00325269 Ga0500728_00365407 Ga0500728_00443065 Ga0500728_00476863 Ga0500728_00487206 Ga0500728_00500613 Ga0500728_00560653 Ga0500728_00803625 Ga0500728_00810067 Ga0500728_00889231 Ga0500728_01050286
bins.90.fa	Ga0500728_00005638 Ga0500728_00007913 Ga0500728_00008510 Ga0500728_00009116 Ga0500728_00014636 Ga0500728_00015924 Ga0500728_00016173 Ga0500728_00025683 Ga0500728_00026734 Ga0500728_00027101 Ga0500728_00029501 Ga0500728_00029724 Ga0500728_00030894 Ga0500728_00036583 Ga0500728_00037684 Ga0500728_00039297 Ga0500728_00041358 Ga0500728_00041548 Ga0500728_00042726 Ga0500728_00043059 Ga0500728_00044383 …
bins.902.fa	Ga0500728_00000291 Ga0500728_00000538 Ga0500728_00000658 Ga0500728_00000793 Ga0500728_00000908 Ga0500728_00000971 Ga0500728_00002088 Ga0500728_00002327 Ga0500728_00002840 Ga0500728_00004123 Ga0500728_00004537 Ga0500728_00004876 Ga0500728_00005168 Ga0500728_00005363 Ga0500728_00006997 Ga0500728_00007266 Ga0500728_00007429 Ga0500728_00009048 Ga0500728_00010181 Ga0500728_00011464 Ga0500728_00011539 …
bins.905.fa	Ga0500728_00000341 Ga0500728_00000512 Ga0500728_00000707 Ga0500728_00000870 Ga0500728_00001334 Ga0500728_00001447 Ga0500728_00001481 Ga0500728_00001742 Ga0500728_00002139 Ga0500728_00002722 Ga0500728_00002799 Ga0500728_00003765 Ga0500728_00004222 Ga0500728_00004744 Ga0500728_00004986 Ga0500728_00005138 Ga0500728_00005569 Ga0500728_00005697 Ga0500728_00007067 Ga0500728_00007769 Ga0500728_00008783 …
bins.907.fa	Ga0500728_00000358 Ga0500728_00000448 Ga0500728_00000600 Ga0500728_00000727 Ga0500728_00000885 Ga0500728_00000936 Ga0500728_00001038 Ga0500728_00001048 Ga0500728_00001285 Ga0500728_00001464 Ga0500728_00001575 Ga0500728_00001728 Ga0500728_00002084 Ga0500728_00002235 Ga0500728_00002366 Ga0500728_00002455 Ga0500728_00002585 Ga0500728_00002592 Ga0500728_00002641 Ga0500728_00002697 Ga0500728_00002782 …
bins.908.fa	Ga0500728_00000371 Ga0500728_00000598 Ga0500728_00000932 Ga0500728_00001266 Ga0500728_00001321 Ga0500728_00001411 Ga0500728_00001641 Ga0500728_00001857 Ga0500728_00002015 Ga0500728_00002416 Ga0500728_00002424 Ga0500728_00002548 Ga0500728_00002640 Ga0500728_00002718 Ga0500728_00002823 Ga0500728_00003136 Ga0500728_00003209 Ga0500728_00003273 Ga0500728_00003330 Ga0500728_00003359 Ga0500728_00003627 …
bins.91.fa	Ga0500728_00064674 Ga0500728_00093973 Ga0500728_00140496 Ga0500728_00148922 Ga0500728_00165177 Ga0500728_00175385 Ga0500728_00177240 Ga0500728_00180418 Ga0500728_00189529 Ga0500728_00208068 Ga0500728_00229646 Ga0500728_00235203 Ga0500728_00267650 Ga0500728_00275744 Ga0500728_00276615 Ga0500728_00280627 Ga0500728_00281052 Ga0500728_00281292 Ga0500728_00281708 Ga0500728_00291403 Ga0500728_00295363 …
bins.910.fa	Ga0500728_00000382 Ga0500728_00000395 Ga0500728_00000402 Ga0500728_00000587 Ga0500728_00000749 Ga0500728_00000861 Ga0500728_00001198 Ga0500728_00001690 Ga0500728_00001959 Ga0500728_00002000 Ga0500728_00002150 Ga0500728_00002453 Ga0500728_00002460 Ga0500728_00002470 Ga0500728_00002557 Ga0500728_00002616 Ga0500728_00002700 Ga0500728_00002920 Ga0500728_00002971 Ga0500728_00002995 Ga0500728_00003042 …
bins.911.fa	Ga0500728_00000105 Ga0500728_00000384 Ga0500728_00000397 Ga0500728_00000405 Ga0500728_00000427 Ga0500728_00000901 Ga0500728_00000945 Ga0500728_00000980 Ga0500728_00001670 Ga0500728_00001796 Ga0500728_00001867 Ga0500728_00002659 Ga0500728_00002843 Ga0500728_00003237 Ga0500728_00003345 Ga0500728_00003387 Ga0500728_00003452 Ga0500728_00003561 Ga0500728_00004186 Ga0500728_00004252 Ga0500728_00004513 …
bins.913.fa	Ga0500728_00000433
bins.914.fa	Ga0500728_00000442 Ga0500728_00001057 Ga0500728_00002597 Ga0500728_00003341 Ga0500728_00005681 Ga0500728_00011027 Ga0500728_00011783 Ga0500728_00015706 Ga0500728_00029259 Ga0500728_00030195 Ga0500728_00031193 Ga0500728_00033493 Ga0500728_00037392 Ga0500728_00039171 Ga0500728_00051504 Ga0500728_00054081 Ga0500728_00060101 Ga0500728_00060846 Ga0500728_00063661 Ga0500728_00113426 Ga0500728_00120741 …
bins.915.fa	Ga0500728_00000466 Ga0500728_00000556 Ga0500728_00000622 Ga0500728_00000639 Ga0500728_00000922 Ga0500728_00001062 Ga0500728_00001148 Ga0500728_00001214 Ga0500728_00001435 Ga0500728_00001490 Ga0500728_00001602 Ga0500728_00001729 Ga0500728_00001969 Ga0500728_00001992 Ga0500728_00001993 Ga0500728_00002171 Ga0500728_00002301 Ga0500728_00002505 Ga0500728_00002742 Ga0500728_00002851 Ga0500728_00002898 …
bins.917.fa	Ga0500728_00000315 Ga0500728_00000479 Ga0500728_00000927 Ga0500728_00001622 Ga0500728_00001887 Ga0500728_00002007 Ga0500728_00002300 Ga0500728_00003391 Ga0500728_00003424 Ga0500728_00004147 Ga0500728_00004605 Ga0500728_00004887 Ga0500728_00005322 Ga0500728_00005409 Ga0500728_00005416 Ga0500728_00005620 Ga0500728_00007019 Ga0500728_00007613 Ga0500728_00008264 Ga0500728_00008902 Ga0500728_00010664 …
bins.918.fa	Ga0500728_00000085 Ga0500728_00000501 Ga0500728_00000601 Ga0500728_00000664 Ga0500728_00000701 Ga0500728_00000823 Ga0500728_00000836 Ga0500728_00001306 Ga0500728_00001449 Ga0500728_00001549 Ga0500728_00001851 Ga0500728_00002113 Ga0500728_00002244 Ga0500728_00002429 Ga0500728_00002653 Ga0500728_00002701 Ga0500728_00002771 Ga0500728_00002921 Ga0500728_00002975 Ga0500728_00003043 Ga0500728_00003151 …
bins.921.fa	Ga0500728_00000299 Ga0500728_00000508 Ga0500728_00000593 Ga0500728_00000621 Ga0500728_00000799 Ga0500728_00000970 Ga0500728_00001402 Ga0500728_00001443 Ga0500728_00001482 Ga0500728_00001581 Ga0500728_00001834 Ga0500728_00002137 Ga0500728_00002495 Ga0500728_00002587 Ga0500728_00003055 Ga0500728_00003323 Ga0500728_00003548 Ga0500728_00003566 Ga0500728_00003778 Ga0500728_00004059 Ga0500728_00004272 …
bins.922.fa	Ga0500728_00037899 Ga0500728_00043085 Ga0500728_00048502 Ga0500728_00052754 Ga0500728_00091646 Ga0500728_00096212 Ga0500728_00111692 Ga0500728_00137123 Ga0500728_00158864 Ga0500728_00165382 Ga0500728_00182362 Ga0500728_00189768 Ga0500728_00192452 Ga0500728_00208791 Ga0500728_00211061 Ga0500728_00213627 Ga0500728_00227196 Ga0500728_00257355 Ga0500728_00261981 Ga0500728_00271226 Ga0500728_00283493 …
bins.926.fa	Ga0500728_00000746 Ga0500728_00000996 Ga0500728_00002152 Ga0500728_00002527 Ga0500728_00002635 Ga0500728_00002710 Ga0500728_00002871 Ga0500728_00003150 Ga0500728_00003829 Ga0500728_00003974 Ga0500728_00004666 Ga0500728_00005623 Ga0500728_00006582 Ga0500728_00006611 Ga0500728_00006952 Ga0500728_00007253 Ga0500728_00007789 Ga0500728_00007801 Ga0500728_00008195 Ga0500728_00008635 Ga0500728_00008889 …
bins.932.fa	Ga0500728_00001037 Ga0500728_00001441 Ga0500728_00003487 Ga0500728_00004141 Ga0500728_00004281 Ga0500728_00004637 Ga0500728_00005369 Ga0500728_00006298 Ga0500728_00006348 Ga0500728_00006828 Ga0500728_00006926 Ga0500728_00007401 Ga0500728_00008103 Ga0500728_00008384 Ga0500728_00008416 Ga0500728_00008648 Ga0500728_00010045 Ga0500728_00010486 Ga0500728_00010707 Ga0500728_00010929 Ga0500728_00012240 …
bins.934.fa	Ga0500728_00001067 Ga0500728_00001181 Ga0500728_00001983 Ga0500728_00002114 Ga0500728_00002303 Ga0500728_00003059 Ga0500728_00003929 Ga0500728_00004608 Ga0500728_00005056 Ga0500728_00005248 Ga0500728_00005296 Ga0500728_00006254 Ga0500728_00006415 Ga0500728_00006801 Ga0500728_00007652 Ga0500728_00007986 Ga0500728_00007994 Ga0500728_00008642 Ga0500728_00008844 Ga0500728_00010123 Ga0500728_00010374 …
bins.936.fa	Ga0500728_00001094 Ga0500728_00001941 Ga0500728_00003001 Ga0500728_00003071 Ga0500728_00004475 Ga0500728_00004774 Ga0500728_00004807 Ga0500728_00005072 Ga0500728_00005212 Ga0500728_00005450 Ga0500728_00005889 Ga0500728_00006062 Ga0500728_00007748 Ga0500728_00008098 Ga0500728_00009663 Ga0500728_00009821 Ga0500728_00010416 Ga0500728_00011251 Ga0500728_00012571 Ga0500728_00018179 Ga0500728_00019892 …
bins.938.fa	Ga0500728_00000050 Ga0500728_00000146 Ga0500728_00000283 Ga0500728_00000338 Ga0500728_00000444 Ga0500728_00000946 Ga0500728_00001049 Ga0500728_00001129 Ga0500728_00001154 Ga0500728_00001206 Ga0500728_00001476 Ga0500728_00001499 Ga0500728_00001571 Ga0500728_00001785 Ga0500728_00001945 Ga0500728_00002014 Ga0500728_00002263 Ga0500728_00002278 Ga0500728_00002410 Ga0500728_00002434 Ga0500728_00002491 …
bins.94.fa	Ga0500728_00000545 Ga0500728_00004526 Ga0500728_00004720 Ga0500728_00005617 Ga0500728_00005732 Ga0500728_00006021 Ga0500728_00006813 Ga0500728_00007497 Ga0500728_00008388 Ga0500728_00009591 Ga0500728_00009719 Ga0500728_00010035 Ga0500728_00010134 Ga0500728_00010168 Ga0500728_00010537 Ga0500728_00011218 Ga0500728_00012121 Ga0500728_00012806 Ga0500728_00012882 Ga0500728_00012888 Ga0500728_00013867 …
bins.940.fa	Ga0500728_00001343 Ga0500728_00002864 Ga0500728_00005026 Ga0500728_00005868 Ga0500728_00005885 Ga0500728_00011980 Ga0500728_00014400 Ga0500728_00014910 Ga0500728_00015206 Ga0500728_00017404 Ga0500728_00017823 Ga0500728_00019309 Ga0500728_00021113 Ga0500728_00023263 Ga0500728_00024531 Ga0500728_00025907 Ga0500728_00025973 Ga0500728_00026260 Ga0500728_00027452 Ga0500728_00029601 Ga0500728_00030286 …
bins.941.fa	Ga0500728_00001853 Ga0500728_00004201 Ga0500728_00008245 Ga0500728_00022269 Ga0500728_00024385 Ga0500728_00031132 Ga0500728_00031262 Ga0500728_00033319 Ga0500728_00043389 Ga0500728_00054371 Ga0500728_00058127 Ga0500728_00060272 Ga0500728_00061698 Ga0500728_00064732 Ga0500728_00067625 Ga0500728_00069589 Ga0500728_00075790 Ga0500728_00077364 Ga0500728_00080733 Ga0500728_00100717 Ga0500728_00101290 …
bins.942.fa	Ga0500728_00001383 Ga0500728_00010253 Ga0500728_00041885 Ga0500728_00133228 Ga0500728_00176498 Ga0500728_00411380 Ga0500728_02015958
bins.943.fa	Ga0500728_00001095 Ga0500728_00001430 Ga0500728_00002029 Ga0500728_00002831 Ga0500728_00004817 Ga0500728_00006025 Ga0500728_00006781 Ga0500728_00006786 Ga0500728_00007214 Ga0500728_00007256 Ga0500728_00007408 Ga0500728_00007544 Ga0500728_00007567 Ga0500728_00007835 Ga0500728_00008606 Ga0500728_00010561 Ga0500728_00010674 Ga0500728_00011725 Ga0500728_00013950 Ga0500728_00015413 Ga0500728_00015666 …
bins.944.fa	Ga0500728_00001066 Ga0500728_00001466 Ga0500728_00001516 Ga0500728_00001548 Ga0500728_00001681 Ga0500728_00001750 Ga0500728_00001786 Ga0500728_00001836 Ga0500728_00002173 Ga0500728_00002305 Ga0500728_00002348 Ga0500728_00002726 Ga0500728_00002757 Ga0500728_00002867 Ga0500728_00002895 Ga0500728_00003015 Ga0500728_00003213 Ga0500728_00003367 Ga0500728_00003433 Ga0500728_00003461 Ga0500728_00003463 …
[truncated: 36 more rows]
