# Supplementary material for: Terabase-Scale Coassembly of a Tropical Soil Microbiome
Source: Microbiol Spectr. 2023 Jun 13;11(4):e00200-23. doi: 10.1128/spectrum.00200-23 (PMC10434106; doi:10.1128/spectrum.00200-23)
Supplement: Supplemental file 2 — Table S2. Download spectrum.00200-23-s0002.txt, TXT file, 2.1 MB [file spectrum.00200-23-s0002.txt]

# Bin name List of contigs
GRE.SIPMG.052b4f22_bin.12	Ga0318524_10000165 Ga0318524_10000215 Ga0318524_10000242 Ga0318524_10000348 Ga0318524_10000381 Ga0318524_10000396 Ga0318524_10000402 Ga0318524_10000433 Ga0318524_10000451 Ga0318524_10000484 Ga0318524_10000540 Ga0318524_10000546 Ga0318524_10000595 Ga0318524_10000629 Ga0318524_10000695 Ga0318524_10000732 Ga0318524_10000802 Ga0318524_10000890 Ga0318524_10000900 Ga0318524_10001000 Ga0318524_10001015 …
GRE.SIPMG.052b4f22_bin.13	Ga0318524_10000050 Ga0318524_10000076 Ga0318524_10000092 Ga0318524_10000098 Ga0318524_10000099 Ga0318524_10000101 Ga0318524_10000103 Ga0318524_10000105 Ga0318524_10000112 Ga0318524_10000114 Ga0318524_10000122 Ga0318524_10000127 Ga0318524_10000145 Ga0318524_10000151 Ga0318524_10000158 Ga0318524_10000193 Ga0318524_10000200 Ga0318524_10000201 Ga0318524_10000202 Ga0318524_10000207 Ga0318524_10000217 …
GRE.SIPMG.052b4f22_bin.24	Ga0318524_10000001 Ga0318524_10000002 Ga0318524_10000006 Ga0318524_10000011 Ga0318524_10000013 Ga0318524_10000015 Ga0318524_10000016 Ga0318524_10000022 Ga0318524_10000023 Ga0318524_10000028 Ga0318524_10000036 Ga0318524_10000040 Ga0318524_10000041 Ga0318524_10000047 Ga0318524_10000051 Ga0318524_10000052 Ga0318524_10000053 Ga0318524_10000055 Ga0318524_10000056 Ga0318524_10000058 Ga0318524_10000059 …
GRE.SIPMG.052b4f22_bin.3	Ga0318524_10000071 Ga0318524_10000128 Ga0318524_10000134 Ga0318524_10000161 Ga0318524_10000174 Ga0318524_10000182 Ga0318524_10000187 Ga0318524_10000195 Ga0318524_10000211 Ga0318524_10000245 Ga0318524_10000270 Ga0318524_10000277 Ga0318524_10000281 Ga0318524_10000284 Ga0318524_10000305 Ga0318524_10000306 Ga0318524_10000309 Ga0318524_10000338 Ga0318524_10000342 Ga0318524_10000372 Ga0318524_10000379 …
GRE.SIPMG.052b4f22_bin.9	Ga0318524_10000087 Ga0318524_10000089 Ga0318524_10000124 Ga0318524_10000131 Ga0318524_10000154 Ga0318524_10000230 Ga0318524_10000297 Ga0318524_10000317 Ga0318524_10000318 Ga0318524_10000327 Ga0318524_10000431 Ga0318524_10000454 Ga0318524_10000467 Ga0318524_10000471 Ga0318524_10000485 Ga0318524_10000545 Ga0318524_10000575 Ga0318524_10000598 Ga0318524_10000640 Ga0318524_10000725 Ga0318524_10000733 …
GRE.SIPMG.052b4f23_bin.11	Ga0318525_10000026 Ga0318525_10000027 Ga0318525_10000032 Ga0318525_10000051 Ga0318525_10000054 Ga0318525_10000057 Ga0318525_10000059 Ga0318525_10000070 Ga0318525_10000072 Ga0318525_10000076 Ga0318525_10000093 Ga0318525_10000097 Ga0318525_10000103 Ga0318525_10000105 Ga0318525_10000108 Ga0318525_10000119 Ga0318525_10000140 Ga0318525_10000143 Ga0318525_10000148 Ga0318525_10000149 Ga0318525_10000164 …
GRE.SIPMG.052b4f23_bin.14	Ga0318525_10000001 Ga0318525_10000004 Ga0318525_10000005 Ga0318525_10000006 Ga0318525_10000007 Ga0318525_10000009 Ga0318525_10000010 Ga0318525_10000011 Ga0318525_10000013 Ga0318525_10000016 Ga0318525_10000017 Ga0318525_10000019 Ga0318525_10000020 Ga0318525_10000023 Ga0318525_10000024 Ga0318525_10000025 Ga0318525_10000028 Ga0318525_10000029 Ga0318525_10000031 Ga0318525_10000034 Ga0318525_10000035 …
GRE.SIPMG.052b4f23_bin.16	Ga0318525_10000110 Ga0318525_10000158 Ga0318525_10000205 Ga0318525_10000291 Ga0318525_10000309 Ga0318525_10000371 Ga0318525_10000392 Ga0318525_10000433 Ga0318525_10000564 Ga0318525_10000693 Ga0318525_10000699 Ga0318525_10000759 Ga0318525_10000827 Ga0318525_10000947 Ga0318525_10001001 Ga0318525_10001113 Ga0318525_10001291 Ga0318525_10001297 Ga0318525_10001345 Ga0318525_10001421 Ga0318525_10001457 …
GRE.SIPMG.052b4f23_bin.28	Ga0318525_10000055 Ga0318525_10000079 Ga0318525_10000096 Ga0318525_10000115 Ga0318525_10000121 Ga0318525_10000125 Ga0318525_10000127 Ga0318525_10000166 Ga0318525_10000178 Ga0318525_10000199 Ga0318525_10000201 Ga0318525_10000227 Ga0318525_10000229 Ga0318525_10000232 Ga0318525_10000239 Ga0318525_10000259 Ga0318525_10000260 Ga0318525_10000292 Ga0318525_10000319 Ga0318525_10000322 Ga0318525_10000324 …
GRE.SIPMG.052b4f24_bin.2	Ga0318526_10000009 Ga0318526_10000016 Ga0318526_10000021 Ga0318526_10000025 Ga0318526_10000028 Ga0318526_10000038 Ga0318526_10000045 Ga0318526_10000056 Ga0318526_10000062 Ga0318526_10000078 Ga0318526_10000092 Ga0318526_10000101 Ga0318526_10000111 Ga0318526_10000122 Ga0318526_10000131 Ga0318526_10000139 Ga0318526_10000140 Ga0318526_10000144 Ga0318526_10000148 Ga0318526_10000150 Ga0318526_10000154 …
GRE.SIPMG.052b4f24_bin.4	Ga0318526_10000004 Ga0318526_10000005 Ga0318526_10000010 Ga0318526_10000013 Ga0318526_10000014 Ga0318526_10000017 Ga0318526_10000018 Ga0318526_10000020 Ga0318526_10000022 Ga0318526_10000026 Ga0318526_10000031 Ga0318526_10000033 Ga0318526_10000035 Ga0318526_10000049 Ga0318526_10000051 Ga0318526_10000055 Ga0318526_10000057 Ga0318526_10000058 Ga0318526_10000065 Ga0318526_10000068 Ga0318526_10000071 …
GRE.SIPMG.052b4f26_bin.10	Ga0318528_10000127 Ga0318528_10000183 Ga0318528_10000277 Ga0318528_10000325 Ga0318528_10000409 Ga0318528_10000442 Ga0318528_10000457 Ga0318528_10000540 Ga0318528_10000555 Ga0318528_10000585 Ga0318528_10000592 Ga0318528_10000609 Ga0318528_10000611 Ga0318528_10000614 Ga0318528_10000682 Ga0318528_10000687 Ga0318528_10000708 Ga0318528_10000713 Ga0318528_10000786 Ga0318528_10000794 Ga0318528_10000817 …
GRE.SIPMG.052b4f26_bin.14	Ga0318528_10000193 Ga0318528_10000236 Ga0318528_10000266 Ga0318528_10000315 Ga0318528_10000334 Ga0318528_10000424 Ga0318528_10000560 Ga0318528_10000603 Ga0318528_10000606 Ga0318528_10000618 Ga0318528_10000626 Ga0318528_10000747 Ga0318528_10000782 Ga0318528_10000807 Ga0318528_10000877 Ga0318528_10000902 Ga0318528_10000912 Ga0318528_10000981 Ga0318528_10001006 Ga0318528_10001041 Ga0318528_10001050 …
GRE.SIPMG.052b4f26_bin.19	Ga0318528_10000022 Ga0318528_10000024 Ga0318528_10000076 Ga0318528_10000082 Ga0318528_10000113 Ga0318528_10000115 Ga0318528_10000120 Ga0318528_10000148 Ga0318528_10000155 Ga0318528_10000164 Ga0318528_10000180 Ga0318528_10000182 Ga0318528_10000188 Ga0318528_10000195 Ga0318528_10000203 Ga0318528_10000209 Ga0318528_10000218 Ga0318528_10000230 Ga0318528_10000248 Ga0318528_10000254 Ga0318528_10000257 …
GRE.SIPMG.052b4f26_bin.20	Ga0318528_10000030 Ga0318528_10000101 Ga0318528_10000110 Ga0318528_10000118 Ga0318528_10000135 Ga0318528_10000185 Ga0318528_10000217 Ga0318528_10000251 Ga0318528_10000261 Ga0318528_10000314 Ga0318528_10000377 Ga0318528_10000380 Ga0318528_10000407 Ga0318528_10000443 Ga0318528_10000488 Ga0318528_10000542 Ga0318528_10000565 Ga0318528_10000620 Ga0318528_10000631 Ga0318528_10000643 Ga0318528_10000691 …
GRE.SIPMG.052b4f26_bin.21	Ga0318528_10000003 Ga0318528_10000006 Ga0318528_10000009 Ga0318528_10000015 Ga0318528_10000018 Ga0318528_10000021 Ga0318528_10000041 Ga0318528_10000043 Ga0318528_10000045 Ga0318528_10000047 Ga0318528_10000049 Ga0318528_10000062 Ga0318528_10000065 Ga0318528_10000069 Ga0318528_10000075 Ga0318528_10000088 Ga0318528_10000107 Ga0318528_10000109 Ga0318528_10000128 Ga0318528_10000137 Ga0318528_10000138 …
GRE.SIPMG.053b4f24_bin.3	Ga0318530_10000019 Ga0318530_10000039 Ga0318530_10000085 Ga0318530_10000091 Ga0318530_10000100 Ga0318530_10000110 Ga0318530_10000111 Ga0318530_10000128 Ga0318530_10000156 Ga0318530_10000157 Ga0318530_10000165 Ga0318530_10000174 Ga0318530_10000187 Ga0318530_10000200 Ga0318530_10000213 Ga0318530_10000221 Ga0318530_10000222 Ga0318530_10000232 Ga0318530_10000246 Ga0318530_10000250 Ga0318530_10000251 …
GRE.SIPMG.053b4f26_bin.4	Ga0318532_10000009 Ga0318532_10000010 Ga0318532_10000012 Ga0318532_10000013 Ga0318532_10000015 Ga0318532_10000017 Ga0318532_10000019 Ga0318532_10000021 Ga0318532_10000029 Ga0318532_10000030 Ga0318532_10000033 Ga0318532_10000034 Ga0318532_10000036 Ga0318532_10000039 Ga0318532_10000052 Ga0318532_10000057 Ga0318532_10000061 Ga0318532_10000064 Ga0318532_10000071 Ga0318532_10000076 Ga0318532_10000082 …
GRE.SIPMG.053b4f27_bin.10	Ga0318533_10000009 Ga0318533_10000016 Ga0318533_10000019 Ga0318533_10000048 Ga0318533_10000073 Ga0318533_10000085 Ga0318533_10000087 Ga0318533_10000092 Ga0318533_10000099 Ga0318533_10000123 Ga0318533_10000135 Ga0318533_10000152 Ga0318533_10000158 Ga0318533_10000198 Ga0318533_10000211 Ga0318533_10000214 Ga0318533_10000217 Ga0318533_10000221 Ga0318533_10000256 Ga0318533_10000271 Ga0318533_10000273 …
GRE.SIPMG.053b4f27_bin.27	Ga0318533_10000021 Ga0318533_10000043 Ga0318533_10000055 Ga0318533_10000094 Ga0318533_10000097 Ga0318533_10000111 Ga0318533_10000119 Ga0318533_10000124 Ga0318533_10000131 Ga0318533_10000195 Ga0318533_10000206 Ga0318533_10000231 Ga0318533_10000243 Ga0318533_10000257 Ga0318533_10000266 Ga0318533_10000280 Ga0318533_10000295 Ga0318533_10000297 Ga0318533_10000301 Ga0318533_10000306 Ga0318533_10000313 …
GRE.SIPMG.053b4f27_bin.8	Ga0318533_10000013 Ga0318533_10000018 Ga0318533_10000044 Ga0318533_10000052 Ga0318533_10000105 Ga0318533_10000149 Ga0318533_10000184 Ga0318533_10000234 Ga0318533_10000251 Ga0318533_10000255 Ga0318533_10000265 Ga0318533_10000294 Ga0318533_10000369 Ga0318533_10000414 Ga0318533_10000416 Ga0318533_10000443 Ga0318533_10000474 Ga0318533_10000481 Ga0318533_10000522 Ga0318533_10000536 Ga0318533_10000559 …
GRE.SIPMG.065b5f19_bin.13	Ga0318557_10000035 Ga0318557_10000049 Ga0318557_10000118 Ga0318557_10000122 Ga0318557_10000123 Ga0318557_10000141 Ga0318557_10000143 Ga0318557_10000144 Ga0318557_10000159 Ga0318557_10000161 Ga0318557_10000172 Ga0318557_10000175 Ga0318557_10000177 Ga0318557_10000208 Ga0318557_10000221 Ga0318557_10000242 Ga0318557_10000245 Ga0318557_10000249 Ga0318557_10000260 Ga0318557_10000281 Ga0318557_10000306 …
GRE.SIPMG.065b5f19_bin.14	Ga0318557_10000022 Ga0318557_10000026 Ga0318557_10000027 Ga0318557_10000033 Ga0318557_10000042 Ga0318557_10000044 Ga0318557_10000053 Ga0318557_10000087 Ga0318557_10000100 Ga0318557_10000106 Ga0318557_10000108 Ga0318557_10000109 Ga0318557_10000130 Ga0318557_10000134 Ga0318557_10000149 Ga0318557_10000158 Ga0318557_10000164 Ga0318557_10000257 Ga0318557_10000263 Ga0318557_10000270 Ga0318557_10000280 …
GRE.SIPMG.065b5f19_bin.19	Ga0318557_10000031 Ga0318557_10000038 Ga0318557_10000039 Ga0318557_10000050 Ga0318557_10000064 Ga0318557_10000068 Ga0318557_10000071 Ga0318557_10000080 Ga0318557_10000083 Ga0318557_10000092 Ga0318557_10000094 Ga0318557_10000103 Ga0318557_10000105 Ga0318557_10000113 Ga0318557_10000116 Ga0318557_10000125 Ga0318557_10000135 Ga0318557_10000142 Ga0318557_10000148 Ga0318557_10000151 Ga0318557_10000153 …
GRE.SIPMG.065b5f19_bin.8	Ga0318557_10000011 Ga0318557_10000016 Ga0318557_10000019 Ga0318557_10000023 Ga0318557_10000043 Ga0318557_10000052 Ga0318557_10000054 Ga0318557_10000059 Ga0318557_10000073 Ga0318557_10000078 Ga0318557_10000110 Ga0318557_10000155 Ga0318557_10000157 Ga0318557_10000190 Ga0318557_10000191 Ga0318557_10000192 Ga0318557_10000230 Ga0318557_10000241 Ga0318557_10000252 Ga0318557_10000253 Ga0318557_10000274 …
GRE.SIPMG.065b5f20_bin.10	Ga0318558_10000021 Ga0318558_10000024 Ga0318558_10000031 Ga0318558_10000073 Ga0318558_10000090 Ga0318558_10000106 Ga0318558_10000122 Ga0318558_10000127 Ga0318558_10000134 Ga0318558_10000135 Ga0318558_10000144 Ga0318558_10000167 Ga0318558_10000168 Ga0318558_10000179 Ga0318558_10000183 Ga0318558_10000212 Ga0318558_10000216 Ga0318558_10000225 Ga0318558_10000234 Ga0318558_10000243 Ga0318558_10000250 …
GRE.SIPMG.065b5f20_bin.25	Ga0318558_10000009 Ga0318558_10000039 Ga0318558_10000056 Ga0318558_10000062 Ga0318558_10000065 Ga0318558_10000068 Ga0318558_10000076 Ga0318558_10000082 Ga0318558_10000087 Ga0318558_10000116 Ga0318558_10000128 Ga0318558_10000130 Ga0318558_10000136 Ga0318558_10000151 Ga0318558_10000152 Ga0318558_10000155 Ga0318558_10000157 Ga0318558_10000172 Ga0318558_10000173 Ga0318558_10000176 Ga0318558_10000198 …
GRE.SIPMG.065b5f20_bin.3	Ga0318558_10000020 Ga0318558_10000027 Ga0318558_10000040 Ga0318558_10000070 Ga0318558_10000075 Ga0318558_10000085 Ga0318558_10000104 Ga0318558_10000124 Ga0318558_10000147 Ga0318558_10000148 Ga0318558_10000154 Ga0318558_10000156 Ga0318558_10000188 Ga0318558_10000213 Ga0318558_10000220 Ga0318558_10000229 Ga0318558_10000275 Ga0318558_10000279 Ga0318558_10000303 Ga0318558_10000318 Ga0318558_10000319 …
GRE.SIPMG.065b5f21_bin.18	Ga0318559_10000028 Ga0318559_10000062 Ga0318559_10000081 Ga0318559_10000087 Ga0318559_10000138 Ga0318559_10000158 Ga0318559_10000178 Ga0318559_10000204 Ga0318559_10000206 Ga0318559_10000215 Ga0318559_10000216 Ga0318559_10000225 Ga0318559_10000227 Ga0318559_10000240 Ga0318559_10000242 Ga0318559_10000261 Ga0318559_10000268 Ga0318559_10000271 Ga0318559_10000281 Ga0318559_10000290 Ga0318559_10000291 …
GRE.SIPMG.065b5f21_bin.7	Ga0318559_10000023 Ga0318559_10000027 Ga0318559_10000030 Ga0318559_10000031 Ga0318559_10000040 Ga0318559_10000045 Ga0318559_10000053 Ga0318559_10000059 Ga0318559_10000060 Ga0318559_10000074 Ga0318559_10000085 Ga0318559_10000089 Ga0318559_10000093 Ga0318559_10000094 Ga0318559_10000098 Ga0318559_10000107 Ga0318559_10000110 Ga0318559_10000130 Ga0318559_10000147 Ga0318559_10000155 Ga0318559_10000163 …
GRE.SIPMG.065b5f21_bin.8	Ga0318559_10000007 Ga0318559_10000014 Ga0318559_10000055 Ga0318559_10000056 Ga0318559_10000058 Ga0318559_10000073 Ga0318559_10000088 Ga0318559_10000102 Ga0318559_10000106 Ga0318559_10000116 Ga0318559_10000131 Ga0318559_10000134 Ga0318559_10000137 Ga0318559_10000151 Ga0318559_10000152 Ga0318559_10000167 Ga0318559_10000168 Ga0318559_10000172 Ga0318559_10000185 Ga0318559_10000187 Ga0318559_10000189 …
GRE.SIPMG.065b5f22_bin.14	Ga0318560_10000027 Ga0318560_10000043 Ga0318560_10000088 Ga0318560_10000173 Ga0318560_10000201 Ga0318560_10000214 Ga0318560_10000246 Ga0318560_10000256 Ga0318560_10000276 Ga0318560_10000310 Ga0318560_10000327 Ga0318560_10000369 Ga0318560_10000461 Ga0318560_10000469 Ga0318560_10000471 Ga0318560_10000516 Ga0318560_10000525 Ga0318560_10000538 Ga0318560_10000547 Ga0318560_10000600 Ga0318560_10000645 …
GRE.SIPMG.065b5f22_bin.27	Ga0318560_10000062 Ga0318560_10000191 Ga0318560_10000225 Ga0318560_10000257 Ga0318560_10000280 Ga0318560_10000286 Ga0318560_10000298 Ga0318560_10000300 Ga0318560_10000323 Ga0318560_10000351 Ga0318560_10000363 Ga0318560_10000372 Ga0318560_10000394 Ga0318560_10000396 Ga0318560_10000401 Ga0318560_10000408 Ga0318560_10000413 Ga0318560_10000421 Ga0318560_10000481 Ga0318560_10000487 Ga0318560_10000500 …
GRE.SIPMG.065b5f22_bin.8	Ga0318560_10000059 Ga0318560_10000133 Ga0318560_10000180 Ga0318560_10000200 Ga0318560_10000217 Ga0318560_10000218 Ga0318560_10000226 Ga0318560_10000238 Ga0318560_10000253 Ga0318560_10000266 Ga0318560_10000268 Ga0318560_10000272 Ga0318560_10000290 Ga0318560_10000381 Ga0318560_10000410 Ga0318560_10000419 Ga0318560_10000426 Ga0318560_10000477 Ga0318560_10000484 Ga0318560_10000506 Ga0318560_10000523 …
GRE.SIPMG.066b5f18_bin.10	Ga0318562_10000004 Ga0318562_10000007 Ga0318562_10000009 Ga0318562_10000013 Ga0318562_10000021 Ga0318562_10000036 Ga0318562_10000042 Ga0318562_10000047 Ga0318562_10000054 Ga0318562_10000076 Ga0318562_10000088 Ga0318562_10000092 Ga0318562_10000104 Ga0318562_10000112 Ga0318562_10000113 Ga0318562_10000117 Ga0318562_10000118 Ga0318562_10000122 Ga0318562_10000126 Ga0318562_10000129 Ga0318562_10000143 …
GRE.SIPMG.066b5f18_bin.14	Ga0318562_10000056 Ga0318562_10000085 Ga0318562_10000089 Ga0318562_10000090 Ga0318562_10000102 Ga0318562_10000108 Ga0318562_10000109 Ga0318562_10000124 Ga0318562_10000150 Ga0318562_10000155 Ga0318562_10000162 Ga0318562_10000163 Ga0318562_10000165 Ga0318562_10000177 Ga0318562_10000182 Ga0318562_10000186 Ga0318562_10000187 Ga0318562_10000190 Ga0318562_10000201 Ga0318562_10000205 Ga0318562_10000206 …
GRE.SIPMG.066b5f18_bin.15	Ga0318562_10000164 Ga0318562_10000219 Ga0318562_10000259 Ga0318562_10000281 Ga0318562_10000305 Ga0318562_10000333 Ga0318562_10000365 Ga0318562_10000379 Ga0318562_10000381 Ga0318562_10000407 Ga0318562_10000413 Ga0318562_10000414 Ga0318562_10000423 Ga0318562_10000425 Ga0318562_10000432 Ga0318562_10000457 Ga0318562_10000500 Ga0318562_10000517 Ga0318562_10000527 Ga0318562_10000538 Ga0318562_10000543 …
GRE.SIPMG.066b5f18_bin.17	Ga0318562_10000709 Ga0318562_10000769 Ga0318562_10000914 Ga0318562_10000937 Ga0318562_10001167 Ga0318562_10001261 Ga0318562_10001278 Ga0318562_10001284 Ga0318562_10001457 Ga0318562_10001487 Ga0318562_10001535 Ga0318562_10001639 Ga0318562_10001777 Ga0318562_10001863 Ga0318562_10001876 Ga0318562_10001881 Ga0318562_10001940 Ga0318562_10001952 Ga0318562_10002036 Ga0318562_10002143 Ga0318562_10002221 …
GRE.SIPMG.066b5f18_bin.18	Ga0318562_10000003 Ga0318562_10000005 Ga0318562_10000015 Ga0318562_10000019 Ga0318562_10000024 Ga0318562_10000026 Ga0318562_10000030 Ga0318562_10000032 Ga0318562_10000041 Ga0318562_10000043 Ga0318562_10000051 Ga0318562_10000058 Ga0318562_10000061 Ga0318562_10000063 Ga0318562_10000066 Ga0318562_10000074 Ga0318562_10000078 Ga0318562_10000081 Ga0318562_10000100 Ga0318562_10000105 Ga0318562_10000130 …
GRE.SIPMG.066b5f18_bin.21	Ga0318562_10000134 Ga0318562_10000135 Ga0318562_10000166 Ga0318562_10000189 Ga0318562_10000261 Ga0318562_10000300 Ga0318562_10000311 Ga0318562_10000384 Ga0318562_10000429 Ga0318562_10000461 Ga0318562_10000474 Ga0318562_10000514 Ga0318562_10000533 Ga0318562_10000556 Ga0318562_10000578 Ga0318562_10000622 Ga0318562_10000626 Ga0318562_10000648 Ga0318562_10000691 Ga0318562_10000695 Ga0318562_10000708 …
GRE.SIPMG.066b5f18_bin.5	Ga0318562_10000049 Ga0318562_10000215 Ga0318562_10000237 Ga0318562_10000293 Ga0318562_10000336 Ga0318562_10000341 Ga0318562_10000388 Ga0318562_10000389 Ga0318562_10000402 Ga0318562_10000411 Ga0318562_10000416 Ga0318562_10000422 Ga0318562_10000445 Ga0318562_10000450 Ga0318562_10000454 Ga0318562_10000458 Ga0318562_10000459 Ga0318562_10000466 Ga0318562_10000467 Ga0318562_10000512 Ga0318562_10000544 …
GRE.SIPMG.066b5f18_bin.8	Ga0318562_10000337 Ga0318562_10000424 Ga0318562_10000437 Ga0318562_10000483 Ga0318562_10000511 Ga0318562_10000523 Ga0318562_10000562 Ga0318562_10000640 Ga0318562_10000685 Ga0318562_10000705 Ga0318562_10000716 Ga0318562_10000772 Ga0318562_10000781 Ga0318562_10000835 Ga0318562_10000945 Ga0318562_10001055 Ga0318562_10001062 Ga0318562_10001074 Ga0318562_10001132 Ga0318562_10001152 Ga0318562_10001184 …
GRE.SIPMG.066b5f19_bin.14	Ga0318563_10000266 Ga0318563_10000345 Ga0318563_10000365 Ga0318563_10000422 Ga0318563_10000444 Ga0318563_10000477 Ga0318563_10000525 Ga0318563_10000546 Ga0318563_10000567 Ga0318563_10000683 Ga0318563_10000694 Ga0318563_10000721 Ga0318563_10000783 Ga0318563_10000808 Ga0318563_10000814 Ga0318563_10000843 Ga0318563_10000877 Ga0318563_10000884 Ga0318563_10000895 Ga0318563_10000948 Ga0318563_10000990 …
GRE.SIPMG.066b5f19_bin.15	Ga0318563_10000267 Ga0318563_10000342 Ga0318563_10000356 Ga0318563_10000359 Ga0318563_10000407 Ga0318563_10000412 Ga0318563_10000433 Ga0318563_10000476 Ga0318563_10000480 Ga0318563_10000489 Ga0318563_10000493 Ga0318563_10000498 Ga0318563_10000548 Ga0318563_10000562 Ga0318563_10000595 Ga0318563_10000606 Ga0318563_10000620 Ga0318563_10000649 Ga0318563_10000666 Ga0318563_10000702 Ga0318563_10000715 …
GRE.SIPMG.066b5f19_bin.17	Ga0318563_10000016 Ga0318563_10000023 Ga0318563_10000024 Ga0318563_10000026 Ga0318563_10000032 Ga0318563_10000034 Ga0318563_10000054 Ga0318563_10000059 Ga0318563_10000076 Ga0318563_10000090 Ga0318563_10000107 Ga0318563_10000149 Ga0318563_10000150 Ga0318563_10000177 Ga0318563_10000187 Ga0318563_10000192 Ga0318563_10000206 Ga0318563_10000212 Ga0318563_10000216 Ga0318563_10000220 Ga0318563_10000226 …
GRE.SIPMG.066b5f19_bin.19	Ga0318563_10000009 Ga0318563_10000039 Ga0318563_10000040 Ga0318563_10000042 Ga0318563_10000055 Ga0318563_10000057 Ga0318563_10000061 Ga0318563_10000063 Ga0318563_10000081 Ga0318563_10000086 Ga0318563_10000092 Ga0318563_10000093 Ga0318563_10000095 Ga0318563_10000105 Ga0318563_10000124 Ga0318563_10000139 Ga0318563_10000146 Ga0318563_10000147 Ga0318563_10000151 Ga0318563_10000153 Ga0318563_10000161 …
GRE.SIPMG.066b5f19_bin.22	Ga0318563_10000087 Ga0318563_10000109 Ga0318563_10000140 Ga0318563_10000144 Ga0318563_10000155 Ga0318563_10000170 Ga0318563_10000180 Ga0318563_10000185 Ga0318563_10000197 Ga0318563_10000211 Ga0318563_10000218 Ga0318563_10000228 Ga0318563_10000237 Ga0318563_10000252 Ga0318563_10000254 Ga0318563_10000264 Ga0318563_10000275 Ga0318563_10000296 Ga0318563_10000306 Ga0318563_10000307 Ga0318563_10000308 …
GRE.SIPMG.066b5f19_bin.24	Ga0318563_10000193 Ga0318563_10000277 Ga0318563_10000367 Ga0318563_10000437 Ga0318563_10000524 Ga0318563_10000530 Ga0318563_10000587 Ga0318563_10000602 Ga0318563_10000618 Ga0318563_10000637 Ga0318563_10000640 Ga0318563_10000642 Ga0318563_10000648 Ga0318563_10000674 Ga0318563_10000707 Ga0318563_10000711 Ga0318563_10000718 Ga0318563_10000768 Ga0318563_10000804 Ga0318563_10000827 Ga0318563_10000838 …
GRE.SIPMG.066b5f19_bin.6	Ga0318563_10000440 Ga0318563_10000468 Ga0318563_10000502 Ga0318563_10000551 Ga0318563_10000580 Ga0318563_10000631 Ga0318563_10000710 Ga0318563_10000761 Ga0318563_10000782 Ga0318563_10000816 Ga0318563_10000876 Ga0318563_10000955 Ga0318563_10000986 Ga0318563_10001036 Ga0318563_10001074 Ga0318563_10001081 Ga0318563_10001119 Ga0318563_10001219 Ga0318563_10001242 Ga0318563_10001250 Ga0318563_10001290 …
GRE.SIPMG.066b5f19_bin.7	Ga0318563_10000002 Ga0318563_10000013 Ga0318563_10000019 Ga0318563_10000022 Ga0318563_10000041 Ga0318563_10000043 Ga0318563_10000045 Ga0318563_10000050 Ga0318563_10000051 Ga0318563_10000064 Ga0318563_10000065 Ga0318563_10000072 Ga0318563_10000073 Ga0318563_10000075 Ga0318563_10000079 Ga0318563_10000082 Ga0318563_10000114 Ga0318563_10000117 Ga0318563_10000120 Ga0318563_10000128 Ga0318563_10000129 …
GRE.SIPMG.066b5f20_bin.19	Ga0318564_10000172 Ga0318564_10000180 Ga0318564_10000187 Ga0318564_10000194 Ga0318564_10000265 Ga0318564_10000280 Ga0318564_10000316 Ga0318564_10000330 Ga0318564_10000337 Ga0318564_10000344 Ga0318564_10000361 Ga0318564_10000391 Ga0318564_10000414 Ga0318564_10000417 Ga0318564_10000428 Ga0318564_10000468 Ga0318564_10000552 Ga0318564_10000582 Ga0318564_10000595 Ga0318564_10000596 Ga0318564_10000609 …
GRE.SIPMG.066b5f20_bin.2	Ga0318564_10000016 Ga0318564_10000021 Ga0318564_10000028 Ga0318564_10000039 Ga0318564_10000052 Ga0318564_10000096 Ga0318564_10000136 Ga0318564_10000140 Ga0318564_10000182 Ga0318564_10000199 Ga0318564_10000216 Ga0318564_10000220 Ga0318564_10000233 Ga0318564_10000259 Ga0318564_10000270 Ga0318564_10000299 Ga0318564_10000302 Ga0318564_10000363 Ga0318564_10000432 Ga0318564_10000470 Ga0318564_10000475 …
GRE.SIPMG.066b5f20_bin.22	Ga0318564_10000006 Ga0318564_10000020 Ga0318564_10000023 Ga0318564_10000025 Ga0318564_10000032 Ga0318564_10000034 Ga0318564_10000045 Ga0318564_10000051 Ga0318564_10000053 Ga0318564_10000060 Ga0318564_10000072 Ga0318564_10000078 Ga0318564_10000080 Ga0318564_10000082 Ga0318564_10000086 Ga0318564_10000088 Ga0318564_10000090 Ga0318564_10000091 Ga0318564_10000092 Ga0318564_10000102 Ga0318564_10000105 …
GRE.SIPMG.066b5f20_bin.3	Ga0318564_10000022 Ga0318564_10000030 Ga0318564_10000049 Ga0318564_10000054 Ga0318564_10000063 Ga0318564_10000094 Ga0318564_10000129 Ga0318564_10000143 Ga0318564_10000154 Ga0318564_10000163 Ga0318564_10000178 Ga0318564_10000183 Ga0318564_10000195 Ga0318564_10000197 Ga0318564_10000207 Ga0318564_10000218 Ga0318564_10000225 Ga0318564_10000266 Ga0318564_10000272 Ga0318564_10000281 Ga0318564_10000312 …
GRE.SIPMG.066b5f20_bin.4	Ga0318564_10000005 Ga0318564_10000008 Ga0318564_10000011 Ga0318564_10000013 Ga0318564_10000015 Ga0318564_10000018 Ga0318564_10000024 Ga0318564_10000026 Ga0318564_10000036 Ga0318564_10000040 Ga0318564_10000041 Ga0318564_10000046 Ga0318564_10000055 Ga0318564_10000059 Ga0318564_10000061 Ga0318564_10000062 Ga0318564_10000065 Ga0318564_10000067 Ga0318564_10000069 Ga0318564_10000071 Ga0318564_10000076 …
GRE.SIPMG.066b5f21_bin.11	Ga0318565_10000011 Ga0318565_10000016 Ga0318565_10000017 Ga0318565_10000025 Ga0318565_10000026 Ga0318565_10000044 Ga0318565_10000100 Ga0318565_10000138 Ga0318565_10000152 Ga0318565_10000198 Ga0318565_10000219 Ga0318565_10000268 Ga0318565_10000270 Ga0318565_10000307 Ga0318565_10000324 Ga0318565_10000346 Ga0318565_10000360 Ga0318565_10000366 Ga0318565_10000375 Ga0318565_10000391 Ga0318565_10000421 …
GRE.SIPMG.066b5f21_bin.17	Ga0318565_10000036 Ga0318565_10000048 Ga0318565_10000050 Ga0318565_10000074 Ga0318565_10000094 Ga0318565_10000119 Ga0318565_10000124 Ga0318565_10000163 Ga0318565_10000165 Ga0318565_10000169 Ga0318565_10000176 Ga0318565_10000177 Ga0318565_10000204 Ga0318565_10000223 Ga0318565_10000238 Ga0318565_10000250 Ga0318565_10000251 Ga0318565_10000262 Ga0318565_10000277 Ga0318565_10000279 Ga0318565_10000283 …
GRE.SIPMG.066b5f21_bin.19	Ga0318565_10000049 Ga0318565_10000061 Ga0318565_10000145 Ga0318565_10000200 Ga0318565_10000258 Ga0318565_10000332 Ga0318565_10000348 Ga0318565_10000398 Ga0318565_10000410 Ga0318565_10000417 Ga0318565_10000424 Ga0318565_10000531 Ga0318565_10000552 Ga0318565_10000637 Ga0318565_10000662 Ga0318565_10000681 Ga0318565_10000853 Ga0318565_10000864 Ga0318565_10000874 Ga0318565_10001041 Ga0318565_10001053 …
GRE.SIPMG.066b5f21_bin.2	Ga0318565_10000053 Ga0318565_10000063 Ga0318565_10000081 Ga0318565_10000091 Ga0318565_10000126 Ga0318565_10000128 Ga0318565_10000136 Ga0318565_10000160 Ga0318565_10000179 Ga0318565_10000182 Ga0318565_10000196 Ga0318565_10000199 Ga0318565_10000216 Ga0318565_10000222 Ga0318565_10000239 Ga0318565_10000259 Ga0318565_10000261 Ga0318565_10000269 Ga0318565_10000282 Ga0318565_10000285 Ga0318565_10000315 …
GRE.SIPMG.066b5f21_bin.21	Ga0318565_10000002 Ga0318565_10000005 Ga0318565_10000006 Ga0318565_10000008 Ga0318565_10000009 Ga0318565_10000014 Ga0318565_10000018 Ga0318565_10000019 Ga0318565_10000020 Ga0318565_10000022 Ga0318565_10000023 Ga0318565_10000027 Ga0318565_10000028 Ga0318565_10000031 Ga0318565_10000039 Ga0318565_10000040 Ga0318565_10000041 Ga0318565_10000042 Ga0318565_10000045 Ga0318565_10000046 Ga0318565_10000051 …
GRE.SIPMG.066b5f21_bin.25	Ga0318565_10000012 Ga0318565_10000013 Ga0318565_10000015 Ga0318565_10000021 Ga0318565_10000024 Ga0318565_10000029 Ga0318565_10000034 Ga0318565_10000037 Ga0318565_10000043 Ga0318565_10000062 Ga0318565_10000070 Ga0318565_10000071 Ga0318565_10000079 Ga0318565_10000107 Ga0318565_10000123 Ga0318565_10000132 Ga0318565_10000137 Ga0318565_10000142 Ga0318565_10000146 Ga0318565_10000151 Ga0318565_10000164 …
GRE.SIPMG.066b5f22_bin.16	Ga0318566_10000007 Ga0318566_10000008 Ga0318566_10000012 Ga0318566_10000013 Ga0318566_10000014 Ga0318566_10000016 Ga0318566_10000021 Ga0318566_10000027 Ga0318566_10000028 Ga0318566_10000030 Ga0318566_10000031 Ga0318566_10000032 Ga0318566_10000033 Ga0318566_10000038 Ga0318566_10000040 Ga0318566_10000043 Ga0318566_10000051 Ga0318566_10000060 Ga0318566_10000064 Ga0318566_10000072 Ga0318566_10000076 …
GRE.SIPMG.082b2f19_bin.1	Ga0318551_10000445 Ga0318551_10000466 Ga0318551_10000500 Ga0318551_10000516 Ga0318551_10000527 Ga0318551_10000558 Ga0318551_10000593 Ga0318551_10000602 Ga0318551_10000616 Ga0318551_10000624 Ga0318551_10000653 Ga0318551_10000661 Ga0318551_10000669 Ga0318551_10000708 Ga0318551_10000733 Ga0318551_10000761 Ga0318551_10000782 Ga0318551_10000833 Ga0318551_10000920 Ga0318551_10000921 Ga0318551_10000959 …
GRE.SIPMG.082b2f19_bin.20	Ga0318551_10000002 Ga0318551_10000003 Ga0318551_10000005 Ga0318551_10000007 Ga0318551_10000008 Ga0318551_10000009 Ga0318551_10000010 Ga0318551_10000011 Ga0318551_10000014 Ga0318551_10000017 Ga0318551_10000018 Ga0318551_10000019 Ga0318551_10000020 Ga0318551_10000022 Ga0318551_10000024 Ga0318551_10000026 Ga0318551_10000027 Ga0318551_10000028 Ga0318551_10000030 Ga0318551_10000031 Ga0318551_10000032 …
GRE.SIPMG.082b2f19_bin.23	Ga0318551_10000046 Ga0318551_10000084 Ga0318551_10000116 Ga0318551_10000140 Ga0318551_10000166 Ga0318551_10000184 Ga0318551_10000194 Ga0318551_10000230 Ga0318551_10000233 Ga0318551_10000244 Ga0318551_10000252 Ga0318551_10000262 Ga0318551_10000274 Ga0318551_10000275 Ga0318551_10000320 Ga0318551_10000362 Ga0318551_10000370 Ga0318551_10000376 Ga0318551_10000420 Ga0318551_10000449 Ga0318551_10000463 …
GRE.SIPMG.082b2f19_bin.3	Ga0318551_10000079 Ga0318551_10000098 Ga0318551_10000113 Ga0318551_10000138 Ga0318551_10000150 Ga0318551_10000154 Ga0318551_10000157 Ga0318551_10000169 Ga0318551_10000192 Ga0318551_10000209 Ga0318551_10000211 Ga0318551_10000223 Ga0318551_10000247 Ga0318551_10000263 Ga0318551_10000296 Ga0318551_10000344 Ga0318551_10000361 Ga0318551_10000406 Ga0318551_10000411 Ga0318551_10000427 Ga0318551_10000456 …
GRE.SIPMG.082b2f19_bin.5	Ga0318551_10000147 Ga0318551_10000256 Ga0318551_10000261 Ga0318551_10000288 Ga0318551_10000318 Ga0318551_10000372 Ga0318551_10000392 Ga0318551_10000426 Ga0318551_10000537 Ga0318551_10000660 Ga0318551_10000713 Ga0318551_10000727 Ga0318551_10000835 Ga0318551_10000880 Ga0318551_10000906 Ga0318551_10000911 Ga0318551_10000925 Ga0318551_10000949 Ga0318551_10000983 Ga0318551_10001009 Ga0318551_10001032 …
GRE.SIPMG.082b2f20_bin.18	Ga0318552_10000231 Ga0318552_10000241 Ga0318552_10000278 Ga0318552_10000338 Ga0318552_10000401 Ga0318552_10000449 Ga0318552_10000454 Ga0318552_10000515 Ga0318552_10000518 Ga0318552_10000524 Ga0318552_10000567 Ga0318552_10000581 Ga0318552_10000616 Ga0318552_10000631 Ga0318552_10000655 Ga0318552_10000732 Ga0318552_10000740 Ga0318552_10000741 Ga0318552_10000743 Ga0318552_10000749 Ga0318552_10000795 …
GRE.SIPMG.082b2f20_bin.19	Ga0318552_10000131 Ga0318552_10000135 Ga0318552_10000138 Ga0318552_10000145 Ga0318552_10000169 Ga0318552_10000172 Ga0318552_10000183 Ga0318552_10000219 Ga0318552_10000233 Ga0318552_10000244 Ga0318552_10000288 Ga0318552_10000289 Ga0318552_10000294 Ga0318552_10000325 Ga0318552_10000355 Ga0318552_10000380 Ga0318552_10000386 Ga0318552_10000390 Ga0318552_10000415 Ga0318552_10000418 Ga0318552_10000421 …
GRE.SIPMG.082b2f20_bin.2	Ga0318552_10000035 Ga0318552_10000036 Ga0318552_10000040 Ga0318552_10000044 Ga0318552_10000045 Ga0318552_10000054 Ga0318552_10000060 Ga0318552_10000063 Ga0318552_10000079 Ga0318552_10000082 Ga0318552_10000084 Ga0318552_10000085 Ga0318552_10000100 Ga0318552_10000101 Ga0318552_10000102 Ga0318552_10000106 Ga0318552_10000108 Ga0318552_10000109 Ga0318552_10000111 Ga0318552_10000112 Ga0318552_10000119 …
GRE.SIPMG.082b2f20_bin.26	Ga0318552_10000002 Ga0318552_10000003 Ga0318552_10000004 Ga0318552_10000006 Ga0318552_10000007 Ga0318552_10000008 Ga0318552_10000009 Ga0318552_10000011 Ga0318552_10000014 Ga0318552_10000015 Ga0318552_10000016 Ga0318552_10000017 Ga0318552_10000018 Ga0318552_10000020 Ga0318552_10000021 Ga0318552_10000022 Ga0318552_10000023 Ga0318552_10000024 Ga0318552_10000025 Ga0318552_10000026 Ga0318552_10000027 …
GRE.SIPMG.082b2f20_bin.29	Ga0318552_10000239 Ga0318552_10000263 Ga0318552_10000270 Ga0318552_10000321 Ga0318552_10000349 Ga0318552_10000365 Ga0318552_10000417 Ga0318552_10000465 Ga0318552_10000509 Ga0318552_10000532 Ga0318552_10000544 Ga0318552_10000653 Ga0318552_10000678 Ga0318552_10000706 Ga0318552_10000758 Ga0318552_10000760 Ga0318552_10000814 Ga0318552_10000826 Ga0318552_10000837 Ga0318552_10000878 Ga0318552_10000895 …
GRE.SIPMG.082b2f20_bin.6	Ga0318552_10000034 Ga0318552_10000075 Ga0318552_10000077 Ga0318552_10000093 Ga0318552_10000122 Ga0318552_10000136 Ga0318552_10000149 Ga0318552_10000151 Ga0318552_10000186 Ga0318552_10000187 Ga0318552_10000193 Ga0318552_10000222 Ga0318552_10000265 Ga0318552_10000275 Ga0318552_10000277 Ga0318552_10000283 Ga0318552_10000342 Ga0318552_10000343 Ga0318552_10000370 Ga0318552_10000384 Ga0318552_10000411 …
GRE.SIPMG.082b2f21_bin.12	Ga0318553_10000018 Ga0318553_10000041 Ga0318553_10000071 Ga0318553_10000089 Ga0318553_10000121 Ga0318553_10000147 Ga0318553_10000167 Ga0318553_10000177 Ga0318553_10000203 Ga0318553_10000211 Ga0318553_10000288 Ga0318553_10000301 Ga0318553_10000324 Ga0318553_10000327 Ga0318553_10000353 Ga0318553_10000374 Ga0318553_10000395 Ga0318553_10000396 Ga0318553_10000400 Ga0318553_10000415 Ga0318553_10000419 …
GRE.SIPMG.082b2f21_bin.14	Ga0318553_10000001 Ga0318553_10000002 Ga0318553_10000004 Ga0318553_10000005 Ga0318553_10000006 Ga0318553_10000008 Ga0318553_10000009 Ga0318553_10000011 Ga0318553_10000013 Ga0318553_10000014 Ga0318553_10000015 Ga0318553_10000016 Ga0318553_10000017 Ga0318553_10000019 Ga0318553_10000020 Ga0318553_10000021 Ga0318553_10000022 Ga0318553_10000023 Ga0318553_10000024 Ga0318553_10000026 Ga0318553_10000027 …
GRE.SIPMG.082b2f21_bin.16	Ga0318553_10000048 Ga0318553_10000086 Ga0318553_10000107 Ga0318553_10000117 Ga0318553_10000123 Ga0318553_10000124 Ga0318553_10000133 Ga0318553_10000155 Ga0318553_10000164 Ga0318553_10000171 Ga0318553_10000183 Ga0318553_10000187 Ga0318553_10000191 Ga0318553_10000195 Ga0318553_10000196 Ga0318553_10000209 Ga0318553_10000227 Ga0318553_10000235 Ga0318553_10000254 Ga0318553_10000264 Ga0318553_10000277 …
GRE.SIPMG.082b2f21_bin.18	Ga0318553_10000077 Ga0318553_10000080 Ga0318553_10000126 Ga0318553_10000156 Ga0318553_10000163 Ga0318553_10000178 Ga0318553_10000186 Ga0318553_10000215 Ga0318553_10000269 Ga0318553_10000287 Ga0318553_10000414 Ga0318553_10000439 Ga0318553_10000463 Ga0318553_10000467 Ga0318553_10000492 Ga0318553_10000502 Ga0318553_10000571 Ga0318553_10000596 Ga0318553_10000645 Ga0318553_10000690 Ga0318553_10000742 …
GRE.SIPMG.082b2f21_bin.2	Ga0318553_10000010 Ga0318553_10000029 Ga0318553_10000047 Ga0318553_10000049 Ga0318553_10000050 Ga0318553_10000053 Ga0318553_10000066 Ga0318553_10000067 Ga0318553_10000069 Ga0318553_10000090 Ga0318553_10000092 Ga0318553_10000093 Ga0318553_10000095 Ga0318553_10000103 Ga0318553_10000108 Ga0318553_10000109 Ga0318553_10000118 Ga0318553_10000131 Ga0318553_10000141 Ga0318553_10000150 Ga0318553_10000159 …
GRE.SIPMG.082b2f22_bin.11	Ga0318554_10000032 Ga0318554_10000095 Ga0318554_10000102 Ga0318554_10000129 Ga0318554_10000162 Ga0318554_10000163 Ga0318554_10000187 Ga0318554_10000230 Ga0318554_10000260 Ga0318554_10000264 Ga0318554_10000265 Ga0318554_10000280 Ga0318554_10000287 Ga0318554_10000335 Ga0318554_10000348 Ga0318554_10000352 Ga0318554_10000355 Ga0318554_10000367 Ga0318554_10000373 Ga0318554_10000382 Ga0318554_10000394 …
GRE.SIPMG.082b2f22_bin.32	Ga0318554_10000001 Ga0318554_10000002 Ga0318554_10000003 Ga0318554_10000005 Ga0318554_10000006 Ga0318554_10000007 Ga0318554_10000008 Ga0318554_10000010 Ga0318554_10000011 Ga0318554_10000013 Ga0318554_10000016 Ga0318554_10000017 Ga0318554_10000018 Ga0318554_10000019 Ga0318554_10000020 Ga0318554_10000021 Ga0318554_10000023 Ga0318554_10000024 Ga0318554_10000025 Ga0318554_10000026 Ga0318554_10000027 …
GRE.SIPMG.082b2f22_bin.4	Ga0318554_10000072 Ga0318554_10000155 Ga0318554_10000212 Ga0318554_10000429 Ga0318554_10000532 Ga0318554_10000547 Ga0318554_10000562 Ga0318554_10000580 Ga0318554_10000613 Ga0318554_10000638 Ga0318554_10000645 Ga0318554_10000726 Ga0318554_10000727 Ga0318554_10000748 Ga0318554_10000778 Ga0318554_10000821 Ga0318554_10000841 Ga0318554_10000854 Ga0318554_10000901 Ga0318554_10000930 Ga0318554_10000970 …
GRE.SIPMG.082b2f23_bin.12	Ga0318555_10000058 Ga0318555_10000068 Ga0318555_10000073 Ga0318555_10000080 Ga0318555_10000206 Ga0318555_10000217 Ga0318555_10000270 Ga0318555_10000290 Ga0318555_10000305 Ga0318555_10000319 Ga0318555_10000326 Ga0318555_10000327 Ga0318555_10000334 Ga0318555_10000393 Ga0318555_10000432 Ga0318555_10000448 Ga0318555_10000481 Ga0318555_10000487 Ga0318555_10000508 Ga0318555_10000546 Ga0318555_10000560 …
GRE.SIPMG.082b2f23_bin.14	Ga0318555_10000004 Ga0318555_10000005 Ga0318555_10000006 Ga0318555_10000007 Ga0318555_10000008 Ga0318555_10000009 Ga0318555_10000011 Ga0318555_10000013 Ga0318555_10000014 Ga0318555_10000015 Ga0318555_10000016 Ga0318555_10000017 Ga0318555_10000018 Ga0318555_10000019 Ga0318555_10000020 Ga0318555_10000021 Ga0318555_10000022 Ga0318555_10000023 Ga0318555_10000025 Ga0318555_10000027 Ga0318555_10000028 …
GRE.SIPMG.082b2f24_bin.12	Ga0318556_10000004 Ga0318556_10000006 Ga0318556_10000007 Ga0318556_10000010 Ga0318556_10000012 Ga0318556_10000013 Ga0318556_10000014 Ga0318556_10000016 Ga0318556_10000017 Ga0318556_10000018 Ga0318556_10000019 Ga0318556_10000022 Ga0318556_10000024 Ga0318556_10000026 Ga0318556_10000027 Ga0318556_10000028 Ga0318556_10000029 Ga0318556_10000031 Ga0318556_10000032 Ga0318556_10000033 Ga0318556_10000034 …
GRE.SIPMG.082b2f24_bin.8	Ga0318556_10000089 Ga0318556_10000102 Ga0318556_10000144 Ga0318556_10000282 Ga0318556_10000287 Ga0318556_10000306 Ga0318556_10000312 Ga0318556_10000331 Ga0318556_10000333 Ga0318556_10000338 Ga0318556_10000343 Ga0318556_10000344 Ga0318556_10000355 Ga0318556_10000371 Ga0318556_10000374 Ga0318556_10000419 Ga0318556_10000434 Ga0318556_10000440 Ga0318556_10000449 Ga0318556_10000456 Ga0318556_10000458 …
GRE.SIPMG.084b2f17_bin.14	Ga0318504_10000009 Ga0318504_10000011 Ga0318504_10000018 Ga0318504_10000023 Ga0318504_10000027 Ga0318504_10000028 Ga0318504_10000037 Ga0318504_10000040 Ga0318504_10000041 Ga0318504_10000055 Ga0318504_10000056 Ga0318504_10000059 Ga0318504_10000060 Ga0318504_10000070 Ga0318504_10000071 Ga0318504_10000075 Ga0318504_10000081 Ga0318504_10000088 Ga0318504_10000089 Ga0318504_10000091 Ga0318504_10000094 …
GRE.SIPMG.084b2f18_bin.1	Ga0318505_10000039 Ga0318505_10000043 Ga0318505_10000055 Ga0318505_10000066 Ga0318505_10000074 Ga0318505_10000077 Ga0318505_10000082 Ga0318505_10000088 Ga0318505_10000098 Ga0318505_10000113 Ga0318505_10000114 Ga0318505_10000124 Ga0318505_10000127 Ga0318505_10000132 Ga0318505_10000136 Ga0318505_10000147 Ga0318505_10000149 Ga0318505_10000154 Ga0318505_10000167 Ga0318505_10000176 Ga0318505_10000205 …
GRE.SIPMG.084b2f18_bin.11	Ga0318505_10000008 Ga0318505_10000014 Ga0318505_10000022 Ga0318505_10000026 Ga0318505_10000029 Ga0318505_10000030 Ga0318505_10000037 Ga0318505_10000046 Ga0318505_10000048 Ga0318505_10000060 Ga0318505_10000063 Ga0318505_10000065 Ga0318505_10000067 Ga0318505_10000069 Ga0318505_10000076 Ga0318505_10000081 Ga0318505_10000094 Ga0318505_10000095 Ga0318505_10000102 Ga0318505_10000104 Ga0318505_10000110 …
GRE.SIPMG.084b2f19_bin.11	Ga0318506_10000011 Ga0318506_10000019 Ga0318506_10000021 Ga0318506_10000022 Ga0318506_10000023 Ga0318506_10000024 Ga0318506_10000025 Ga0318506_10000028 Ga0318506_10000038 Ga0318506_10000041 Ga0318506_10000043 Ga0318506_10000044 Ga0318506_10000045 Ga0318506_10000055 Ga0318506_10000063 Ga0318506_10000070 Ga0318506_10000076 Ga0318506_10000078 Ga0318506_10000080 Ga0318506_10000085 Ga0318506_10000101 …
GRE.SIPMG.084b2f20_bin.2	Ga0318507_10000009 Ga0318507_10000027 Ga0318507_10000040 Ga0318507_10000044 Ga0318507_10000048 Ga0318507_10000079 Ga0318507_10000082 Ga0318507_10000083 Ga0318507_10000098 Ga0318507_10000101 Ga0318507_10000102 Ga0318507_10000108 Ga0318507_10000110 Ga0318507_10000113 Ga0318507_10000123 Ga0318507_10000128 Ga0318507_10000129 Ga0318507_10000138 Ga0318507_10000144 Ga0318507_10000166 Ga0318507_10000183 …
GRE.SIPMG.084b2f20_bin.9	Ga0318507_10000011 Ga0318507_10000012 Ga0318507_10000013 Ga0318507_10000015 Ga0318507_10000023 Ga0318507_10000077 Ga0318507_10000086 Ga0318507_10000087 Ga0318507_10000088 Ga0318507_10000090 Ga0318507_10000094 Ga0318507_10000096 Ga0318507_10000100 Ga0318507_10000118 Ga0318507_10000121 Ga0318507_10000132 Ga0318507_10000133 Ga0318507_10000136 Ga0318507_10000142 Ga0318507_10000149 Ga0318507_10000173 …
GRE.SIPMG.084b2f21_bin.7	Ga0318508_1000002 Ga0318508_1000003 Ga0318508_1000005 Ga0318508_1000006 Ga0318508_1000007 Ga0318508_1000008 Ga0318508_1000009 Ga0318508_1000010 Ga0318508_1000011 Ga0318508_1000012 Ga0318508_1000013 Ga0318508_1000015 Ga0318508_1000016 Ga0318508_1000019 Ga0318508_1000020 Ga0318508_1000022 Ga0318508_1000023 Ga0318508_1000024 Ga0318508_1000025 Ga0318508_1000027 Ga0318508_1000028 Ga0318508_1000029 Ga0…
GRE.SIPMG.088b5f20_bin.11	Ga0318567_10000276 Ga0318567_10000312 Ga0318567_10000383 Ga0318567_10000401 Ga0318567_10000444 Ga0318567_10000529 Ga0318567_10000530 Ga0318567_10000566 Ga0318567_10000578 Ga0318567_10000614 Ga0318567_10000675 Ga0318567_10000679 Ga0318567_10000756 Ga0318567_10000781 Ga0318567_10000795 Ga0318567_10000884 Ga0318567_10000926 Ga0318567_10000948 Ga0318567_10000971 Ga0318567_10000973 Ga0318567_10000981 …
GRE.SIPMG.088b5f20_bin.16	Ga0318567_10000581 Ga0318567_10000596 Ga0318567_10000686 Ga0318567_10000808 Ga0318567_10000863 Ga0318567_10001022 Ga0318567_10001029 Ga0318567_10001123 Ga0318567_10001175 Ga0318567_10001257 Ga0318567_10001281 Ga0318567_10001296 Ga0318567_10001369 Ga0318567_10001370 Ga0318567_10001496 Ga0318567_10001498 Ga0318567_10001509 Ga0318567_10001538 Ga0318567_10001799 Ga0318567_10001914 Ga0318567_10002209 …
GRE.SIPMG.088b5f20_bin.24	Ga0318567_10000020 Ga0318567_10000021 Ga0318567_10000074 Ga0318567_10000077 Ga0318567_10000083 Ga0318567_10000090 Ga0318567_10000099 Ga0318567_10000102 Ga0318567_10000107 Ga0318567_10000112 Ga0318567_10000115 Ga0318567_10000118 Ga0318567_10000123 Ga0318567_10000124 Ga0318567_10000125 Ga0318567_10000127 Ga0318567_10000134 Ga0318567_10000139 Ga0318567_10000151 Ga0318567_10000153 Ga0318567_10000156 …
GRE.SIPMG.088b5f20_bin.28	Ga0318567_10000244 Ga0318567_10000289 Ga0318567_10000357 Ga0318567_10000363 Ga0318567_10000379 Ga0318567_10000395 Ga0318567_10000436 Ga0318567_10000449 Ga0318567_10000523 Ga0318567_10000597 Ga0318567_10000629 Ga0318567_10000644 Ga0318567_10000645 Ga0318567_10000702 Ga0318567_10000713 Ga0318567_10000725 Ga0318567_10000807 Ga0318567_10000823 Ga0318567_10000841 Ga0318567_10000844 Ga0318567_10000848 …
GRE.SIPMG.088b5f20_bin.34	Ga0318567_10000012 Ga0318567_10000036 Ga0318567_10000041 Ga0318567_10000048 Ga0318567_10000050 Ga0318567_10000052 Ga0318567_10000053 Ga0318567_10000054 Ga0318567_10000063 Ga0318567_10000066 Ga0318567_10000070 Ga0318567_10000079 Ga0318567_10000084 Ga0318567_10000087 Ga0318567_10000088 Ga0318567_10000094 Ga0318567_10000096 Ga0318567_10000111 Ga0318567_10000119 Ga0318567_10000120 Ga0318567_10000122 …
GRE.SIPMG.088b5f20_bin.35	Ga0318567_10000002 Ga0318567_10000003 Ga0318567_10000004 Ga0318567_10000005 Ga0318567_10000006 Ga0318567_10000007 Ga0318567_10000008 Ga0318567_10000009 Ga0318567_10000010 Ga0318567_10000011 Ga0318567_10000013 Ga0318567_10000014 Ga0318567_10000017 Ga0318567_10000019 Ga0318567_10000026 Ga0318567_10000030 Ga0318567_10000034 Ga0318567_10000035 Ga0318567_10000037 Ga0318567_10000038 Ga0318567_10000040 …
GRE.SIPMG.088b5f20_bin.36	Ga0318567_10000202 Ga0318567_10000241 Ga0318567_10000262 Ga0318567_10000303 Ga0318567_10000347 Ga0318567_10000352 Ga0318567_10000406 Ga0318567_10000408 Ga0318567_10000420 Ga0318567_10000431 Ga0318567_10000460 Ga0318567_10000461 Ga0318567_10000469 Ga0318567_10000490 Ga0318567_10000511 Ga0318567_10000640 Ga0318567_10000647 Ga0318567_10000655 Ga0318567_10000668 Ga0318567_10000671 Ga0318567_10000689 …
GRE.SIPMG.088b5f20_bin.5	Ga0318567_10000108 Ga0318567_10000159 Ga0318567_10000218 Ga0318567_10000254 Ga0318567_10000255 Ga0318567_10000263 Ga0318567_10000267 Ga0318567_10000287 Ga0318567_10000292 Ga0318567_10000309 Ga0318567_10000316 Ga0318567_10000338 Ga0318567_10000360 Ga0318567_10000365 Ga0318567_10000369 Ga0318567_10000370 Ga0318567_10000452 Ga0318567_10000476 Ga0318567_10000477 Ga0318567_10000483 Ga0318567_10000533 …
GRE.SIPMG.088b5f21_bin.17	Ga0318568_10000198 Ga0318568_10000301 Ga0318568_10000323 Ga0318568_10000481 Ga0318568_10000627 Ga0318568_10000664 Ga0318568_10000732 Ga0318568_10000780 Ga0318568_10000783 Ga0318568_10000855 Ga0318568_10000864 Ga0318568_10000865 Ga0318568_10000890 Ga0318568_10000965 Ga0318568_10001077 Ga0318568_10001134 Ga0318568_10001206 Ga0318568_10001344 Ga0318568_10001402 Ga0318568_10001423 Ga0318568_10001473 …
GRE.SIPMG.088b5f21_bin.18	Ga0318568_10000003 Ga0318568_10000026 Ga0318568_10000027 Ga0318568_10000028 Ga0318568_10000029 Ga0318568_10000046 Ga0318568_10000047 Ga0318568_10000056 Ga0318568_10000061 Ga0318568_10000065 Ga0318568_10000068 Ga0318568_10000080 Ga0318568_10000081 Ga0318568_10000084 Ga0318568_10000087 Ga0318568_10000097 Ga0318568_10000101 Ga0318568_10000106 Ga0318568_10000111 Ga0318568_10000119 Ga0318568_10000121 …
GRE.SIPMG.088b5f21_bin.19	Ga0318568_10000218 Ga0318568_10000229 Ga0318568_10000266 Ga0318568_10000383 Ga0318568_10000485 Ga0318568_10000530 Ga0318568_10000549 Ga0318568_10000607 Ga0318568_10000611 Ga0318568_10000626 Ga0318568_10000678 Ga0318568_10000685 Ga0318568_10000704 Ga0318568_10000706 Ga0318568_10000720 Ga0318568_10000756 Ga0318568_10000772 Ga0318568_10000776 Ga0318568_10000777 Ga0318568_10000860 Ga0318568_10000863 …
GRE.SIPMG.088b5f21_bin.20	Ga0318568_10000196 Ga0318568_10000277 Ga0318568_10000412 Ga0318568_10000425 Ga0318568_10000490 Ga0318568_10000499 Ga0318568_10000582 Ga0318568_10000631 Ga0318568_10000707 Ga0318568_10000734 Ga0318568_10000844 Ga0318568_10000894 Ga0318568_10000980 Ga0318568_10001005 Ga0318568_10001036 Ga0318568_10001056 Ga0318568_10001064 Ga0318568_10001133 Ga0318568_10001145 Ga0318568_10001148 Ga0318568_10001248 …
GRE.SIPMG.088b5f21_bin.38	Ga0318568_10000217 Ga0318568_10000262 Ga0318568_10000479 Ga0318568_10000504 Ga0318568_10000587 Ga0318568_10000604 Ga0318568_10000650 Ga0318568_10000748 Ga0318568_10000828 Ga0318568_10000859 Ga0318568_10000870 Ga0318568_10000897 Ga0318568_10000970 Ga0318568_10000995 Ga0318568_10001029 Ga0318568_10001105 Ga0318568_10001106 Ga0318568_10001188 Ga0318568_10001202 Ga0318568_10001237 Ga0318568_10001258 …
GRE.SIPMG.088b5f21_bin.4	Ga0318568_10000018 Ga0318568_10000021 Ga0318568_10000023 Ga0318568_10000030 Ga0318568_10000031 Ga0318568_10000032 Ga0318568_10000033 Ga0318568_10000036 Ga0318568_10000037 Ga0318568_10000045 Ga0318568_10000050 Ga0318568_10000052 Ga0318568_10000055 Ga0318568_10000060 Ga0318568_10000062 Ga0318568_10000063 Ga0318568_10000067 Ga0318568_10000071 Ga0318568_10000072 Ga0318568_10000074 Ga0318568_10000075 …
GRE.SIPMG.088b5f21_bin.5	Ga0318568_10000001 Ga0318568_10000002 Ga0318568_10000004 Ga0318568_10000005 Ga0318568_10000007 Ga0318568_10000008 Ga0318568_10000009 Ga0318568_10000011 Ga0318568_10000012 Ga0318568_10000014 Ga0318568_10000015 Ga0318568_10000017 Ga0318568_10000019 Ga0318568_10000022 Ga0318568_10000024 Ga0318568_10000025 Ga0318568_10000035 Ga0318568_10000038 Ga0318568_10000040 Ga0318568_10000041 Ga0318568_10000042 …
GRE.SIPMG.088b5f21_bin.9	Ga0318568_10000124 Ga0318568_10000359 Ga0318568_10000400 Ga0318568_10000510 Ga0318568_10000567 Ga0318568_10000569 Ga0318568_10000591 Ga0318568_10000595 Ga0318568_10000847 Ga0318568_10000892 Ga0318568_10000932 Ga0318568_10000940 Ga0318568_10000989 Ga0318568_10001002 Ga0318568_10001033 Ga0318568_10001061 Ga0318568_10001119 Ga0318568_10001164 Ga0318568_10001189 Ga0318568_10001199 Ga0318568_10001219 …
GRE.SIPMG.088b5f22_bin.15	Ga0318569_10000024 Ga0318569_10000064 Ga0318569_10000067 Ga0318569_10000101 Ga0318569_10000103 Ga0318569_10000132 Ga0318569_10000146 Ga0318569_10000151 Ga0318569_10000152 Ga0318569_10000154 Ga0318569_10000171 Ga0318569_10000215 Ga0318569_10000216 Ga0318569_10000219 Ga0318569_10000224 Ga0318569_10000231 Ga0318569_10000245 Ga0318569_10000265 Ga0318569_10000274 Ga0318569_10000277 Ga0318569_10000281 …
GRE.SIPMG.088b5f22_bin.16	Ga0318569_10000019 Ga0318569_10000021 Ga0318569_10000022 Ga0318569_10000026 Ga0318569_10000028 Ga0318569_10000032 Ga0318569_10000041 Ga0318569_10000043 Ga0318569_10000045 Ga0318569_10000047 Ga0318569_10000049 Ga0318569_10000051 Ga0318569_10000056 Ga0318569_10000062 Ga0318569_10000080 Ga0318569_10000081 Ga0318569_10000090 Ga0318569_10000102 Ga0318569_10000106 Ga0318569_10000115 Ga0318569_10000128 …
GRE.SIPMG.088b5f22_bin.7	Ga0318569_10000008 Ga0318569_10000009 Ga0318569_10000010 Ga0318569_10000011 Ga0318569_10000013 Ga0318569_10000016 Ga0318569_10000031 Ga0318569_10000035 Ga0318569_10000044 Ga0318569_10000046 Ga0318569_10000055 Ga0318569_10000066 Ga0318569_10000068 Ga0318569_10000077 Ga0318569_10000085 Ga0318569_10000086 Ga0318569_10000088 Ga0318569_10000089 Ga0318569_10000100 Ga0318569_10000104 Ga0318569_10000105 …
GRE.SIPMG.088b5f24_bin.4	Ga0318571_10000004 Ga0318571_10000005 Ga0318571_10000006 Ga0318571_10000008 Ga0318571_10000011 Ga0318571_10000012 Ga0318571_10000013 Ga0318571_10000017 Ga0318571_10000019 Ga0318571_10000020 Ga0318571_10000024 Ga0318571_10000033 Ga0318571_10000035 Ga0318571_10000037 Ga0318571_10000038 Ga0318571_10000043 Ga0318571_10000044 Ga0318571_10000045 Ga0318571_10000048 Ga0318571_10000057 Ga0318571_10000059 …
GRE.SIPMG.089b5f20_bin.16	Ga0318572_10000110 Ga0318572_10000144 Ga0318572_10000160 Ga0318572_10000164 Ga0318572_10000189 Ga0318572_10000193 Ga0318572_10000199 Ga0318572_10000201 Ga0318572_10000211 Ga0318572_10000227 Ga0318572_10000233 Ga0318572_10000244 Ga0318572_10000256 Ga0318572_10000266 Ga0318572_10000273 Ga0318572_10000292 Ga0318572_10000317 Ga0318572_10000320 Ga0318572_10000330 Ga0318572_10000347 Ga0318572_10000354 …
GRE.SIPMG.089b5f20_bin.18	Ga0318572_10000007 Ga0318572_10000009 Ga0318572_10000011 Ga0318572_10000012 Ga0318572_10000014 Ga0318572_10000016 Ga0318572_10000019 Ga0318572_10000020 Ga0318572_10000021 Ga0318572_10000022 Ga0318572_10000023 Ga0318572_10000024 Ga0318572_10000026 Ga0318572_10000027 Ga0318572_10000028 Ga0318572_10000029 Ga0318572_10000032 Ga0318572_10000034 Ga0318572_10000038 Ga0318572_10000041 Ga0318572_10000042 …
GRE.SIPMG.089b5f20_bin.23	Ga0318572_10000001 Ga0318572_10000002 Ga0318572_10000004 Ga0318572_10000005 Ga0318572_10000006 Ga0318572_10000008 Ga0318572_10000010 Ga0318572_10000013 Ga0318572_10000015 Ga0318572_10000017 Ga0318572_10000018 Ga0318572_10000025 Ga0318572_10000030 Ga0318572_10000035 Ga0318572_10000036 Ga0318572_10000037 Ga0318572_10000040 Ga0318572_10000044 Ga0318572_10000045 Ga0318572_10000048 Ga0318572_10000049 …
GRE.SIPMG.089b5f20_bin.25	Ga0318572_10000170 Ga0318572_10000261 Ga0318572_10000268 Ga0318572_10000274 Ga0318572_10000332 Ga0318572_10000333 Ga0318572_10000423 Ga0318572_10000457 Ga0318572_10000518 Ga0318572_10000571 Ga0318572_10000572 Ga0318572_10000588 Ga0318572_10000612 Ga0318572_10000613 Ga0318572_10000626 Ga0318572_10000633 Ga0318572_10000638 Ga0318572_10000644 Ga0318572_10000694 Ga0318572_10000735 Ga0318572_10000768 …
GRE.SIPMG.089b5f20_bin.27	Ga0318572_10000067 Ga0318572_10000117 Ga0318572_10000136 Ga0318572_10000141 Ga0318572_10000163 Ga0318572_10000169 Ga0318572_10000173 Ga0318572_10000174 Ga0318572_10000178 Ga0318572_10000203 Ga0318572_10000210 Ga0318572_10000231 Ga0318572_10000243 Ga0318572_10000250 Ga0318572_10000253 Ga0318572_10000254 Ga0318572_10000262 Ga0318572_10000263 Ga0318572_10000270 Ga0318572_10000272 Ga0318572_10000276 …
GRE.SIPMG.089b5f20_bin.6	Ga0318572_10000282 Ga0318572_10000310 Ga0318572_10000315 Ga0318572_10000358 Ga0318572_10000372 Ga0318572_10000515 Ga0318572_10000563 Ga0318572_10000576 Ga0318572_10000656 Ga0318572_10000678 Ga0318572_10000707 Ga0318572_10000736 Ga0318572_10000750 Ga0318572_10000755 Ga0318572_10000780 Ga0318572_10000850 Ga0318572_10000879 Ga0318572_10000895 Ga0318572_10000911 Ga0318572_10000994 Ga0318572_10001029 …
GRE.SIPMG.089b5f21_bin.15	Ga0318573_10000054 Ga0318573_10000070 Ga0318573_10000107 Ga0318573_10000132 Ga0318573_10000150 Ga0318573_10000152 Ga0318573_10000155 Ga0318573_10000157 Ga0318573_10000165 Ga0318573_10000170 Ga0318573_10000188 Ga0318573_10000203 Ga0318573_10000212 Ga0318573_10000213 Ga0318573_10000214 Ga0318573_10000220 Ga0318573_10000239 Ga0318573_10000244 Ga0318573_10000246 Ga0318573_10000259 Ga0318573_10000267 …
GRE.SIPMG.089b5f21_bin.17	Ga0318573_10000094 Ga0318573_10000114 Ga0318573_10000135 Ga0318573_10000145 Ga0318573_10000154 Ga0318573_10000163 Ga0318573_10000171 Ga0318573_10000175 Ga0318573_10000182 Ga0318573_10000202 Ga0318573_10000209 Ga0318573_10000215 Ga0318573_10000217 Ga0318573_10000225 Ga0318573_10000240 Ga0318573_10000256 Ga0318573_10000260 Ga0318573_10000275 Ga0318573_10000281 Ga0318573_10000285 Ga0318573_10000296 …
GRE.SIPMG.089b5f21_bin.3	Ga0318573_10000001 Ga0318573_10000002 Ga0318573_10000003 Ga0318573_10000005 Ga0318573_10000006 Ga0318573_10000007 Ga0318573_10000010 Ga0318573_10000011 Ga0318573_10000012 Ga0318573_10000013 Ga0318573_10000014 Ga0318573_10000015 Ga0318573_10000016 Ga0318573_10000018 Ga0318573_10000019 Ga0318573_10000020 Ga0318573_10000021 Ga0318573_10000023 Ga0318573_10000026 Ga0318573_10000027 Ga0318573_10000029 …
GRE.SIPMG.089b5f22_bin.10	Ga0318574_10000095 Ga0318574_10000155 Ga0318574_10000166 Ga0318574_10000174 Ga0318574_10000227 Ga0318574_10000242 Ga0318574_10000304 Ga0318574_10000317 Ga0318574_10000349 Ga0318574_10000366 Ga0318574_10000387 Ga0318574_10000407 Ga0318574_10000482 Ga0318574_10000502 Ga0318574_10000518 Ga0318574_10000524 Ga0318574_10000531 Ga0318574_10000544 Ga0318574_10000578 Ga0318574_10000646 Ga0318574_10000661 …
GRE.SIPMG.089b5f22_bin.2	Ga0318574_10000328 Ga0318574_10000335 Ga0318574_10000350 Ga0318574_10000556 Ga0318574_10000725 Ga0318574_10000731 Ga0318574_10000754 Ga0318574_10000762 Ga0318574_10000884 Ga0318574_10000933 Ga0318574_10001038 Ga0318574_10001245 Ga0318574_10001398 Ga0318574_10001408 Ga0318574_10001432 Ga0318574_10001696 Ga0318574_10001918 Ga0318574_10002050 Ga0318574_10002065 Ga0318574_10002133 Ga0318574_10002164 …
GRE.SIPMG.089b5f22_bin.21	Ga0318574_10000012 Ga0318574_10000036 Ga0318574_10000056 Ga0318574_10000059 Ga0318574_10000076 Ga0318574_10000078 Ga0318574_10000086 Ga0318574_10000088 Ga0318574_10000104 Ga0318574_10000106 Ga0318574_10000111 Ga0318574_10000114 Ga0318574_10000117 Ga0318574_10000120 Ga0318574_10000124 Ga0318574_10000125 Ga0318574_10000132 Ga0318574_10000135 Ga0318574_10000143 Ga0318574_10000162 Ga0318574_10000171 …
GRE.SIPMG.089b5f22_bin.23	Ga0318574_10000004 Ga0318574_10000005 Ga0318574_10000006 Ga0318574_10000007 Ga0318574_10000017 Ga0318574_10000018 Ga0318574_10000020 Ga0318574_10000022 Ga0318574_10000024 Ga0318574_10000027 Ga0318574_10000028 Ga0318574_10000029 Ga0318574_10000031 Ga0318574_10000032 Ga0318574_10000033 Ga0318574_10000034 Ga0318574_10000035 Ga0318574_10000040 Ga0318574_10000042 Ga0318574_10000044 Ga0318574_10000046 …
GRE.SIPMG.089b5f25_bin.4	Ga0318577_10000004 Ga0318577_10000005 Ga0318577_10000009 Ga0318577_10000011 Ga0318577_10000012 Ga0318577_10000025 Ga0318577_10000028 Ga0318577_10000030 Ga0318577_10000035 Ga0318577_10000037 Ga0318577_10000038 Ga0318577_10000052 Ga0318577_10000056 Ga0318577_10000060 Ga0318577_10000063 Ga0318577_10000069 Ga0318577_10000072 Ga0318577_10000077 Ga0318577_10000082 Ga0318577_10000085 Ga0318577_10000096 …
GRE.SIPMG.108b1f22_bin.1	Ga0318492_10000040 Ga0318492_10000079 Ga0318492_10000099 Ga0318492_10000120 Ga0318492_10000144 Ga0318492_10000192 Ga0318492_10000209 Ga0318492_10000214 Ga0318492_10000221 Ga0318492_10000234 Ga0318492_10000239 Ga0318492_10000253 Ga0318492_10000254 Ga0318492_10000257 Ga0318492_10000274 Ga0318492_10000285 Ga0318492_10000305 Ga0318492_10000322 Ga0318492_10000329 Ga0318492_10000338 Ga0318492_10000344 …
GRE.SIPMG.108b1f22_bin.2	Ga0318492_10000003 Ga0318492_10000005 Ga0318492_10000007 Ga0318492_10000009 Ga0318492_10000011 Ga0318492_10000013 Ga0318492_10000015 Ga0318492_10000017 Ga0318492_10000018 Ga0318492_10000020 Ga0318492_10000021 Ga0318492_10000022 Ga0318492_10000024 Ga0318492_10000027 Ga0318492_10000028 Ga0318492_10000033 Ga0318492_10000038 Ga0318492_10000041 Ga0318492_10000042 Ga0318492_10000046 Ga0318492_10000047 …
GRE.SIPMG.108b1f22_bin.21	Ga0318492_10000060 Ga0318492_10000086 Ga0318492_10000101 Ga0318492_10000123 Ga0318492_10000134 Ga0318492_10000136 Ga0318492_10000137 Ga0318492_10000156 Ga0318492_10000165 Ga0318492_10000207 Ga0318492_10000208 Ga0318492_10000210 Ga0318492_10000233 Ga0318492_10000241 Ga0318492_10000249 Ga0318492_10000279 Ga0318492_10000295 Ga0318492_10000339 Ga0318492_10000405 Ga0318492_10000427 Ga0318492_10000452 …
GRE.SIPMG.108b1f22_bin.22	Ga0318492_10000019 Ga0318492_10000025 Ga0318492_10000029 Ga0318492_10000030 Ga0318492_10000031 Ga0318492_10000035 Ga0318492_10000036 Ga0318492_10000037 Ga0318492_10000039 Ga0318492_10000043 Ga0318492_10000049 Ga0318492_10000051 Ga0318492_10000053 Ga0318492_10000057 Ga0318492_10000058 Ga0318492_10000063 Ga0318492_10000080 Ga0318492_10000083 Ga0318492_10000092 Ga0318492_10000104 Ga0318492_10000106 …
GRE.SIPMG.108b1f22_bin.23	Ga0318492_10000045 Ga0318492_10000085 Ga0318492_10000115 Ga0318492_10000135 Ga0318492_10000146 Ga0318492_10000172 Ga0318492_10000198 Ga0318492_10000232 Ga0318492_10000424 Ga0318492_10000433 Ga0318492_10000503 Ga0318492_10000509 Ga0318492_10000536 Ga0318492_10000549 Ga0318492_10000559 Ga0318492_10000599 Ga0318492_10000624 Ga0318492_10000630 Ga0318492_10000646 Ga0318492_10000654 Ga0318492_10000667 …
GRE.SIPMG.108b1f23_bin.14	Ga0318493_10000294 Ga0318493_10000356 Ga0318493_10000410 Ga0318493_10000421 Ga0318493_10000425 Ga0318493_10000428 Ga0318493_10000686 Ga0318493_10000771 Ga0318493_10000823 Ga0318493_10000854 Ga0318493_10000862 Ga0318493_10000918 Ga0318493_10000930 Ga0318493_10000973 Ga0318493_10001075 Ga0318493_10001114 Ga0318493_10001128 Ga0318493_10001166 Ga0318493_10001211 Ga0318493_10001577 Ga0318493_10001594 …
GRE.SIPMG.108b1f23_bin.15	Ga0318493_10000046 Ga0318493_10000065 Ga0318493_10000237 Ga0318493_10000248 Ga0318493_10000253 Ga0318493_10000271 Ga0318493_10000275 Ga0318493_10000291 Ga0318493_10000352 Ga0318493_10000360 Ga0318493_10000403 Ga0318493_10000432 Ga0318493_10000444 Ga0318493_10000453 Ga0318493_10000454 Ga0318493_10000455 Ga0318493_10000491 Ga0318493_10000535 Ga0318493_10000598 Ga0318493_10000640 Ga0318493_10000646 …
GRE.SIPMG.108b1f23_bin.16	Ga0318493_10000003 Ga0318493_10000004 Ga0318493_10000005 Ga0318493_10000007 Ga0318493_10000013 Ga0318493_10000017 Ga0318493_10000018 Ga0318493_10000019 Ga0318493_10000023 Ga0318493_10000026 Ga0318493_10000028 Ga0318493_10000031 Ga0318493_10000032 Ga0318493_10000035 Ga0318493_10000039 Ga0318493_10000042 Ga0318493_10000044 Ga0318493_10000045 Ga0318493_10000050 Ga0318493_10000052 Ga0318493_10000053 …
GRE.SIPMG.108b1f23_bin.2	Ga0318493_10000071 Ga0318493_10000102 Ga0318493_10000104 Ga0318493_10000109 Ga0318493_10000110 Ga0318493_10000129 Ga0318493_10000131 Ga0318493_10000156 Ga0318493_10000163 Ga0318493_10000167 Ga0318493_10000177 Ga0318493_10000178 Ga0318493_10000179 Ga0318493_10000220 Ga0318493_10000273 Ga0318493_10000288 Ga0318493_10000297 Ga0318493_10000340 Ga0318493_10000345 Ga0318493_10000376 Ga0318493_10000386 …
GRE.SIPMG.108b1f23_bin.24	Ga0318493_10000029 Ga0318493_10000057 Ga0318493_10000061 Ga0318493_10000074 Ga0318493_10000122 Ga0318493_10000124 Ga0318493_10000130 Ga0318493_10000141 Ga0318493_10000154 Ga0318493_10000165 Ga0318493_10000181 Ga0318493_10000189 Ga0318493_10000211 Ga0318493_10000212 Ga0318493_10000217 Ga0318493_10000218 Ga0318493_10000221 Ga0318493_10000239 Ga0318493_10000261 Ga0318493_10000295 Ga0318493_10000303 …
GRE.SIPMG.108b1f23_bin.9	Ga0318493_10000010 Ga0318493_10000016 Ga0318493_10000020 Ga0318493_10000030 Ga0318493_10000037 Ga0318493_10000054 Ga0318493_10000064 Ga0318493_10000079 Ga0318493_10000085 Ga0318493_10000093 Ga0318493_10000096 Ga0318493_10000107 Ga0318493_10000113 Ga0318493_10000149 Ga0318493_10000153 Ga0318493_10000155 Ga0318493_10000162 Ga0318493_10000166 Ga0318493_10000169 Ga0318493_10000180 Ga0318493_10000185 …
GRE.SIPMG.108b1f24_bin.15	Ga0318494_10000062 Ga0318494_10000068 Ga0318494_10000086 Ga0318494_10000090 Ga0318494_10000160 Ga0318494_10000172 Ga0318494_10000200 Ga0318494_10000201 Ga0318494_10000232 Ga0318494_10000239 Ga0318494_10000246 Ga0318494_10000255 Ga0318494_10000275 Ga0318494_10000277 Ga0318494_10000278 Ga0318494_10000316 Ga0318494_10000342 Ga0318494_10000346 Ga0318494_10000407 Ga0318494_10000430 Ga0318494_10000432 …
GRE.SIPMG.108b1f24_bin.16	Ga0318494_10000001 Ga0318494_10000007 Ga0318494_10000008 Ga0318494_10000009 Ga0318494_10000013 Ga0318494_10000014 Ga0318494_10000017 Ga0318494_10000021 Ga0318494_10000022 Ga0318494_10000026 Ga0318494_10000027 Ga0318494_10000028 Ga0318494_10000030 Ga0318494_10000032 Ga0318494_10000034 Ga0318494_10000037 Ga0318494_10000038 Ga0318494_10000043 Ga0318494_10000048 Ga0318494_10000049 Ga0318494_10000052 …
GRE.SIPMG.108b1f24_bin.18	Ga0318494_10000003 Ga0318494_10000005 Ga0318494_10000006 Ga0318494_10000010 Ga0318494_10000011 Ga0318494_10000012 Ga0318494_10000015 Ga0318494_10000018 Ga0318494_10000019 Ga0318494_10000023 Ga0318494_10000024 Ga0318494_10000025 Ga0318494_10000029 Ga0318494_10000033 Ga0318494_10000035 Ga0318494_10000039 Ga0318494_10000040 Ga0318494_10000041 Ga0318494_10000042 Ga0318494_10000045 Ga0318494_10000047 …
GRE.SIPMG.108b1f24_bin.22	Ga0318494_10000267 Ga0318494_10000293 Ga0318494_10000331 Ga0318494_10000338 Ga0318494_10000443 Ga0318494_10000506 Ga0318494_10000555 Ga0318494_10000557 Ga0318494_10000579 Ga0318494_10000589 Ga0318494_10000596 Ga0318494_10000663 Ga0318494_10000906 Ga0318494_10001032 Ga0318494_10001047 Ga0318494_10001078 Ga0318494_10001185 Ga0318494_10001239 Ga0318494_10001294 Ga0318494_10001296 Ga0318494_10001328 …
GRE.SIPMG.108b1f24_bin.4	Ga0318494_10000031 Ga0318494_10000036 Ga0318494_10000063 Ga0318494_10000071 Ga0318494_10000118 Ga0318494_10000120 Ga0318494_10000124 Ga0318494_10000147 Ga0318494_10000158 Ga0318494_10000161 Ga0318494_10000195 Ga0318494_10000197 Ga0318494_10000223 Ga0318494_10000245 Ga0318494_10000259 Ga0318494_10000276 Ga0318494_10000295 Ga0318494_10000297 Ga0318494_10000305 Ga0318494_10000317 Ga0318494_10000348 …
GRE.SIPMG.108b1f25_bin.19	Ga0318495_10000135 Ga0318495_10000150 Ga0318495_10000166 Ga0318495_10000173 Ga0318495_10000192 Ga0318495_10000236 Ga0318495_10000251 Ga0318495_10000256 Ga0318495_10000277 Ga0318495_10000282 Ga0318495_10000297 Ga0318495_10000301 Ga0318495_10000304 Ga0318495_10000306 Ga0318495_10000311 Ga0318495_10000315 Ga0318495_10000321 Ga0318495_10000363 Ga0318495_10000375 Ga0318495_10000385 Ga0318495_10000386 …
GRE.SIPMG.108b1f25_bin.5	Ga0318495_10000006 Ga0318495_10000009 Ga0318495_10000012 Ga0318495_10000014 Ga0318495_10000017 Ga0318495_10000021 Ga0318495_10000022 Ga0318495_10000025 Ga0318495_10000027 Ga0318495_10000029 Ga0318495_10000031 Ga0318495_10000038 Ga0318495_10000042 Ga0318495_10000046 Ga0318495_10000060 Ga0318495_10000062 Ga0318495_10000066 Ga0318495_10000067 Ga0318495_10000078 Ga0318495_10000079 Ga0318495_10000082 …
GRE.SIPMG.108b1f25_bin.6	Ga0318495_10000015 Ga0318495_10000033 Ga0318495_10000045 Ga0318495_10000054 Ga0318495_10000070 Ga0318495_10000071 Ga0318495_10000076 Ga0318495_10000077 Ga0318495_10000097 Ga0318495_10000103 Ga0318495_10000112 Ga0318495_10000117 Ga0318495_10000126 Ga0318495_10000134 Ga0318495_10000138 Ga0318495_10000142 Ga0318495_10000149 Ga0318495_10000151 Ga0318495_10000152 Ga0318495_10000159 Ga0318495_10000178 …
GRE.SIPMG.108b1f25_bin.7	Ga0318495_10000005 Ga0318495_10000011 Ga0318495_10000016 Ga0318495_10000023 Ga0318495_10000026 Ga0318495_10000032 Ga0318495_10000034 Ga0318495_10000036 Ga0318495_10000039 Ga0318495_10000040 Ga0318495_10000047 Ga0318495_10000049 Ga0318495_10000051 Ga0318495_10000059 Ga0318495_10000061 Ga0318495_10000063 Ga0318495_10000080 Ga0318495_10000084 Ga0318495_10000107 Ga0318495_10000108 Ga0318495_10000111 …
GRE.SIPMG.109b1f22_bin.11	Ga0318496_10000229 Ga0318496_10000231 Ga0318496_10000304 Ga0318496_10000314 Ga0318496_10000341 Ga0318496_10000510 Ga0318496_10000519 Ga0318496_10000579 Ga0318496_10000634 Ga0318496_10000670 Ga0318496_10000674 Ga0318496_10000678 Ga0318496_10000702 Ga0318496_10000826 Ga0318496_10000842 Ga0318496_10000849 Ga0318496_10000859 Ga0318496_10000861 Ga0318496_10000958 Ga0318496_10000997 Ga0318496_10001002 …
GRE.SIPMG.109b1f22_bin.12	Ga0318496_10000209 Ga0318496_10000318 Ga0318496_10000333 Ga0318496_10000337 Ga0318496_10000380 Ga0318496_10000411 Ga0318496_10000418 Ga0318496_10000480 Ga0318496_10000484 Ga0318496_10000524 Ga0318496_10000590 Ga0318496_10000617 Ga0318496_10000664 Ga0318496_10000675 Ga0318496_10000735 Ga0318496_10000848 Ga0318496_10000913 Ga0318496_10000959 Ga0318496_10001101 Ga0318496_10001102 Ga0318496_10001115 …
GRE.SIPMG.109b1f22_bin.15	Ga0318496_10000001 Ga0318496_10000002 Ga0318496_10000003 Ga0318496_10000004 Ga0318496_10000005 Ga0318496_10000007 Ga0318496_10000008 Ga0318496_10000010 Ga0318496_10000011 Ga0318496_10000013 Ga0318496_10000014 Ga0318496_10000015 Ga0318496_10000016 Ga0318496_10000017 Ga0318496_10000018 Ga0318496_10000019 Ga0318496_10000020 Ga0318496_10000021 Ga0318496_10000022 Ga0318496_10000023 Ga0318496_10000024 …
GRE.SIPMG.109b1f22_bin.2	Ga0318496_10000039 Ga0318496_10000052 Ga0318496_10000059 Ga0318496_10000067 Ga0318496_10000069 Ga0318496_10000074 Ga0318496_10000076 Ga0318496_10000095 Ga0318496_10000103 Ga0318496_10000104 Ga0318496_10000108 Ga0318496_10000109 Ga0318496_10000112 Ga0318496_10000116 Ga0318496_10000124 Ga0318496_10000130 Ga0318496_10000131 Ga0318496_10000134 Ga0318496_10000137 Ga0318496_10000152 Ga0318496_10000164 …
GRE.SIPMG.109b1f22_bin.23	Ga0318496_10000065 Ga0318496_10000093 Ga0318496_10000107 Ga0318496_10000132 Ga0318496_10000163 Ga0318496_10000175 Ga0318496_10000186 Ga0318496_10000187 Ga0318496_10000189 Ga0318496_10000191 Ga0318496_10000199 Ga0318496_10000205 Ga0318496_10000223 Ga0318496_10000237 Ga0318496_10000238 Ga0318496_10000274 Ga0318496_10000284 Ga0318496_10000297 Ga0318496_10000299 Ga0318496_10000303 Ga0318496_10000306 …
GRE.SIPMG.109b1f22_bin.29	Ga0318496_10000066 Ga0318496_10000101 Ga0318496_10000106 Ga0318496_10000120 Ga0318496_10000121 Ga0318496_10000127 Ga0318496_10000142 Ga0318496_10000149 Ga0318496_10000173 Ga0318496_10000203 Ga0318496_10000208 Ga0318496_10000243 Ga0318496_10000246 Ga0318496_10000247 Ga0318496_10000250 Ga0318496_10000253 Ga0318496_10000263 Ga0318496_10000269 Ga0318496_10000271 Ga0318496_10000272 Ga0318496_10000273 …
GRE.SIPMG.109b1f22_bin.3	Ga0318496_10000037 Ga0318496_10000051 Ga0318496_10000068 Ga0318496_10000084 Ga0318496_10000102 Ga0318496_10000135 Ga0318496_10000138 Ga0318496_10000150 Ga0318496_10000157 Ga0318496_10000170 Ga0318496_10000201 Ga0318496_10000218 Ga0318496_10000241 Ga0318496_10000276 Ga0318496_10000282 Ga0318496_10000294 Ga0318496_10000296 Ga0318496_10000336 Ga0318496_10000363 Ga0318496_10000367 Ga0318496_10000385 …
GRE.SIPMG.109b1f23_bin.21	Ga0318497_10000039 Ga0318497_10000049 Ga0318497_10000054 Ga0318497_10000067 Ga0318497_10000078 Ga0318497_10000094 Ga0318497_10000105 Ga0318497_10000112 Ga0318497_10000136 Ga0318497_10000139 Ga0318497_10000142 Ga0318497_10000145 Ga0318497_10000152 Ga0318497_10000163 Ga0318497_10000171 Ga0318497_10000177 Ga0318497_10000195 Ga0318497_10000232 Ga0318497_10000234 Ga0318497_10000239 Ga0318497_10000244 …
GRE.SIPMG.109b1f23_bin.27	Ga0318497_10000001 Ga0318497_10000002 Ga0318497_10000003 Ga0318497_10000004 Ga0318497_10000005 Ga0318497_10000007 Ga0318497_10000008 Ga0318497_10000009 Ga0318497_10000010 Ga0318497_10000011 Ga0318497_10000012 Ga0318497_10000013 Ga0318497_10000014 Ga0318497_10000016 Ga0318497_10000017 Ga0318497_10000018 Ga0318497_10000019 Ga0318497_10000020 Ga0318497_10000021 Ga0318497_10000022 Ga0318497_10000023 …
GRE.SIPMG.109b1f23_bin.3	Ga0318497_10000076 Ga0318497_10000108 Ga0318497_10000151 Ga0318497_10000155 Ga0318497_10000166 Ga0318497_10000174 Ga0318497_10000178 Ga0318497_10000179 Ga0318497_10000190 Ga0318497_10000204 Ga0318497_10000219 Ga0318497_10000222 Ga0318497_10000223 Ga0318497_10000265 Ga0318497_10000284 Ga0318497_10000299 Ga0318497_10000316 Ga0318497_10000319 Ga0318497_10000321 Ga0318497_10000326 Ga0318497_10000345 …
GRE.SIPMG.109b1f23_bin.30	Ga0318497_10000056 Ga0318497_10000084 Ga0318497_10000097 Ga0318497_10000128 Ga0318497_10000218 Ga0318497_10000231 Ga0318497_10000240 Ga0318497_10000266 Ga0318497_10000293 Ga0318497_10000313 Ga0318497_10000360 Ga0318497_10000425 Ga0318497_10000429 Ga0318497_10000454 Ga0318497_10000468 Ga0318497_10000484 Ga0318497_10000543 Ga0318497_10000546 Ga0318497_10000561 Ga0318497_10000649 Ga0318497_10000668 …
GRE.SIPMG.109b1f23_bin.31	Ga0318497_10000038 Ga0318497_10000051 Ga0318497_10000060 Ga0318497_10000062 Ga0318497_10000065 Ga0318497_10000066 Ga0318497_10000072 Ga0318497_10000093 Ga0318497_10000099 Ga0318497_10000117 Ga0318497_10000119 Ga0318497_10000124 Ga0318497_10000126 Ga0318497_10000133 Ga0318497_10000150 Ga0318497_10000158 Ga0318497_10000161 Ga0318497_10000167 Ga0318497_10000168 Ga0318497_10000170 Ga0318497_10000173 …
GRE.SIPMG.109b1f24_bin.11	Ga0318498_10000121 Ga0318498_10000209 Ga0318498_10000223 Ga0318498_10000274 Ga0318498_10000281 Ga0318498_10000323 Ga0318498_10000328 Ga0318498_10000343 Ga0318498_10000359 Ga0318498_10000382 Ga0318498_10000454 Ga0318498_10000461 Ga0318498_10000465 Ga0318498_10000479 Ga0318498_10000481 Ga0318498_10000492 Ga0318498_10000541 Ga0318498_10000624 Ga0318498_10000647 Ga0318498_10000655 Ga0318498_10000660 …
GRE.SIPMG.109b1f24_bin.19	Ga0318498_10000002 Ga0318498_10000003 Ga0318498_10000004 Ga0318498_10000006 Ga0318498_10000008 Ga0318498_10000010 Ga0318498_10000012 Ga0318498_10000013 Ga0318498_10000014 Ga0318498_10000015 Ga0318498_10000016 Ga0318498_10000017 Ga0318498_10000019 Ga0318498_10000021 Ga0318498_10000023 Ga0318498_10000024 Ga0318498_10000026 Ga0318498_10000027 Ga0318498_10000028 Ga0318498_10000029 Ga0318498_10000030 …
GRE.SIPMG.109b1f24_bin.21	Ga0318498_10000007 Ga0318498_10000018 Ga0318498_10000022 Ga0318498_10000025 Ga0318498_10000038 Ga0318498_10000047 Ga0318498_10000049 Ga0318498_10000051 Ga0318498_10000055 Ga0318498_10000063 Ga0318498_10000067 Ga0318498_10000085 Ga0318498_10000095 Ga0318498_10000107 Ga0318498_10000112 Ga0318498_10000117 Ga0318498_10000129 Ga0318498_10000130 Ga0318498_10000134 Ga0318498_10000137 Ga0318498_10000138 …
GRE.SIPMG.109b1f24_bin.3	Ga0318498_10000143 Ga0318498_10000160 Ga0318498_10000171 Ga0318498_10000179 Ga0318498_10000196 Ga0318498_10000197 Ga0318498_10000201 Ga0318498_10000217 Ga0318498_10000224 Ga0318498_10000270 Ga0318498_10000302 Ga0318498_10000309 Ga0318498_10000315 Ga0318498_10000334 Ga0318498_10000336 Ga0318498_10000344 Ga0318498_10000355 Ga0318498_10000366 Ga0318498_10000376 Ga0318498_10000377 Ga0318498_10000383 …
GRE.SIPMG.109b1f24_bin.4	Ga0318498_10000046 Ga0318498_10000053 Ga0318498_10000078 Ga0318498_10000088 Ga0318498_10000103 Ga0318498_10000114 Ga0318498_10000133 Ga0318498_10000136 Ga0318498_10000149 Ga0318498_10000151 Ga0318498_10000155 Ga0318498_10000158 Ga0318498_10000161 Ga0318498_10000176 Ga0318498_10000192 Ga0318498_10000198 Ga0318498_10000204 Ga0318498_10000205 Ga0318498_10000208 Ga0318498_10000222 Ga0318498_10000229 …
GRE.SIPMG.109b1f25_bin.5	Ga0318499_10000002 Ga0318499_10000003 Ga0318499_10000004 Ga0318499_10000005 Ga0318499_10000006 Ga0318499_10000007 Ga0318499_10000008 Ga0318499_10000010 Ga0318499_10000012 Ga0318499_10000013 Ga0318499_10000014 Ga0318499_10000015 Ga0318499_10000020 Ga0318499_10000021 Ga0318499_10000022 Ga0318499_10000023 Ga0318499_10000024 Ga0318499_10000025 Ga0318499_10000026 Ga0318499_10000027 Ga0318499_10000029 …
GRE.SIPMG.117b4f26_bin.16	Ga0318534_10000001 Ga0318534_10000005 Ga0318534_10000007 Ga0318534_10000010 Ga0318534_10000011 Ga0318534_10000013 Ga0318534_10000014 Ga0318534_10000015 Ga0318534_10000017 Ga0318534_10000018 Ga0318534_10000020 Ga0318534_10000023 Ga0318534_10000024 Ga0318534_10000025 Ga0318534_10000027 Ga0318534_10000028 Ga0318534_10000029 Ga0318534_10000030 Ga0318534_10000031 Ga0318534_10000033 Ga0318534_10000034 …
GRE.SIPMG.117b4f26_bin.23	Ga0318534_10000045 Ga0318534_10000085 Ga0318534_10000105 Ga0318534_10000127 Ga0318534_10000138 Ga0318534_10000160 Ga0318534_10000180 Ga0318534_10000202 Ga0318534_10000248 Ga0318534_10000291 Ga0318534_10000337 Ga0318534_10000356 Ga0318534_10000368 Ga0318534_10000390 Ga0318534_10000420 Ga0318534_10000433 Ga0318534_10000445 Ga0318534_10000465 Ga0318534_10000504 Ga0318534_10000505 Ga0318534_10000552 …
GRE.SIPMG.117b4f26_bin.29	Ga0318534_10000178 Ga0318534_10000221 Ga0318534_10000389 Ga0318534_10000500 Ga0318534_10000501 Ga0318534_10000530 Ga0318534_10000546 Ga0318534_10000609 Ga0318534_10000662 Ga0318534_10000666 Ga0318534_10000727 Ga0318534_10000862 Ga0318534_10000956 Ga0318534_10000980 Ga0318534_10001049 Ga0318534_10001095 Ga0318534_10001130 Ga0318534_10001161 Ga0318534_10001189 Ga0318534_10001243 Ga0318534_10001271 …
GRE.SIPMG.117b4f26_bin.8	Ga0318534_10000078 Ga0318534_10000165 Ga0318534_10000192 Ga0318534_10000219 Ga0318534_10000260 Ga0318534_10000263 Ga0318534_10000282 Ga0318534_10000367 Ga0318534_10000468 Ga0318534_10000472 Ga0318534_10000761 Ga0318534_10000836 Ga0318534_10000871 Ga0318534_10000903 Ga0318534_10000996 Ga0318534_10001047 Ga0318534_10001107 Ga0318534_10001141 Ga0318534_10001165 Ga0318534_10001178 Ga0318534_10001267 …
GRE.SIPMG.117b4f27_bin.22	Ga0318535_10000008 Ga0318535_10000014 Ga0318535_10000019 Ga0318535_10000020 Ga0318535_10000022 Ga0318535_10000025 Ga0318535_10000029 Ga0318535_10000031 Ga0318535_10000032 Ga0318535_10000034 Ga0318535_10000036 Ga0318535_10000041 Ga0318535_10000047 Ga0318535_10000052 Ga0318535_10000058 Ga0318535_10000060 Ga0318535_10000061 Ga0318535_10000066 Ga0318535_10000068 Ga0318535_10000077 Ga0318535_10000092 …
GRE.SIPMG.166b4f26_bin.16	Ga0318541_10000014 Ga0318541_10000021 Ga0318541_10000024 Ga0318541_10000029 Ga0318541_10000038 Ga0318541_10000051 Ga0318541_10000059 Ga0318541_10000084 Ga0318541_10000085 Ga0318541_10000087 Ga0318541_10000088 Ga0318541_10000089 Ga0318541_10000103 Ga0318541_10000108 Ga0318541_10000125 Ga0318541_10000147 Ga0318541_10000149 Ga0318541_10000151 Ga0318541_10000152 Ga0318541_10000155 Ga0318541_10000162 …
GRE.SIPMG.168b4f25_bin.3	Ga0318544_10000008 Ga0318544_10000036 Ga0318544_10000037 Ga0318544_10000043 Ga0318544_10000050 Ga0318544_10000066 Ga0318544_10000107 Ga0318544_10000115 Ga0318544_10000122 Ga0318544_10000129 Ga0318544_10000132 Ga0318544_10000136 Ga0318544_10000164 Ga0318544_10000177 Ga0318544_10000193 Ga0318544_10000215 Ga0318544_10000242 Ga0318544_10000244 Ga0318544_10000246 Ga0318544_10000252 Ga0318544_10000257 …
GRE.SIPMG.168b4f26_bin.9	Ga0318545_10000005 Ga0318545_10000008 Ga0318545_10000013 Ga0318545_10000024 Ga0318545_10000026 Ga0318545_10000049 Ga0318545_10000051 Ga0318545_10000064 Ga0318545_10000093 Ga0318545_10000107 Ga0318545_10000111 Ga0318545_10000121 Ga0318545_10000124 Ga0318545_10000129 Ga0318545_10000140 Ga0318545_10000149 Ga0318545_10000159 Ga0318545_10000178 Ga0318545_10000184 Ga0318545_10000206 Ga0318545_10000224 …
GRE.SIPMG.169b2f19_bin.11	Ga0318546_10000071 Ga0318546_10000100 Ga0318546_10000178 Ga0318546_10000185 Ga0318546_10000186 Ga0318546_10000187 Ga0318546_10000208 Ga0318546_10000209 Ga0318546_10000210 Ga0318546_10000307 Ga0318546_10000347 Ga0318546_10000401 Ga0318546_10000432 Ga0318546_10000478 Ga0318546_10000501 Ga0318546_10000521 Ga0318546_10000537 Ga0318546_10000552 Ga0318546_10000569 Ga0318546_10000578 Ga0318546_10000588 …
GRE.SIPMG.169b2f19_bin.16	Ga0318546_10000219 Ga0318546_10000394 Ga0318546_10000605 Ga0318546_10000713 Ga0318546_10000978 Ga0318546_10001075 Ga0318546_10001343 Ga0318546_10001353 Ga0318546_10001362 Ga0318546_10001379 Ga0318546_10001483 Ga0318546_10001488 Ga0318546_10001632 Ga0318546_10001658 Ga0318546_10001824 Ga0318546_10001917 Ga0318546_10001986 Ga0318546_10002086 Ga0318546_10002153 Ga0318546_10002222 Ga0318546_10002318 …
GRE.SIPMG.169b2f19_bin.19	Ga0318546_10000026 Ga0318546_10000258 Ga0318546_10000285 Ga0318546_10000365 Ga0318546_10000366 Ga0318546_10000368 Ga0318546_10000393 Ga0318546_10000430 Ga0318546_10000437 Ga0318546_10000457 Ga0318546_10000510 Ga0318546_10000577 Ga0318546_10000621 Ga0318546_10000636 Ga0318546_10000666 Ga0318546_10000717 Ga0318546_10000789 Ga0318546_10000799 Ga0318546_10000806 Ga0318546_10000848 Ga0318546_10000866 …
GRE.SIPMG.169b2f19_bin.27	Ga0318546_10000001 Ga0318546_10000003 Ga0318546_10000004 Ga0318546_10000005 Ga0318546_10000006 Ga0318546_10000008 Ga0318546_10000012 Ga0318546_10000013 Ga0318546_10000015 Ga0318546_10000018 Ga0318546_10000019 Ga0318546_10000021 Ga0318546_10000022 Ga0318546_10000024 Ga0318546_10000027 Ga0318546_10000029 Ga0318546_10000031 Ga0318546_10000034 Ga0318546_10000036 Ga0318546_10000038 Ga0318546_10000039 …
GRE.SIPMG.169b2f19_bin.29	Ga0318546_10000069 Ga0318546_10000076 Ga0318546_10000101 Ga0318546_10000113 Ga0318546_10000121 Ga0318546_10000147 Ga0318546_10000169 Ga0318546_10000181 Ga0318546_10000218 Ga0318546_10000223 Ga0318546_10000227 Ga0318546_10000233 Ga0318546_10000241 Ga0318546_10000250 Ga0318546_10000253 Ga0318546_10000264 Ga0318546_10000267 Ga0318546_10000309 Ga0318546_10000312 Ga0318546_10000325 Ga0318546_10000328 …
GRE.SIPMG.169b2f19_bin.5	Ga0318546_10000095 Ga0318546_10000106 Ga0318546_10000110 Ga0318546_10000111 Ga0318546_10000134 Ga0318546_10000144 Ga0318546_10000148 Ga0318546_10000159 Ga0318546_10000163 Ga0318546_10000188 Ga0318546_10000201 Ga0318546_10000216 Ga0318546_10000283 Ga0318546_10000343 Ga0318546_10000411 Ga0318546_10000449 Ga0318546_10000476 Ga0318546_10000497 Ga0318546_10000513 Ga0318546_10000525 Ga0318546_10000553 …
GRE.SIPMG.169b2f20_bin.20	Ga0318547_10000005 Ga0318547_10000009 Ga0318547_10000010 Ga0318547_10000013 Ga0318547_10000014 Ga0318547_10000015 Ga0318547_10000016 Ga0318547_10000017 Ga0318547_10000019 Ga0318547_10000020 Ga0318547_10000021 Ga0318547_10000022 Ga0318547_10000025 Ga0318547_10000028 Ga0318547_10000029 Ga0318547_10000036 Ga0318547_10000037 Ga0318547_10000038 Ga0318547_10000039 Ga0318547_10000040 Ga0318547_10000041 …
GRE.SIPMG.169b2f20_bin.27	Ga0318547_10000046 Ga0318547_10000056 Ga0318547_10000239 Ga0318547_10000336 Ga0318547_10000352 Ga0318547_10000368 Ga0318547_10000415 Ga0318547_10000470 Ga0318547_10000475 Ga0318547_10000579 Ga0318547_10000654 Ga0318547_10000664 Ga0318547_10000685 Ga0318547_10000700 Ga0318547_10000705 Ga0318547_10000714 Ga0318547_10000820 Ga0318547_10000877 Ga0318547_10000880 Ga0318547_10000894 Ga0318547_10000912 …
GRE.SIPMG.169b2f20_bin.29	Ga0318547_10000341 Ga0318547_10000451 Ga0318547_10000460 Ga0318547_10000498 Ga0318547_10000534 Ga0318547_10000603 Ga0318547_10000745 Ga0318547_10000879 Ga0318547_10000914 Ga0318547_10000993 Ga0318547_10001025 Ga0318547_10001113 Ga0318547_10001291 Ga0318547_10001315 Ga0318547_10001321 Ga0318547_10001390 Ga0318547_10001426 Ga0318547_10001429 Ga0318547_10001467 Ga0318547_10001501 Ga0318547_10001687 …
GRE.SIPMG.169b2f21_bin.18	Ga0318548_10000006 Ga0318548_10000013 Ga0318548_10000020 Ga0318548_10000025 Ga0318548_10000030 Ga0318548_10000031 Ga0318548_10000033 Ga0318548_10000037 Ga0318548_10000038 Ga0318548_10000039 Ga0318548_10000042 Ga0318548_10000047 Ga0318548_10000048 Ga0318548_10000052 Ga0318548_10000055 Ga0318548_10000058 Ga0318548_10000062 Ga0318548_10000064 Ga0318548_10000066 Ga0318548_10000075 Ga0318548_10000078 …
GRE.SIPMG.169b2f22_bin.14	Ga0318549_10000007 Ga0318549_10000015 Ga0318549_10000038 Ga0318549_10000044 Ga0318549_10000050 Ga0318549_10000060 Ga0318549_10000064 Ga0318549_10000077 Ga0318549_10000098 Ga0318549_10000105 Ga0318549_10000107 Ga0318549_10000120 Ga0318549_10000122 Ga0318549_10000130 Ga0318549_10000133 Ga0318549_10000137 Ga0318549_10000142 Ga0318549_10000166 Ga0318549_10000176 Ga0318549_10000179 Ga0318549_10000187 …
GRE.SIPMG.169b2f22_bin.15	Ga0318549_10000025 Ga0318549_10000045 Ga0318549_10000067 Ga0318549_10000076 Ga0318549_10000090 Ga0318549_10000095 Ga0318549_10000101 Ga0318549_10000136 Ga0318549_10000138 Ga0318549_10000168 Ga0318549_10000180 Ga0318549_10000195 Ga0318549_10000201 Ga0318549_10000209 Ga0318549_10000210 Ga0318549_10000211 Ga0318549_10000230 Ga0318549_10000276 Ga0318549_10000298 Ga0318549_10000310 Ga0318549_10000325 …
GRE.SIPMG.169b2f23_bin.24	Ga0318550_10000012 Ga0318550_10000013 Ga0318550_10000037 Ga0318550_10000045 Ga0318550_10000055 Ga0318550_10000071 Ga0318550_10000072 Ga0318550_10000082 Ga0318550_10000086 Ga0318550_10000090 Ga0318550_10000091 Ga0318550_10000093 Ga0318550_10000107 Ga0318550_10000110 Ga0318550_10000114 Ga0318550_10000116 Ga0318550_10000119 Ga0318550_10000135 Ga0318550_10000136 Ga0318550_10000138 Ga0318550_10000142 …
GRE.SIPMG.171b2f17_bin.7	Ga0318510_10000008 Ga0318510_10000014 Ga0318510_10000015 Ga0318510_10000020 Ga0318510_10000023 Ga0318510_10000028 Ga0318510_10000029 Ga0318510_10000030 Ga0318510_10000032 Ga0318510_10000035 Ga0318510_10000037 Ga0318510_10000044 Ga0318510_10000046 Ga0318510_10000047 Ga0318510_10000048 Ga0318510_10000049 Ga0318510_10000050 Ga0318510_10000059 Ga0318510_10000067 Ga0318510_10000071 Ga0318510_10000072 …
GRE.SIPMG.171b2f18_bin.15	Ga0318511_10000052 Ga0318511_10000057 Ga0318511_10000078 Ga0318511_10000098 Ga0318511_10000104 Ga0318511_10000120 Ga0318511_10000134 Ga0318511_10000142 Ga0318511_10000147 Ga0318511_10000171 Ga0318511_10000175 Ga0318511_10000194 Ga0318511_10000221 Ga0318511_10000234 Ga0318511_10000236 Ga0318511_10000263 Ga0318511_10000264 Ga0318511_10000265 Ga0318511_10000267 Ga0318511_10000279 Ga0318511_10000289 …
GRE.SIPMG.171b2f18_bin.17	Ga0318511_10000014 Ga0318511_10000030 Ga0318511_10000031 Ga0318511_10000033 Ga0318511_10000041 Ga0318511_10000076 Ga0318511_10000083 Ga0318511_10000085 Ga0318511_10000091 Ga0318511_10000092 Ga0318511_10000105 Ga0318511_10000108 Ga0318511_10000113 Ga0318511_10000119 Ga0318511_10000130 Ga0318511_10000136 Ga0318511_10000137 Ga0318511_10000153 Ga0318511_10000156 Ga0318511_10000172 Ga0318511_10000173 …
GRE.SIPMG.171b2f18_bin.19	Ga0318511_10000012 Ga0318511_10000015 Ga0318511_10000016 Ga0318511_10000022 Ga0318511_10000024 Ga0318511_10000026 Ga0318511_10000027 Ga0318511_10000037 Ga0318511_10000042 Ga0318511_10000043 Ga0318511_10000046 Ga0318511_10000047 Ga0318511_10000048 Ga0318511_10000049 Ga0318511_10000058 Ga0318511_10000059 Ga0318511_10000064 Ga0318511_10000066 Ga0318511_10000067 Ga0318511_10000068 Ga0318511_10000072 …
GRE.SIPMG.171b2f19_bin.11	Ga0318512_10000049 Ga0318512_10000071 Ga0318512_10000088 Ga0318512_10000111 Ga0318512_10000140 Ga0318512_10000187 Ga0318512_10000190 Ga0318512_10000219 Ga0318512_10000258 Ga0318512_10000262 Ga0318512_10000263 Ga0318512_10000300 Ga0318512_10000325 Ga0318512_10000354 Ga0318512_10000358 Ga0318512_10000384 Ga0318512_10000385 Ga0318512_10000394 Ga0318512_10000432 Ga0318512_10000437 Ga0318512_10000441 …
GRE.SIPMG.171b2f19_bin.22	Ga0318512_10000008 Ga0318512_10000018 Ga0318512_10000027 Ga0318512_10000035 Ga0318512_10000043 Ga0318512_10000056 Ga0318512_10000059 Ga0318512_10000073 Ga0318512_10000076 Ga0318512_10000077 Ga0318512_10000079 Ga0318512_10000091 Ga0318512_10000092 Ga0318512_10000095 Ga0318512_10000117 Ga0318512_10000122 Ga0318512_10000128 Ga0318512_10000131 Ga0318512_10000146 Ga0318512_10000147 Ga0318512_10000158 …
GRE.SIPMG.171b2f19_bin.25	Ga0318512_10000004 Ga0318512_10000009 Ga0318512_10000012 Ga0318512_10000013 Ga0318512_10000014 Ga0318512_10000015 Ga0318512_10000016 Ga0318512_10000017 Ga0318512_10000019 Ga0318512_10000020 Ga0318512_10000022 Ga0318512_10000024 Ga0318512_10000025 Ga0318512_10000026 Ga0318512_10000028 Ga0318512_10000031 Ga0318512_10000032 Ga0318512_10000036 Ga0318512_10000037 Ga0318512_10000038 Ga0318512_10000041 …
GRE.SIPMG.171b2f19_bin.8	Ga0318512_10000239 Ga0318512_10000302 Ga0318512_10000353 Ga0318512_10000371 Ga0318512_10000423 Ga0318512_10000467 Ga0318512_10000480 Ga0318512_10000485 Ga0318512_10000540 Ga0318512_10000652 Ga0318512_10000656 Ga0318512_10000709 Ga0318512_10000754 Ga0318512_10000799 Ga0318512_10000830 Ga0318512_10000884 Ga0318512_10000919 Ga0318512_10001012 Ga0318512_10001126 Ga0318512_10001176 Ga0318512_10001234 …
GRE.SIPMG.171b2f20_bin.10	Ga0318513_10000012 Ga0318513_10000016 Ga0318513_10000018 Ga0318513_10000019 Ga0318513_10000026 Ga0318513_10000046 Ga0318513_10000049 Ga0318513_10000052 Ga0318513_10000053 Ga0318513_10000056 Ga0318513_10000060 Ga0318513_10000064 Ga0318513_10000066 Ga0318513_10000067 Ga0318513_10000097 Ga0318513_10000114 Ga0318513_10000117 Ga0318513_10000128 Ga0318513_10000130 Ga0318513_10000137 Ga0318513_10000165 …
GRE.SIPMG.171b2f20_bin.15	Ga0318513_10000004 Ga0318513_10000005 Ga0318513_10000007 Ga0318513_10000009 Ga0318513_10000011 Ga0318513_10000014 Ga0318513_10000015 Ga0318513_10000017 Ga0318513_10000020 Ga0318513_10000021 Ga0318513_10000022 Ga0318513_10000023 Ga0318513_10000024 Ga0318513_10000028 Ga0318513_10000029 Ga0318513_10000033 Ga0318513_10000037 Ga0318513_10000039 Ga0318513_10000041 Ga0318513_10000042 Ga0318513_10000044 …
GRE.SIPMG.171b2f20_bin.25	Ga0318513_10000036 Ga0318513_10000058 Ga0318513_10000098 Ga0318513_10000126 Ga0318513_10000133 Ga0318513_10000204 Ga0318513_10000205 Ga0318513_10000220 Ga0318513_10000223 Ga0318513_10000227 Ga0318513_10000259 Ga0318513_10000263 Ga0318513_10000265 Ga0318513_10000274 Ga0318513_10000277 Ga0318513_10000313 Ga0318513_10000322 Ga0318513_10000344 Ga0318513_10000348 Ga0318513_10000375 Ga0318513_10000404 …
GRE.SIPMG.174b1f20_bin.10	Ga0318500_10000039 Ga0318500_10000054 Ga0318500_10000061 Ga0318500_10000064 Ga0318500_10000065 Ga0318500_10000069 Ga0318500_10000071 Ga0318500_10000092 Ga0318500_10000093 Ga0318500_10000095 Ga0318500_10000109 Ga0318500_10000112 Ga0318500_10000134 Ga0318500_10000147 Ga0318500_10000155 Ga0318500_10000173 Ga0318500_10000181 Ga0318500_10000191 Ga0318500_10000197 Ga0318500_10000198 Ga0318500_10000213 …
GRE.SIPMG.174b1f20_bin.15	Ga0318500_10000007 Ga0318500_10000014 Ga0318500_10000022 Ga0318500_10000026 Ga0318500_10000030 Ga0318500_10000031 Ga0318500_10000036 Ga0318500_10000046 Ga0318500_10000051 Ga0318500_10000078 Ga0318500_10000080 Ga0318500_10000089 Ga0318500_10000091 Ga0318500_10000094 Ga0318500_10000113 Ga0318500_10000160 Ga0318500_10000166 Ga0318500_10000210 Ga0318500_10000231 Ga0318500_10000239 Ga0318500_10000248 …
GRE.SIPMG.174b1f20_bin.9	Ga0318500_10000017 Ga0318500_10000033 Ga0318500_10000035 Ga0318500_10000053 Ga0318500_10000055 Ga0318500_10000060 Ga0318500_10000063 Ga0318500_10000076 Ga0318500_10000084 Ga0318500_10000108 Ga0318500_10000118 Ga0318500_10000129 Ga0318500_10000138 Ga0318500_10000187 Ga0318500_10000195 Ga0318500_10000208 Ga0318500_10000215 Ga0318500_10000218 Ga0318500_10000229 Ga0318500_10000244 Ga0318500_10000253 …
GRE.SIPMG.174b1f21_bin.18	Ga0318501_10000013 Ga0318501_10000015 Ga0318501_10000031 Ga0318501_10000035 Ga0318501_10000042 Ga0318501_10000047 Ga0318501_10000057 Ga0318501_10000067 Ga0318501_10000073 Ga0318501_10000075 Ga0318501_10000086 Ga0318501_10000089 Ga0318501_10000091 Ga0318501_10000092 Ga0318501_10000105 Ga0318501_10000112 Ga0318501_10000127 Ga0318501_10000142 Ga0318501_10000144 Ga0318501_10000146 Ga0318501_10000149 …
GRE.SIPMG.174b1f21_bin.19	Ga0318501_10000171 Ga0318501_10000196 Ga0318501_10000210 Ga0318501_10000225 Ga0318501_10000261 Ga0318501_10000370 Ga0318501_10000379 Ga0318501_10000439 Ga0318501_10000461 Ga0318501_10000465 Ga0318501_10000480 Ga0318501_10000500 Ga0318501_10000511 Ga0318501_10000520 Ga0318501_10000562 Ga0318501_10000564 Ga0318501_10000574 Ga0318501_10000585 Ga0318501_10000594 Ga0318501_10000614 Ga0318501_10000624 …
GRE.SIPMG.174b1f22_bin.10	Ga0318502_10000253 Ga0318502_10000264 Ga0318502_10000307 Ga0318502_10000389 Ga0318502_10000399 Ga0318502_10000606 Ga0318502_10000615 Ga0318502_10000638 Ga0318502_10000658 Ga0318502_10000693 Ga0318502_10000801 Ga0318502_10000810 Ga0318502_10000850 Ga0318502_10000858 Ga0318502_10000941 Ga0318502_10000950 Ga0318502_10000999 Ga0318502_10001049 Ga0318502_10001076 Ga0318502_10001134 Ga0318502_10001158 …
GRE.SIPMG.174b1f22_bin.19	Ga0318502_10000067 Ga0318502_10000069 Ga0318502_10000091 Ga0318502_10000096 Ga0318502_10000114 Ga0318502_10000152 Ga0318502_10000153 Ga0318502_10000197 Ga0318502_10000205 Ga0318502_10000217 Ga0318502_10000221 Ga0318502_10000222 Ga0318502_10000236 Ga0318502_10000257 Ga0318502_10000258 Ga0318502_10000301 Ga0318502_10000319 Ga0318502_10000320 Ga0318502_10000330 Ga0318502_10000338 Ga0318502_10000339 …
GRE.SIPMG.174b1f22_bin.20	Ga0318502_10000004 Ga0318502_10000008 Ga0318502_10000013 Ga0318502_10000014 Ga0318502_10000015 Ga0318502_10000017 Ga0318502_10000018 Ga0318502_10000021 Ga0318502_10000022 Ga0318502_10000023 Ga0318502_10000024 Ga0318502_10000025 Ga0318502_10000026 Ga0318502_10000028 Ga0318502_10000031 Ga0318502_10000032 Ga0318502_10000034 Ga0318502_10000035 Ga0318502_10000036 Ga0318502_10000041 Ga0318502_10000043 …
GRE.SIPMG.174b1f23_bin.1	Ga0318503_10000005 Ga0318503_10000008 Ga0318503_10000012 Ga0318503_10000013 Ga0318503_10000014 Ga0318503_10000015 Ga0318503_10000016 Ga0318503_10000017 Ga0318503_10000019 Ga0318503_10000020 Ga0318503_10000021 Ga0318503_10000022 Ga0318503_10000025 Ga0318503_10000026 Ga0318503_10000027 Ga0318503_10000028 Ga0318503_10000030 Ga0318503_10000033 Ga0318503_10000035 Ga0318503_10000036 Ga0318503_10000037 …
GRE.SIPMG.176b2f18_bin.12	Ga0318514_10000004 Ga0318514_10000006 Ga0318514_10000012 Ga0318514_10000014 Ga0318514_10000017 Ga0318514_10000022 Ga0318514_10000026 Ga0318514_10000028 Ga0318514_10000029 Ga0318514_10000041 Ga0318514_10000047 Ga0318514_10000049 Ga0318514_10000053 Ga0318514_10000055 Ga0318514_10000061 Ga0318514_10000062 Ga0318514_10000066 Ga0318514_10000071 Ga0318514_10000072 Ga0318514_10000077 Ga0318514_10000100 …
GRE.SIPMG.176b2f18_bin.2	Ga0318514_10000019 Ga0318514_10000021 Ga0318514_10000024 Ga0318514_10000035 Ga0318514_10000036 Ga0318514_10000043 Ga0318514_10000045 Ga0318514_10000054 Ga0318514_10000068 Ga0318514_10000069 Ga0318514_10000075 Ga0318514_10000079 Ga0318514_10000081 Ga0318514_10000084 Ga0318514_10000093 Ga0318514_10000096 Ga0318514_10000109 Ga0318514_10000113 Ga0318514_10000115 Ga0318514_10000119 Ga0318514_10000123 …
GRE.SIPMG.176b2f18_bin.7	Ga0318514_10000033 Ga0318514_10000074 Ga0318514_10000106 Ga0318514_10000167 Ga0318514_10000176 Ga0318514_10000211 Ga0318514_10000212 Ga0318514_10000248 Ga0318514_10000264 Ga0318514_10000302 Ga0318514_10000310 Ga0318514_10000321 Ga0318514_10000329 Ga0318514_10000354 Ga0318514_10000392 Ga0318514_10000399 Ga0318514_10000402 Ga0318514_10000447 Ga0318514_10000506 Ga0318514_10000600 Ga0318514_10000610 …
GRE.SIPMG.176b2f18_bin.8	Ga0318514_10000037 Ga0318514_10000056 Ga0318514_10000094 Ga0318514_10000099 Ga0318514_10000108 Ga0318514_10000137 Ga0318514_10000138 Ga0318514_10000141 Ga0318514_10000150 Ga0318514_10000200 Ga0318514_10000202 Ga0318514_10000214 Ga0318514_10000222 Ga0318514_10000229 Ga0318514_10000254 Ga0318514_10000280 Ga0318514_10000283 Ga0318514_10000312 Ga0318514_10000339 Ga0318514_10000404 Ga0318514_10000406 …
GRE.SIPMG.176b2f19_bin.10	Ga0318515_10000007 Ga0318515_10000010 Ga0318515_10000013 Ga0318515_10000033 Ga0318515_10000034 Ga0318515_10000039 Ga0318515_10000046 Ga0318515_10000055 Ga0318515_10000064 Ga0318515_10000092 Ga0318515_10000113 Ga0318515_10000119 Ga0318515_10000132 Ga0318515_10000134 Ga0318515_10000145 Ga0318515_10000148 Ga0318515_10000155 Ga0318515_10000157 Ga0318515_10000161 Ga0318515_10000175 Ga0318515_10000179 …
GRE.SIPMG.176b2f19_bin.14	Ga0318515_10000137 Ga0318515_10000185 Ga0318515_10000215 Ga0318515_10000216 Ga0318515_10000232 Ga0318515_10000252 Ga0318515_10000331 Ga0318515_10000345 Ga0318515_10000355 Ga0318515_10000446 Ga0318515_10000460 Ga0318515_10000467 Ga0318515_10000507 Ga0318515_10000544 Ga0318515_10000614 Ga0318515_10000634 Ga0318515_10000677 Ga0318515_10000678 Ga0318515_10000702 Ga0318515_10000724 Ga0318515_10000736 …
GRE.SIPMG.176b2f19_bin.19	Ga0318515_10000006 Ga0318515_10000037 Ga0318515_10000038 Ga0318515_10000056 Ga0318515_10000065 Ga0318515_10000066 Ga0318515_10000071 Ga0318515_10000084 Ga0318515_10000088 Ga0318515_10000091 Ga0318515_10000098 Ga0318515_10000127 Ga0318515_10000131 Ga0318515_10000135 Ga0318515_10000138 Ga0318515_10000141 Ga0318515_10000149 Ga0318515_10000152 Ga0318515_10000162 Ga0318515_10000170 Ga0318515_10000171 …
GRE.SIPMG.176b2f19_bin.7	Ga0318515_10000209 Ga0318515_10000237 Ga0318515_10000239 Ga0318515_10000269 Ga0318515_10000274 Ga0318515_10000357 Ga0318515_10000375 Ga0318515_10000391 Ga0318515_10000406 Ga0318515_10000430 Ga0318515_10000459 Ga0318515_10000485 Ga0318515_10000501 Ga0318515_10000572 Ga0318515_10000610 Ga0318515_10000640 Ga0318515_10000675 Ga0318515_10000679 Ga0318515_10000684 Ga0318515_10000693 Ga0318515_10000698 …
GRE.SIPMG.176b2f20_bin.13	Ga0318516_10000029 Ga0318516_10000044 Ga0318516_10000054 Ga0318516_10000075 Ga0318516_10000077 Ga0318516_10000085 Ga0318516_10000087 Ga0318516_10000106 Ga0318516_10000109 Ga0318516_10000126 Ga0318516_10000135 Ga0318516_10000143 Ga0318516_10000149 Ga0318516_10000152 Ga0318516_10000155 Ga0318516_10000161 Ga0318516_10000197 Ga0318516_10000200 Ga0318516_10000213 Ga0318516_10000219 Ga0318516_10000229 …
GRE.SIPMG.176b2f20_bin.27	Ga0318516_10000071 Ga0318516_10000090 Ga0318516_10000288 Ga0318516_10000324 Ga0318516_10000378 Ga0318516_10000467 Ga0318516_10000473 Ga0318516_10000540 Ga0318516_10000604 Ga0318516_10000641 Ga0318516_10000680 Ga0318516_10000698 Ga0318516_10000761 Ga0318516_10000794 Ga0318516_10000800 Ga0318516_10000854 Ga0318516_10000865 Ga0318516_10000967 Ga0318516_10000993 Ga0318516_10001054 Ga0318516_10001148 …
GRE.SIPMG.176b2f20_bin.7	Ga0318516_10000022 Ga0318516_10000028 Ga0318516_10000033 Ga0318516_10000037 Ga0318516_10000042 Ga0318516_10000045 Ga0318516_10000049 Ga0318516_10000059 Ga0318516_10000073 Ga0318516_10000093 Ga0318516_10000095 Ga0318516_10000097 Ga0318516_10000104 Ga0318516_10000134 Ga0318516_10000136 Ga0318516_10000162 Ga0318516_10000166 Ga0318516_10000180 Ga0318516_10000181 Ga0318516_10000183 Ga0318516_10000227 …
GRE.SIPMG.176b2f21_bin.2	Ga0318517_10000009 Ga0318517_10000031 Ga0318517_10000037 Ga0318517_10000052 Ga0318517_10000058 Ga0318517_10000072 Ga0318517_10000075 Ga0318517_10000087 Ga0318517_10000088 Ga0318517_10000099 Ga0318517_10000100 Ga0318517_10000105 Ga0318517_10000122 Ga0318517_10000125 Ga0318517_10000132 Ga0318517_10000139 Ga0318517_10000143 Ga0318517_10000162 Ga0318517_10000169 Ga0318517_10000185 Ga0318517_10000198 …
GRE.SIPMG.176b2f22_bin.12	Ga0318518_10000097 Ga0318518_10000169 Ga0318518_10000173 Ga0318518_10000231 Ga0318518_10000235 Ga0318518_10000238 Ga0318518_10000253 Ga0318518_10000279 Ga0318518_10000297 Ga0318518_10000306 Ga0318518_10000317 Ga0318518_10000318 Ga0318518_10000330 Ga0318518_10000337 Ga0318518_10000349 Ga0318518_10000378 Ga0318518_10000393 Ga0318518_10000406 Ga0318518_10000464 Ga0318518_10000474 Ga0318518_10000481 …
GRE.SIPMG.178b2f15_bin.16	Ga0318519_10000018 Ga0318519_10000022 Ga0318519_10000027 Ga0318519_10000032 Ga0318519_10000033 Ga0318519_10000034 Ga0318519_10000035 Ga0318519_10000050 Ga0318519_10000053 Ga0318519_10000055 Ga0318519_10000064 Ga0318519_10000074 Ga0318519_10000082 Ga0318519_10000084 Ga0318519_10000099 Ga0318519_10000121 Ga0318519_10000122 Ga0318519_10000124 Ga0318519_10000130 Ga0318519_10000153 Ga0318519_10000164 …
GRE.SIPMG.178b2f16_bin.13	Ga0318520_10000015 Ga0318520_10000016 Ga0318520_10000024 Ga0318520_10000031 Ga0318520_10000036 Ga0318520_10000042 Ga0318520_10000044 Ga0318520_10000046 Ga0318520_10000061 Ga0318520_10000063 Ga0318520_10000066 Ga0318520_10000073 Ga0318520_10000075 Ga0318520_10000079 Ga0318520_10000081 Ga0318520_10000090 Ga0318520_10000094 Ga0318520_10000096 Ga0318520_10000098 Ga0318520_10000105 Ga0318520_10000110 …
GRE.SIPMG.178b2f16_bin.14	Ga0318520_10000003 Ga0318520_10000008 Ga0318520_10000009 Ga0318520_10000011 Ga0318520_10000013 Ga0318520_10000014 Ga0318520_10000017 Ga0318520_10000019 Ga0318520_10000020 Ga0318520_10000021 Ga0318520_10000026 Ga0318520_10000029 Ga0318520_10000033 Ga0318520_10000035 Ga0318520_10000038 Ga0318520_10000039 Ga0318520_10000040 Ga0318520_10000045 Ga0318520_10000047 Ga0318520_10000052 Ga0318520_10000056 …
GRE.SIPMG.178b2f16_bin.16	Ga0318520_10000114 Ga0318520_10000178 Ga0318520_10000197 Ga0318520_10000202 Ga0318520_10000218 Ga0318520_10000224 Ga0318520_10000227 Ga0318520_10000238 Ga0318520_10000266 Ga0318520_10000284 Ga0318520_10000292 Ga0318520_10000295 Ga0318520_10000297 Ga0318520_10000300 Ga0318520_10000301 Ga0318520_10000310 Ga0318520_10000311 Ga0318520_10000314 Ga0318520_10000315 Ga0318520_10000323 Ga0318520_10000324 …
GRE.SIPMG.178b2f17_bin.15	Ga0318521_10000054 Ga0318521_10000129 Ga0318521_10000131 Ga0318521_10000143 Ga0318521_10000147 Ga0318521_10000159 Ga0318521_10000162 Ga0318521_10000188 Ga0318521_10000231 Ga0318521_10000232 Ga0318521_10000243 Ga0318521_10000246 Ga0318521_10000250 Ga0318521_10000253 Ga0318521_10000267 Ga0318521_10000273 Ga0318521_10000281 Ga0318521_10000289 Ga0318521_10000290 Ga0318521_10000311 Ga0318521_10000315 …
GRE.SIPMG.178b2f17_bin.17	Ga0318521_10000008 Ga0318521_10000009 Ga0318521_10000010 Ga0318521_10000012 Ga0318521_10000013 Ga0318521_10000016 Ga0318521_10000018 Ga0318521_10000021 Ga0318521_10000022 Ga0318521_10000026 Ga0318521_10000027 Ga0318521_10000030 Ga0318521_10000032 Ga0318521_10000033 Ga0318521_10000034 Ga0318521_10000035 Ga0318521_10000038 Ga0318521_10000039 Ga0318521_10000041 Ga0318521_10000046 Ga0318521_10000047 …
GRE.SIPMG.178b2f17_bin.27	Ga0318521_10000121 Ga0318521_10000168 Ga0318521_10000207 Ga0318521_10000255 Ga0318521_10000262 Ga0318521_10000292 Ga0318521_10000316 Ga0318521_10000321 Ga0318521_10000323 Ga0318521_10000360 Ga0318521_10000364 Ga0318521_10000436 Ga0318521_10000474 Ga0318521_10000524 Ga0318521_10000541 Ga0318521_10000546 Ga0318521_10000555 Ga0318521_10000570 Ga0318521_10000633 Ga0318521_10000685 Ga0318521_10000692 …
GRE.SIPMG.178b2f18_bin.6	Ga0318522_10000018 Ga0318522_10000021 Ga0318522_10000024 Ga0318522_10000025 Ga0318522_10000031 Ga0318522_10000034 Ga0318522_10000038 Ga0318522_10000048 Ga0318522_10000051 Ga0318522_10000052 Ga0318522_10000053 Ga0318522_10000054 Ga0318522_10000055 Ga0318522_10000066 Ga0318522_10000069 Ga0318522_10000074 Ga0318522_10000085 Ga0318522_10000086 Ga0318522_10000090 Ga0318522_10000096 Ga0318522_10000098 …
GRE.SIPMG.178b2f19_bin.18	Ga0318523_10000004 Ga0318523_10000006 Ga0318523_10000007 Ga0318523_10000008 Ga0318523_10000009 Ga0318523_10000010 Ga0318523_10000011 Ga0318523_10000013 Ga0318523_10000014 Ga0318523_10000015 Ga0318523_10000017 Ga0318523_10000018 Ga0318523_10000019 Ga0318523_10000020 Ga0318523_10000021 Ga0318523_10000023 Ga0318523_10000027 Ga0318523_10000028 Ga0318523_10000037 Ga0318523_10000038 Ga0318523_10000040 …
GRE.SIPMG.178b2f19_bin.22	Ga0318523_10000026 Ga0318523_10000029 Ga0318523_10000071 Ga0318523_10000081 Ga0318523_10000082 Ga0318523_10000113 Ga0318523_10000115 Ga0318523_10000142 Ga0318523_10000162 Ga0318523_10000175 Ga0318523_10000227 Ga0318523_10000266 Ga0318523_10000267 Ga0318523_10000290 Ga0318523_10000326 Ga0318523_10000352 Ga0318523_10000356 Ga0318523_10000362 Ga0318523_10000366 Ga0318523_10000368 Ga0318523_10000371 …
GRE.SIPMG.178b2f19_bin.23	Ga0318523_10000064 Ga0318523_10000067 Ga0318523_10000085 Ga0318523_10000100 Ga0318523_10000108 Ga0318523_10000132 Ga0318523_10000143 Ga0318523_10000219 Ga0318523_10000223 Ga0318523_10000229 Ga0318523_10000249 Ga0318523_10000254 Ga0318523_10000256 Ga0318523_10000259 Ga0318523_10000270 Ga0318523_10000288 Ga0318523_10000302 Ga0318523_10000305 Ga0318523_10000310 Ga0318523_10000316 Ga0318523_10000321 …
GRE.bulkMG.AN108_bin.1	Ga0310914_10000557 Ga0310914_10001377 Ga0310914_10001400 Ga0310914_10001755 Ga0310914_10001758 Ga0310914_10001881 Ga0310914_10002056 Ga0310914_10002211 Ga0310914_10002365 Ga0310914_10002554 Ga0310914_10002578 Ga0310914_10002968 Ga0310914_10003285 Ga0310914_10003395 Ga0310914_10003428 Ga0310914_10003490 Ga0310914_10003527 Ga0310914_10003649 Ga0310914_10003711 Ga0310914_10003737 Ga0310914_10004020 …
GRE.bulkMG.AN108_bin.15	Ga0310914_10000026 Ga0310914_10000038 Ga0310914_10000041 Ga0310914_10000043 Ga0310914_10000047 Ga0310914_10000053 Ga0310914_10000056 Ga0310914_10000068 Ga0310914_10000074 Ga0310914_10000078 Ga0310914_10000082 Ga0310914_10000088 Ga0310914_10000089 Ga0310914_10000091 Ga0310914_10000097 Ga0310914_10000119 Ga0310914_10000130 Ga0310914_10000132 Ga0310914_10000137 Ga0310914_10000142 Ga0310914_10000163 …
GRE.bulkMG.AN108_bin.21	Ga0310914_10000063 Ga0310914_10000102 Ga0310914_10000134 Ga0310914_10000140 Ga0310914_10000257 Ga0310914_10000352 Ga0310914_10000392 Ga0310914_10000414 Ga0310914_10000432 Ga0310914_10000448 Ga0310914_10000462 Ga0310914_10000477 Ga0310914_10000515 Ga0310914_10000548 Ga0310914_10000553 Ga0310914_10000568 Ga0310914_10000571 Ga0310914_10000613 Ga0310914_10000654 Ga0310914_10000716 Ga0310914_10000723 …
GRE.bulkMG.AN108_bin.30	Ga0310914_10000180 Ga0310914_10000240 Ga0310914_10000378 Ga0310914_10000412 Ga0310914_10000524 Ga0310914_10000643 Ga0310914_10000708 Ga0310914_10000977 Ga0310914_10001033 Ga0310914_10001129 Ga0310914_10001146 Ga0310914_10001233 Ga0310914_10001241 Ga0310914_10001245 Ga0310914_10001292 Ga0310914_10001334 Ga0310914_10001403 Ga0310914_10001413 Ga0310914_10001473 Ga0310914_10001491 Ga0310914_10001520 …
GRE.bulkMG.AN108_bin.31	Ga0310914_10000296 Ga0310914_10000397 Ga0310914_10000704 Ga0310914_10001006 Ga0310914_10001153 Ga0310914_10001239 Ga0310914_10001246 Ga0310914_10001366 Ga0310914_10001378 Ga0310914_10001501 Ga0310914_10001582 Ga0310914_10001609 Ga0310914_10001763 Ga0310914_10001785 Ga0310914_10001788 Ga0310914_10001851 Ga0310914_10001861 Ga0310914_10001893 Ga0310914_10001924 Ga0310914_10001956 Ga0310914_10001975 …
GRE.bulkMG.AN108_bin.34	Ga0310914_10000001 Ga0310914_10000002 Ga0310914_10000003 Ga0310914_10000004 Ga0310914_10000005 Ga0310914_10000006 Ga0310914_10000007 Ga0310914_10000008 Ga0310914_10000009 Ga0310914_10000010 Ga0310914_10000011 Ga0310914_10000012 Ga0310914_10000014 Ga0310914_10000016 Ga0310914_10000018 Ga0310914_10000028 Ga0310914_10000029 Ga0310914_10000064 Ga0310914_10000131 Ga0310914_10000167 Ga0310914_10000184 …
GRE.bulkMG.AN108_bin.36	Ga0310914_10000017 Ga0310914_10000022 Ga0310914_10000023 Ga0310914_10000025 Ga0310914_10000044 Ga0310914_10000046 Ga0310914_10000069 Ga0310914_10000071 Ga0310914_10000073 Ga0310914_10000086 Ga0310914_10000093 Ga0310914_10000094 Ga0310914_10000096 Ga0310914_10000104 Ga0310914_10000112 Ga0310914_10000128 Ga0310914_10000133 Ga0310914_10000138 Ga0310914_10000143 Ga0310914_10000151 Ga0310914_10000152 …
GRE.bulkMG.AN108_bin.38	Ga0310914_10000019 Ga0310914_10000059 Ga0310914_10000065 Ga0310914_10000067 Ga0310914_10000070 Ga0310914_10000077 Ga0310914_10000083 Ga0310914_10000092 Ga0310914_10000122 Ga0310914_10000125 Ga0310914_10000149 Ga0310914_10000190 Ga0310914_10000198 Ga0310914_10000205 Ga0310914_10000290 Ga0310914_10000372 Ga0310914_10000393 Ga0310914_10000424 Ga0310914_10000463 Ga0310914_10000469 Ga0310914_10000540 …
GRE.bulkMG.AN108_bin.44	Ga0310914_10000108 Ga0310914_10000139 Ga0310914_10000146 Ga0310914_10000268 Ga0310914_10000315 Ga0310914_10000324 Ga0310914_10000347 Ga0310914_10000387 Ga0310914_10000423 Ga0310914_10000429 Ga0310914_10000471 Ga0310914_10000489 Ga0310914_10000550 Ga0310914_10000594 Ga0310914_10000597 Ga0310914_10000696 Ga0310914_10000715 Ga0310914_10000718 Ga0310914_10000748 Ga0310914_10000758 Ga0310914_10000803 …
GRE.bulkMG.AN108_bin.9	Ga0310914_10000057 Ga0310914_10000099 Ga0310914_10000106 Ga0310914_10000117 Ga0310914_10000118 Ga0310914_10000159 Ga0310914_10000161 Ga0310914_10000200 Ga0310914_10000248 Ga0310914_10000259 Ga0310914_10000277 Ga0310914_10000278 Ga0310914_10000323 Ga0310914_10000353 Ga0310914_10000358 Ga0310914_10000422 Ga0310914_10000434 Ga0310914_10000450 Ga0310914_10000513 Ga0310914_10000517 Ga0310914_10000561 …
GRE.bulkMG.AN111_bin.1	Ga0310915_10000086 Ga0310915_10000132 Ga0310915_10000212 Ga0310915_10000213 Ga0310915_10000309 Ga0310915_10000331 Ga0310915_10000333 Ga0310915_10000383 Ga0310915_10000390 Ga0310915_10000400 Ga0310915_10000403 Ga0310915_10000536 Ga0310915_10000553 Ga0310915_10000564 Ga0310915_10000652 Ga0310915_10000683 Ga0310915_10000760 Ga0310915_10000768 Ga0310915_10000836 Ga0310915_10000837 Ga0310915_10000948 …
GRE.bulkMG.AN111_bin.11	Ga0310915_10000265 Ga0310915_10000271 Ga0310915_10000292 Ga0310915_10000360 Ga0310915_10000458 Ga0310915_10000479 Ga0310915_10000542 Ga0310915_10000560 Ga0310915_10000569 Ga0310915_10000575 Ga0310915_10000576 Ga0310915_10000599 Ga0310915_10000614 Ga0310915_10000618 Ga0310915_10000681 Ga0310915_10000688 Ga0310915_10000711 Ga0310915_10000714 Ga0310915_10000718 Ga0310915_10000735 Ga0310915_10000745 …
GRE.bulkMG.AN111_bin.12	Ga0310915_10000098 Ga0310915_10000108 Ga0310915_10000127 Ga0310915_10000130 Ga0310915_10000148 Ga0310915_10000159 Ga0310915_10000171 Ga0310915_10000175 Ga0310915_10000189 Ga0310915_10000193 Ga0310915_10000196 Ga0310915_10000210 Ga0310915_10000217 Ga0310915_10000224 Ga0310915_10000231 Ga0310915_10000240 Ga0310915_10000247 Ga0310915_10000257 Ga0310915_10000272 Ga0310915_10000284 Ga0310915_10000297 …
GRE.bulkMG.AN111_bin.20	Ga0310915_10000001 Ga0310915_10000004 Ga0310915_10000005 Ga0310915_10000008 Ga0310915_10000011 Ga0310915_10000015 Ga0310915_10000016 Ga0310915_10000018 Ga0310915_10000022 Ga0310915_10000024 Ga0310915_10000026 Ga0310915_10000028 Ga0310915_10000033 Ga0310915_10000052 Ga0310915_10000055 Ga0310915_10000081 Ga0310915_10000100 Ga0310915_10000141 Ga0310915_10000150 Ga0310915_10000215 Ga0310915_10000278 …
GRE.bulkMG.AN111_bin.6	Ga0310915_10000032 Ga0310915_10000050 Ga0310915_10000073 Ga0310915_10000075 Ga0310915_10000102 Ga0310915_10000123 Ga0310915_10000140 Ga0310915_10000149 Ga0310915_10000177 Ga0310915_10000197 Ga0310915_10000214 Ga0310915_10000221 Ga0310915_10000223 Ga0310915_10000239 Ga0310915_10000258 Ga0310915_10000259 Ga0310915_10000260 Ga0310915_10000305 Ga0310915_10000308 Ga0310915_10000316 Ga0310915_10000332 …
GRE.bulkMG.AN111_bin.7	Ga0310915_10000002 Ga0310915_10000003 Ga0310915_10000006 Ga0310915_10000007 Ga0310915_10000009 Ga0310915_10000010 Ga0310915_10000012 Ga0310915_10000013 Ga0310915_10000014 Ga0310915_10000017 Ga0310915_10000019 Ga0310915_10000023 Ga0310915_10000029 Ga0310915_10000031 Ga0310915_10000035 Ga0310915_10000045 Ga0310915_10000093 Ga0310915_10000191 Ga0310915_10000241 Ga0310915_10000343 Ga0310915_10000441 …
GRE.bulkMG.HF170_bin.13	Ga0310911_10000013 Ga0310911_10000021 Ga0310911_10000030 Ga0310911_10000033 Ga0310911_10000044 Ga0310911_10000045 Ga0310911_10000046 Ga0310911_10000057 Ga0310911_10000058 Ga0310911_10000079 Ga0310911_10000082 Ga0310911_10000085 Ga0310911_10000096 Ga0310911_10000103 Ga0310911_10000105 Ga0310911_10000112 Ga0310911_10000126 Ga0310911_10000153 Ga0310911_10000165 Ga0310911_10000176 Ga0310911_10000178 …
GRE.bulkMG.HF170_bin.20	Ga0310911_10000074 Ga0310911_10000124 Ga0310911_10000162 Ga0310911_10000166 Ga0310911_10000242 Ga0310911_10000283 Ga0310911_10000323 Ga0310911_10000372 Ga0310911_10000393 Ga0310911_10000408 Ga0310911_10000442 Ga0310911_10000464 Ga0310911_10000486 Ga0310911_10000550 Ga0310911_10000620 Ga0310911_10000679 Ga0310911_10000705 Ga0310911_10000720 Ga0310911_10000739 Ga0310911_10000756 Ga0310911_10000757 …
GRE.bulkMG.HF170_bin.7	Ga0310911_10000318 Ga0310911_10000602 Ga0310911_10000735 Ga0310911_10000783 Ga0310911_10000871 Ga0310911_10000888 Ga0310911_10000993 Ga0310911_10001096 Ga0310911_10001106 Ga0310911_10001191 Ga0310911_10001301 Ga0310911_10001349 Ga0310911_10001403 Ga0310911_10001475 Ga0310911_10001492 Ga0310911_10001501 Ga0310911_10001518 Ga0310911_10001589 Ga0310911_10001603 Ga0310911_10001676 Ga0310911_10001734 …
GRE.bulkMG.HF172_bin.12	Ga0310910_10000029 Ga0310910_10000052 Ga0310910_10000071 Ga0310910_10000104 Ga0310910_10000127 Ga0310910_10000152 Ga0310910_10000165 Ga0310910_10000166 Ga0310910_10000169 Ga0310910_10000172 Ga0310910_10000182 Ga0310910_10000186 Ga0310910_10000187 Ga0310910_10000196 Ga0310910_10000205 Ga0310910_10000206 Ga0310910_10000226 Ga0310910_10000232 Ga0310910_10000252 Ga0310910_10000264 Ga0310910_10000273 …
GRE.bulkMG.HF172_bin.14	Ga0310910_10000004 Ga0310910_10000034 Ga0310910_10000050 Ga0310910_10000083 Ga0310910_10000084 Ga0310910_10000086 Ga0310910_10000099 Ga0310910_10000114 Ga0310910_10000118 Ga0310910_10000138 Ga0310910_10000175 Ga0310910_10000185 Ga0310910_10000216 Ga0310910_10000223 Ga0310910_10000246 Ga0310910_10000260 Ga0310910_10000265 Ga0310910_10000298 Ga0310910_10000349 Ga0310910_10000356 Ga0310910_10000390 …
GRE.bulkMG.HF172_bin.16	Ga0310910_10000001 Ga0310910_10000005 Ga0310910_10000006 Ga0310910_10000008 Ga0310910_10000012 Ga0310910_10000025 Ga0310910_10000026 Ga0310910_10000037 Ga0310910_10000046 Ga0310910_10000072 Ga0310910_10000079 Ga0310910_10000088 Ga0310910_10000096 Ga0310910_10000108 Ga0310910_10000109 Ga0310910_10000110 Ga0310910_10000123 Ga0310910_10000126 Ga0310910_10000133 Ga0310910_10000142 Ga0310910_10000147 …
GRE.bulkMG.HF172_bin.18	Ga0310910_10000003 Ga0310910_10000013 Ga0310910_10000015 Ga0310910_10000017 Ga0310910_10000019 Ga0310910_10000020 Ga0310910_10000022 Ga0310910_10000031 Ga0310910_10000039 Ga0310910_10000044 Ga0310910_10000051 Ga0310910_10000054 Ga0310910_10000058 Ga0310910_10000065 Ga0310910_10000066 Ga0310910_10000069 Ga0310910_10000074 Ga0310910_10000077 Ga0310910_10000080 Ga0310910_10000082 Ga0310910_10000090 …
GRE.bulkMG.HF172_bin.33	Ga0310910_10000023 Ga0310910_10000024 Ga0310910_10000048 Ga0310910_10000068 Ga0310910_10000087 Ga0310910_10000115 Ga0310910_10000141 Ga0310910_10000151 Ga0310910_10000178 Ga0310910_10000199 Ga0310910_10000211 Ga0310910_10000230 Ga0310910_10000258 Ga0310910_10000263 Ga0310910_10000266 Ga0310910_10000268 Ga0310910_10000276 Ga0310910_10000287 Ga0310910_10000319 Ga0310910_10000325 Ga0310910_10000357 …
GRE.bulkMG.HF172_bin.36	Ga0310910_10001505 Ga0310910_10001828 Ga0310910_10001899 Ga0310910_10002055 Ga0310910_10002094 Ga0310910_10002104 Ga0310910_10002304 Ga0310910_10002349 Ga0310910_10002468 Ga0310910_10002582 Ga0310910_10002610 Ga0310910_10002848 Ga0310910_10002876 Ga0310910_10002907 Ga0310910_10002940 Ga0310910_10003084 Ga0310910_10003113 Ga0310910_10003134 Ga0310910_10003142 Ga0310910_10003292 Ga0310910_10003310 …
GRE.bulkMG.HF172_bin.7	Ga0310910_10000214 Ga0310910_10000495 Ga0310910_10000536 Ga0310910_10000671 Ga0310910_10000992 Ga0310910_10001013 Ga0310910_10001163 Ga0310910_10001230 Ga0310910_10001264 Ga0310910_10001305 Ga0310910_10001429 Ga0310910_10001434 Ga0310910_10001441 Ga0310910_10001550 Ga0310910_10001620 Ga0310910_10001633 Ga0310910_10001680 Ga0310910_10001761 Ga0310910_10001803 Ga0310910_10001950 Ga0310910_10002030 …
GRE.bulkMG.LF176_bin.18	Ga0310916_10000976 Ga0310916_10001401 Ga0310916_10001717 Ga0310916_10001868 Ga0310916_10002230 Ga0310916_10002282 Ga0310916_10002529 Ga0310916_10002651 Ga0310916_10002713 Ga0310916_10002894 Ga0310916_10002905 Ga0310916_10002992 Ga0310916_10003283 Ga0310916_10003296 Ga0310916_10003330 Ga0310916_10003501 Ga0310916_10003561 Ga0310916_10003786 Ga0310916_10003799 Ga0310916_10003851 Ga0310916_10003921 …
GRE.bulkMG.LF176_bin.24	Ga0310916_10000037 Ga0310916_10000070 Ga0310916_10000079 Ga0310916_10000134 Ga0310916_10000179 Ga0310916_10000189 Ga0310916_10000200 Ga0310916_10000253 Ga0310916_10000263 Ga0310916_10000265 Ga0310916_10000274 Ga0310916_10000281 Ga0310916_10000284 Ga0310916_10000302 Ga0310916_10000303 Ga0310916_10000316 Ga0310916_10000321 Ga0310916_10000333 Ga0310916_10000351 Ga0310916_10000377 Ga0310916_10000393 …
GRE.bulkMG.LF176_bin.29	Ga0310916_10000589 Ga0310916_10000643 Ga0310916_10000767 Ga0310916_10000793 Ga0310916_10000903 Ga0310916_10000966 Ga0310916_10000979 Ga0310916_10001013 Ga0310916_10001023 Ga0310916_10001053 Ga0310916_10001140 Ga0310916_10001179 Ga0310916_10001191 Ga0310916_10001305 Ga0310916_10001365 Ga0310916_10001370 Ga0310916_10001400 Ga0310916_10001478 Ga0310916_10001528 Ga0310916_10001624 Ga0310916_10001662 …
GRE.bulkMG.LF176_bin.31	Ga0310916_10000001 Ga0310916_10000002 Ga0310916_10000006 Ga0310916_10000012 Ga0310916_10000013 Ga0310916_10000015 Ga0310916_10000019 Ga0310916_10000029 Ga0310916_10000032 Ga0310916_10000034 Ga0310916_10000047 Ga0310916_10000073 Ga0310916_10000084 Ga0310916_10000101 Ga0310916_10000103 Ga0310916_10000112 Ga0310916_10000133 Ga0310916_10000142 Ga0310916_10000152 Ga0310916_10000154 Ga0310916_10000162 …
GRE.bulkMG.LF176_bin.33	Ga0310916_10000008 Ga0310916_10000011 Ga0310916_10000017 Ga0310916_10000018 Ga0310916_10000021 Ga0310916_10000025 Ga0310916_10000026 Ga0310916_10000027 Ga0310916_10000028 Ga0310916_10000033 Ga0310916_10000044 Ga0310916_10000058 Ga0310916_10000066 Ga0310916_10000076 Ga0310916_10000082 Ga0310916_10000086 Ga0310916_10000095 Ga0310916_10000107 Ga0310916_10000111 Ga0310916_10000113 Ga0310916_10000116 …
GRE.bulkMG.LF176_bin.34	Ga0310916_10000023 Ga0310916_10000035 Ga0310916_10000043 Ga0310916_10000050 Ga0310916_10000053 Ga0310916_10000059 Ga0310916_10000065 Ga0310916_10000080 Ga0310916_10000083 Ga0310916_10000127 Ga0310916_10000130 Ga0310916_10000132 Ga0310916_10000139 Ga0310916_10000140 Ga0310916_10000141 Ga0310916_10000158 Ga0310916_10000164 Ga0310916_10000165 Ga0310916_10000167 Ga0310916_10000168 Ga0310916_10000172 …
GRE.bulkMG.LF176_bin.7	Ga0310916_10000007 Ga0310916_10000054 Ga0310916_10000087 Ga0310916_10000090 Ga0310916_10000097 Ga0310916_10000105 Ga0310916_10000110 Ga0310916_10000129 Ga0310916_10000149 Ga0310916_10000185 Ga0310916_10000213 Ga0310916_10000220 Ga0310916_10000224 Ga0310916_10000240 Ga0310916_10000250 Ga0310916_10000268 Ga0310916_10000296 Ga0310916_10000307 Ga0310916_10000311 Ga0310916_10000313 Ga0310916_10000314 …
GRE.bulkMG.LF176_bin.9	Ga0310916_10000004 Ga0310916_10000031 Ga0310916_10000039 Ga0310916_10000052 Ga0310916_10000102 Ga0310916_10000118 Ga0310916_10000120 Ga0310916_10000128 Ga0310916_10000138 Ga0310916_10000150 Ga0310916_10000173 Ga0310916_10000192 Ga0310916_10000212 Ga0310916_10000221 Ga0310916_10000230 Ga0310916_10000241 Ga0310916_10000255 Ga0310916_10000300 Ga0310916_10000309 Ga0310916_10000317 Ga0310916_10000328 …
GRE.bulkMG.LF178_bin.17	Ga0310917_10000189 Ga0310917_10000219 Ga0310917_10000233 Ga0310917_10000324 Ga0310917_10000388 Ga0310917_10000389 Ga0310917_10000396 Ga0310917_10000434 Ga0310917_10000441 Ga0310917_10000492 Ga0310917_10000625 Ga0310917_10000654 Ga0310917_10000660 Ga0310917_10000720 Ga0310917_10000759 Ga0310917_10000760 Ga0310917_10000761 Ga0310917_10000793 Ga0310917_10000807 Ga0310917_10000894 Ga0310917_10000903 …
GRE.bulkMG.LF178_bin.23	Ga0310917_10000011 Ga0310917_10000015 Ga0310917_10000028 Ga0310917_10000030 Ga0310917_10000064 Ga0310917_10000082 Ga0310917_10000086 Ga0310917_10000089 Ga0310917_10000092 Ga0310917_10000093 Ga0310917_10000108 Ga0310917_10000126 Ga0310917_10000129 Ga0310917_10000133 Ga0310917_10000134 Ga0310917_10000135 Ga0310917_10000139 Ga0310917_10000142 Ga0310917_10000150 Ga0310917_10000152 Ga0310917_10000154 …
GRE.bulkMG.LF178_bin.26	Ga0310917_10000106 Ga0310917_10000198 Ga0310917_10000208 Ga0310917_10000215 Ga0310917_10000231 Ga0310917_10000252 Ga0310917_10000261 Ga0310917_10000269 Ga0310917_10000273 Ga0310917_10000276 Ga0310917_10000288 Ga0310917_10000294 Ga0310917_10000329 Ga0310917_10000341 Ga0310917_10000343 Ga0310917_10000350 Ga0310917_10000403 Ga0310917_10000405 Ga0310917_10000410 Ga0310917_10000428 Ga0310917_10000454 …
GRE.bulkMG.LF178_bin.5	Ga0310917_10000017 Ga0310917_10000031 Ga0310917_10000038 Ga0310917_10000063 Ga0310917_10000066 Ga0310917_10000088 Ga0310917_10000095 Ga0310917_10000107 Ga0310917_10000109 Ga0310917_10000110 Ga0310917_10000114 Ga0310917_10000119 Ga0310917_10000120 Ga0310917_10000137 Ga0310917_10000163 Ga0310917_10000182 Ga0310917_10000187 Ga0310917_10000202 Ga0310917_10000221 Ga0310917_10000225 Ga0310917_10000234 …
GRE.bulkMG.LF178_bin.8	Ga0310917_10000310 Ga0310917_10000311 Ga0310917_10000559 Ga0310917_10000564 Ga0310917_10000573 Ga0310917_10000622 Ga0310917_10000656 Ga0310917_10000663 Ga0310917_10000665 Ga0310917_10000695 Ga0310917_10000697 Ga0310917_10000736 Ga0310917_10000809 Ga0310917_10000813 Ga0310917_10000818 Ga0310917_10000828 Ga0310917_10000833 Ga0310917_10000864 Ga0310917_10000885 Ga0310917_10000904 Ga0310917_10000944 …
GRE.bulkMG.OX080_bin.16	Ga0310912_10000021 Ga0310912_10000026 Ga0310912_10000043 Ga0310912_10000045 Ga0310912_10000071 Ga0310912_10000080 Ga0310912_10000091 Ga0310912_10000153 Ga0310912_10000218 Ga0310912_10000234 Ga0310912_10000308 Ga0310912_10000311 Ga0310912_10000342 Ga0310912_10000362 Ga0310912_10000368 Ga0310912_10000417 Ga0310912_10000432 Ga0310912_10000484 Ga0310912_10000487 Ga0310912_10000495 Ga0310912_10000526 …
GRE.bulkMG.OX080_bin.20	Ga0310912_10000055 Ga0310912_10000066 Ga0310912_10000102 Ga0310912_10000108 Ga0310912_10000147 Ga0310912_10000175 Ga0310912_10000274 Ga0310912_10000303 Ga0310912_10000304 Ga0310912_10000318 Ga0310912_10000380 Ga0310912_10000391 Ga0310912_10000394 Ga0310912_10000479 Ga0310912_10000504 Ga0310912_10000512 Ga0310912_10000531 Ga0310912_10000569 Ga0310912_10000599 Ga0310912_10000616 Ga0310912_10000640 …
GRE.bulkMG.OX080_bin.27	Ga0310912_10000011 Ga0310912_10000022 Ga0310912_10000034 Ga0310912_10000038 Ga0310912_10000049 Ga0310912_10000059 Ga0310912_10000060 Ga0310912_10000063 Ga0310912_10000067 Ga0310912_10000068 Ga0310912_10000078 Ga0310912_10000088 Ga0310912_10000093 Ga0310912_10000096 Ga0310912_10000105 Ga0310912_10000112 Ga0310912_10000126 Ga0310912_10000128 Ga0310912_10000132 Ga0310912_10000133 Ga0310912_10000138 …
GRE.bulkMG.OX080_bin.28	Ga0310912_10000002 Ga0310912_10000003 Ga0310912_10000004 Ga0310912_10000005 Ga0310912_10000006 Ga0310912_10000009 Ga0310912_10000010 Ga0310912_10000016 Ga0310912_10000018 Ga0310912_10000019 Ga0310912_10000024 Ga0310912_10000028 Ga0310912_10000029 Ga0310912_10000031 Ga0310912_10000039 Ga0310912_10000047 Ga0310912_10000048 Ga0310912_10000052 Ga0310912_10000054 Ga0310912_10000056 Ga0310912_10000057 …
GRE.bulkMG.OX080_bin.4	Ga0310912_10000289 Ga0310912_10000320 Ga0310912_10000377 Ga0310912_10000378 Ga0310912_10000414 Ga0310912_10000481 Ga0310912_10000519 Ga0310912_10000623 Ga0310912_10000650 Ga0310912_10000662 Ga0310912_10000704 Ga0310912_10000741 Ga0310912_10000755 Ga0310912_10000765 Ga0310912_10000778 Ga0310912_10000796 Ga0310912_10000806 Ga0310912_10000838 Ga0310912_10000846 Ga0310912_10000850 Ga0310912_10000890 …
GRE.bulkMG.OX082_bin.11	Ga0310913_10000136 Ga0310913_10000466 Ga0310913_10000490 Ga0310913_10000508 Ga0310913_10000533 Ga0310913_10000624 Ga0310913_10000637 Ga0310913_10000696 Ga0310913_10000748 Ga0310913_10000849 Ga0310913_10000972 Ga0310913_10001203 Ga0310913_10001279 Ga0310913_10001307 Ga0310913_10001383 Ga0310913_10001398 Ga0310913_10001631 Ga0310913_10001683 Ga0310913_10001696 Ga0310913_10001771 Ga0310913_10001866 …
GRE.bulkMG.OX082_bin.12	Ga0310913_10000245 Ga0310913_10000429 Ga0310913_10000477 Ga0310913_10000571 Ga0310913_10000628 Ga0310913_10000714 Ga0310913_10000781 Ga0310913_10000799 Ga0310913_10000814 Ga0310913_10000864 Ga0310913_10000872 Ga0310913_10000916 Ga0310913_10000947 Ga0310913_10001010 Ga0310913_10001050 Ga0310913_10001052 Ga0310913_10001120 Ga0310913_10001163 Ga0310913_10001332 Ga0310913_10001390 Ga0310913_10001416 …
GRE.bulkMG.OX082_bin.19	Ga0310913_10000158 Ga0310913_10000437 Ga0310913_10000479 Ga0310913_10000502 Ga0310913_10000512 Ga0310913_10000535 Ga0310913_10000540 Ga0310913_10000556 Ga0310913_10000605 Ga0310913_10000631 Ga0310913_10000632 Ga0310913_10000682 Ga0310913_10000713 Ga0310913_10000727 Ga0310913_10000739 Ga0310913_10000772 Ga0310913_10000874 Ga0310913_10000879 Ga0310913_10000978 Ga0310913_10001057 Ga0310913_10001157 …
GRE.bulkMG.OX082_bin.25	Ga0310913_10000026 Ga0310913_10000044 Ga0310913_10000047 Ga0310913_10000070 Ga0310913_10000078 Ga0310913_10000092 Ga0310913_10000096 Ga0310913_10000137 Ga0310913_10000140 Ga0310913_10000159 Ga0310913_10000189 Ga0310913_10000194 Ga0310913_10000224 Ga0310913_10000232 Ga0310913_10000234 Ga0310913_10000252 Ga0310913_10000273 Ga0310913_10000276 Ga0310913_10000282 Ga0310913_10000285 Ga0310913_10000286 …
GRE.bulkMG.OX082_bin.26	Ga0310913_10000156 Ga0310913_10000249 Ga0310913_10000300 Ga0310913_10000391 Ga0310913_10000395 Ga0310913_10000452 Ga0310913_10000526 Ga0310913_10000904 Ga0310913_10001038 Ga0310913_10001114 Ga0310913_10001143 Ga0310913_10001159 Ga0310913_10001168 Ga0310913_10001216 Ga0310913_10001269 Ga0310913_10001323 Ga0310913_10001338 Ga0310913_10001380 Ga0310913_10001566 Ga0310913_10001603 Ga0310913_10001605 …
GRE.bulkMG.OX082_bin.3	Ga0310913_10000025 Ga0310913_10000188 Ga0310913_10000223 Ga0310913_10000237 Ga0310913_10000240 Ga0310913_10000267 Ga0310913_10000278 Ga0310913_10000279 Ga0310913_10000303 Ga0310913_10000348 Ga0310913_10000374 Ga0310913_10000399 Ga0310913_10000424 Ga0310913_10000433 Ga0310913_10000457 Ga0310913_10000464 Ga0310913_10000465 Ga0310913_10000497 Ga0310913_10000537 Ga0310913_10000557 Ga0310913_10000606 …
GRE.bulkMG.OX082_bin.8	Ga0310913_10000018 Ga0310913_10000063 Ga0310913_10000064 Ga0310913_10000083 Ga0310913_10000084 Ga0310913_10000088 Ga0310913_10000111 Ga0310913_10000123 Ga0310913_10000127 Ga0310913_10000149 Ga0310913_10000153 Ga0310913_10000163 Ga0310913_10000179 Ga0310913_10000180 Ga0310913_10000183 Ga0310913_10000187 Ga0310913_10000196 Ga0310913_10000241 Ga0310913_10000247 Ga0310913_10000251 Ga0310913_10000258 …
GRE.bulkMG.OX082_bin.9	Ga0310913_10000014 Ga0310913_10000075 Ga0310913_10000104 Ga0310913_10000135 Ga0310913_10000152 Ga0310913_10000168 Ga0310913_10000191 Ga0310913_10000219 Ga0310913_10000230 Ga0310913_10000268 Ga0310913_10000301 Ga0310913_10000306 Ga0310913_10000316 Ga0310913_10000350 Ga0310913_10000426 Ga0310913_10000431 Ga0310913_10000514 Ga0310913_10000528 Ga0310913_10000555 Ga0310913_10000558 Ga0310913_10000577 …
GRE.bulkMG.T000H_bin.13	Ga0310909_10000023 Ga0310909_10000027 Ga0310909_10000031 Ga0310909_10000034 Ga0310909_10000045 Ga0310909_10000056 Ga0310909_10000061 Ga0310909_10000091 Ga0310909_10000109 Ga0310909_10000126 Ga0310909_10000127 Ga0310909_10000168 Ga0310909_10000173 Ga0310909_10000174 Ga0310909_10000192 Ga0310909_10000212 Ga0310909_10000227 Ga0310909_10000253 Ga0310909_10000310 Ga0310909_10000322 Ga0310909_10000331 …
GRE.bulkMG.T000H_bin.28	Ga0310909_10000102 Ga0310909_10000526 Ga0310909_10000644 Ga0310909_10000683 Ga0310909_10000781 Ga0310909_10000865 Ga0310909_10000981 Ga0310909_10000990 Ga0310909_10001004 Ga0310909_10001015 Ga0310909_10001020 Ga0310909_10001037 Ga0310909_10001058 Ga0310909_10001117 Ga0310909_10001195 Ga0310909_10001217 Ga0310909_10001247 Ga0310909_10001318 Ga0310909_10001331 Ga0310909_10001386 Ga0310909_10001435 …
GRE.bulkMG.T000H_bin.38	Ga0310909_10000004 Ga0310909_10000005 Ga0310909_10000013 Ga0310909_10000047 Ga0310909_10000048 Ga0310909_10000049 Ga0310909_10000059 Ga0310909_10000077 Ga0310909_10000097 Ga0310909_10000112 Ga0310909_10000134 Ga0310909_10000140 Ga0310909_10000142 Ga0310909_10000145 Ga0310909_10000153 Ga0310909_10000154 Ga0310909_10000156 Ga0310909_10000164 Ga0310909_10000171 Ga0310909_10000172 Ga0310909_10000194 …
GRE.bulkMG.T000H_bin.39	Ga0310909_10000098 Ga0310909_10000101 Ga0310909_10000117 Ga0310909_10000137 Ga0310909_10000143 Ga0310909_10000188 Ga0310909_10000190 Ga0310909_10000220 Ga0310909_10000221 Ga0310909_10000245 Ga0310909_10000294 Ga0310909_10000444 Ga0310909_10000452 Ga0310909_10000464 Ga0310909_10000468 Ga0310909_10000484 Ga0310909_10000504 Ga0310909_10000548 Ga0310909_10000618 Ga0310909_10000690 Ga0310909_10000716 …
GRE.bulkMG.T000H_bin.41	Ga0310909_10000072 Ga0310909_10000476 Ga0310909_10000539 Ga0310909_10000870 Ga0310909_10000904 Ga0310909_10000994 Ga0310909_10001073 Ga0310909_10001220 Ga0310909_10001273 Ga0310909_10001274 Ga0310909_10001356 Ga0310909_10001367 Ga0310909_10001394 Ga0310909_10001460 Ga0310909_10001569 Ga0310909_10001573 Ga0310909_10001618 Ga0310909_10001628 Ga0310909_10001729 Ga0310909_10001784 Ga0310909_10002039 …
GRE.bulkMG.T000H_bin.42	Ga0310909_10000312 Ga0310909_10000587 Ga0310909_10000795 Ga0310909_10001083 Ga0310909_10001261 Ga0310909_10001507 Ga0310909_10001574 Ga0310909_10001598 Ga0310909_10001608 Ga0310909_10001610 Ga0310909_10001611 Ga0310909_10001654 Ga0310909_10001682 Ga0310909_10001713 Ga0310909_10001772 Ga0310909_10001884 Ga0310909_10001931 Ga0310909_10001969 Ga0310909_10001976 Ga0310909_10002156 Ga0310909_10002187 …
GRE.bulkMG.T000H_bin.43	Ga0310909_10000232 Ga0310909_10000534 Ga0310909_10000656 Ga0310909_10000674 Ga0310909_10000783 Ga0310909_10000784 Ga0310909_10000852 Ga0310909_10000869 Ga0310909_10000909 Ga0310909_10000995 Ga0310909_10001057 Ga0310909_10001112 Ga0310909_10001161 Ga0310909_10001218 Ga0310909_10001296 Ga0310909_10001357 Ga0310909_10001379 Ga0310909_10001401 Ga0310909_10001406 Ga0310909_10001485 Ga0310909_10001509 …
GRE.bulkMG.T000H_bin.8	Ga0310909_10000086 Ga0310909_10000184 Ga0310909_10000191 Ga0310909_10000276 Ga0310909_10000282 Ga0310909_10000309 Ga0310909_10000388 Ga0310909_10000427 Ga0310909_10000496 Ga0310909_10000507 Ga0310909_10000520 Ga0310909_10000530 Ga0310909_10000550 Ga0310909_10000597 Ga0310909_10000622 Ga0310909_10000668 Ga0310909_10000669 Ga0310909_10000678 Ga0310909_10000694 Ga0310909_10000698 Ga0310909_10000709 …
timezero.00C.oxic.00.000.000_bin.11	Ga0306917_10000003 Ga0306917_10000004 Ga0306917_10000005 Ga0306917_10000006 Ga0306917_10000007 Ga0306917_10000008 Ga0306917_10000009 Ga0306917_10000011 Ga0306917_10000015 Ga0306917_10000016 Ga0306917_10000018 Ga0306917_10000021 Ga0306917_10000023 Ga0306917_10000024 Ga0306917_10000028 Ga0306917_10000033 Ga0306917_10000034 Ga0306917_10000036 Ga0306917_10000040 Ga0306917_10000042 Ga0306917_10000043 …
timezero.00C.oxic.00.000.000_bin.15	Ga0306917_10000012 Ga0306917_10000029 Ga0306917_10000039 Ga0306917_10000050 Ga0306917_10000053 Ga0306917_10000055 Ga0306917_10000120 Ga0306917_10000137 Ga0306917_10000142 Ga0306917_10000144 Ga0306917_10000149 Ga0306917_10000175 Ga0306917_10000185 Ga0306917_10000188 Ga0306917_10000195 Ga0306917_10000221 Ga0306917_10000233 Ga0306917_10000250 Ga0306917_10000272 Ga0306917_10000293 Ga0306917_10000333 …
timezero.00C.oxic.00.000.000_bin.16	Ga0306917_10000105 Ga0306917_10000200 Ga0306917_10000259 Ga0306917_10000268 Ga0306917_10000274 Ga0306917_10000281 Ga0306917_10000432 Ga0306917_10000439 Ga0306917_10000448 Ga0306917_10000457 Ga0306917_10000497 Ga0306917_10000499 Ga0306917_10000532 Ga0306917_10000578 Ga0306917_10000602 Ga0306917_10000625 Ga0306917_10000631 Ga0306917_10000656 Ga0306917_10000666 Ga0306917_10000675 Ga0306917_10000701 …
timezero.00C.oxic.00.000.000_bin.33	Ga0306917_10000065 Ga0306917_10000069 Ga0306917_10000080 Ga0306917_10000119 Ga0306917_10000130 Ga0306917_10000154 Ga0306917_10000174 Ga0306917_10000177 Ga0306917_10000187 Ga0306917_10000206 Ga0306917_10000232 Ga0306917_10000294 Ga0306917_10000311 Ga0306917_10000315 Ga0306917_10000321 Ga0306917_10000326 Ga0306917_10000327 Ga0306917_10000328 Ga0306917_10000351 Ga0306917_10000352 Ga0306917_10000358 …
timezero.00C.oxic.00.000.000_bin.7	Ga0306917_10000017 Ga0306917_10000052 Ga0306917_10000059 Ga0306917_10000072 Ga0306917_10000095 Ga0306917_10000135 Ga0306917_10000143 Ga0306917_10000169 Ga0306917_10000230 Ga0306917_10000254 Ga0306917_10000255 Ga0306917_10000256 Ga0306917_10000306 Ga0306917_10000324 Ga0306917_10000331 Ga0306917_10000338 Ga0306917_10000378 Ga0306917_10000461 Ga0306917_10000496 Ga0306917_10000524 Ga0306917_10000538 …
