# Supplementary material for: Terabase-Scale Coassembly of a Tropical Soil Microbiome
Source: Microbiol Spectr. 2023 Jun 13;11(4):e00200-23. doi: 10.1128/spectrum.00200-23 (PMC10434106; doi:10.1128/spectrum.00200-23)
Supplement: Supplemental file 3 — Table S3. Download spectrum.00200-23-s0003.txt, TXT file, 0.00 MB [file spectrum.00200-23-s0003.txt]

Group	JGI sequencing project name	Type	SRA accession
LF	GRE.bulkMG.LF178	BULK	SRP197691
LF	GRE.bulkMG.LF176	BULK	SRP197690
AN	GRE.bulkMG.AN111	BULK	SRP191894
AN	GRE.bulkMG.AN108	BULK	SRP197689
OX	GRE.bulkMG.OX082	BULK	SRP197687
OX	GRE.bulkMG.OX080	BULK	SRP197686
HF	GRE.bulkMG.HF170	BULK	SRP197685
HF	GRE.bulkMG.HF172	BULK	SRP197681
T0	GRE.bulkMG.T000H	BULK	SRP197680
T0	timezero.00C.oxic.00.000.000	BULK	SRP131547
089b5	GRE.SIPMG.089b5f25	SIP	SRP197679
089b5	GRE.SIPMG.089b5f24	SIP	SRP197678
089b5	GRE.SIPMG.089b5f23	SIP	SRP197676
089b5	GRE.SIPMG.089b5f22	SIP	SRP191893
089b5	GRE.SIPMG.089b5f21	SIP	SRP191901
089b5	GRE.SIPMG.089b5f20	SIP	SRP191900
088b5	GRE.SIPMG.088b5f24	SIP	SRP191898
088b5	GRE.SIPMG.088b5f23	SIP	SRP197677
088b5	GRE.SIPMG.088b5f22	SIP	SRP197674
088b5	GRE.SIPMG.088b5f21	SIP	SRP197671
088b5	GRE.SIPMG.088b5f20	SIP	SRP197672
066b5	GRE.SIPMG.066b5f22	SIP	SRP197665
066b5	GRE.SIPMG.066b5f21	SIP	SRP197663
066b5	GRE.SIPMG.066b5f20	SIP	SRP197661
066b5	GRE.SIPMG.066b5f19	SIP	SRP197659
066b5	GRE.SIPMG.066b5f18	SIP	SRP197658
065b5	GRE.SIPMG.065b5f23	SIP	SRP191897
065b5	GRE.SIPMG.065b5f22	SIP	SRP191892
065b5	GRE.SIPMG.065b5f21	SIP	SRP197657
065b5	GRE.SIPMG.065b5f20	SIP	SRP197660
065b5	GRE.SIPMG.065b5f19	SIP	SRP197653
082b2	GRE.SIPMG.082b2f24	SIP	SRP197654
082b2	GRE.SIPMG.082b2f23	SIP	SRP191902
082b2	GRE.SIPMG.082b2f22	SIP	SRP197655
082b2	GRE.SIPMG.082b2f21	SIP	SRP197650
082b2	GRE.SIPMG.082b2f20	SIP	SRP197651
082b2	GRE.SIPMG.082b2f19	SIP	SRP197649
169b2	GRE.SIPMG.169b2f23	SIP	SRP197647
169b2	GRE.SIPMG.169b2f22	SIP	SRP197646
169b2	GRE.SIPMG.169b2f21	SIP	SRP197644
169b2	GRE.SIPMG.169b2f20	SIP	SRP197648
169b2	GRE.SIPMG.169b2f19	SIP	SRP197643
168b4	GRE.SIPMG.168b4f26	SIP	SRP197640
168b4	GRE.SIPMG.168b4f25	SIP	SRP197636
168b4	GRE.SIPMG.168b4f24	SIP	SRP197634
168b4	GRE.SIPMG.168b4f23	SIP	SRP191896
166b4	GRE.SIPMG.166b4f26	SIP	SRP191885
166b4	GRE.SIPMG.166b4f25	SIP	SRP197639
166b4	GRE.SIPMG.166b4f23	SIP	SRP191878
117b4	GRE.SIPMG.117b4f29	SIP	SRP197664
117b4	GRE.SIPMG.117b4f28	SIP	SRP197637
117b4	GRE.SIPMG.117b4f27	SIP	SRP197635
117b4	GRE.SIPMG.117b4f26	SIP	SRP191879
053b4	GRE.SIPMG.053b4f27	SIP	SRP197642
053b4	GRE.SIPMG.053b4f26	SIP	SRP197638
053b4	GRE.SIPMG.053b4f25	SIP	SRP197608
053b4	GRE.SIPMG.053b4f24	SIP	SRP197603
053b4	GRE.SIPMG.053b4f23	SIP	SRP197601
052b4	GRE.SIPMG.052b4f26	SIP	SRP191882
052b4	GRE.SIPMG.052b4f25	SIP	SRP197599
052b4	GRE.SIPMG.052b4f24	SIP	SRP197600
052b4	GRE.SIPMG.052b4f23	SIP	SRP197594
052b4	GRE.SIPMG.052b4f22	SIP	SRP197590
178b2	GRE.SIPMG.178b2f19	SIP	SRP197591
178b2	GRE.SIPMG.178b2f18	SIP	SRP197581
178b2	GRE.SIPMG.178b2f17	SIP	SRP197585
178b2	GRE.SIPMG.178b2f16	SIP	SRP197584
178b2	GRE.SIPMG.178b2f15	SIP	SRP197572
176b2	GRE.SIPMG.176b2f22	SIP	SRP197571
176b2	GRE.SIPMG.176b2f21	SIP	SRP197564
176b2	GRE.SIPMG.176b2f20	SIP	SRP191884
176b2	GRE.SIPMG.176b2f19	SIP	SRP191873
176b2	GRE.SIPMG.176b2f18	SIP	SRP197562
171b2	GRE.SIPMG.171b2f20	SIP	SRP197556
171b2	GRE.SIPMG.171b2f19	SIP	SRP197552
171b2	GRE.SIPMG.171b2f18	SIP	SRP197554
171b2	GRE.SIPMG.171b2f17	SIP	SRP197548
084b2	GRE.SIPMG.084b2f22	SIP	SRP191876
084b2	GRE.SIPMG.084b2f21	SIP	SRP197540
084b2	GRE.SIPMG.084b2f20	SIP	SRP197539
084b2	GRE.SIPMG.084b2f19	SIP	SRP197541
084b2	GRE.SIPMG.084b2f18	SIP	SRP197543
084b2	GRE.SIPMG.084b2f17	SIP	SRP197537
174b1	GRE.SIPMG.174b1f23	SIP	SRP197536
174b1	GRE.SIPMG.174b1f22	SIP	SRP197535
174b1	GRE.SIPMG.174b1f21	SIP	SRP197527
174b1	GRE.SIPMG.174b1f20	SIP	SRP197529
109b1	GRE.SIPMG.109b1f25	SIP	SRP197526
109b1	GRE.SIPMG.109b1f24	SIP	SRP197520
109b1	GRE.SIPMG.109b1f23	SIP	SRP197517
109b1	GRE.SIPMG.109b1f22	SIP	SRP197519
108b1	GRE.SIPMG.108b1f25	SIP	SRP197514
108b1	GRE.SIPMG.108b1f24	SIP	SRP197515
108b1	GRE.SIPMG.108b1f23	SIP	SRP197508
108b1	GRE.SIPMG.108b1f22	SIP	SRP197510
