# Supplementary material for: Terabase-Scale Coassembly of a Tropical Soil Microbiome
Source: Microbiol Spectr. 2023 Jun 13;11(4):e00200-23. doi: 10.1128/spectrum.00200-23 (PMC10434106; doi:10.1128/spectrum.00200-23)
Supplement: Supplemental file 4 — Table S4. Download spectrum.00200-23-s0004.txt, TXT file, 0.00 MB [file spectrum.00200-23-s0004.txt]

Sequencing Project ID	BioProject	BioSample	Project Accession	Run Accession
1133494	PRJNA406800	SAMN07631796	SRP131547	SRR8491509
1207304	PRJNA539089	SAMN11532402	SRP197510	SRR9040068
1207305	PRJNA539090	SAMN11532768	SRP197508	SRR9040003
1207306	PRJNA539091	SAMN11532490	SRP197515	SRR9040097
1207307	PRJNA539092	SAMN11532109	SRP197514	SRR9040096
1207308	PRJNA539093	SAMN11532139	SRP197519	SRR9040100
1207309	PRJNA539094	SAMN11532138	SRP197517	SRR9040098
1207310	PRJNA539095	SAMN11532405	SRP197520	SRR9040101
1207311	PRJNA539096	SAMN11532486	SRP197526	SRR9040251
1207312	PRJNA539097	SAMN11533374	SRP197529	SRR9040281
1207313	PRJNA539098	SAMN11532489	SRP197527	SRR9040262
1207314	PRJNA539099	SAMN11528590	SRP197535	SRR9040331
1207315	PRJNA539100	SAMN11532133	SRP197536	SRR9040332
1207316	PRJNA539101	SAMN11533384	SRP197537	SRR9040338
1207317	PRJNA539102	SAMN11532885	SRP197543	SRR9040375
1207318	PRJNA539103	SAMN11532584	SRP197541	SRR9040373
1207319	PRJNA539104	SAMN11532491	SRP197539	SRR9040371
1207320	PRJNA539105	SAMN11532404	SRP197540	SRR9040372
1207321	PRJNA518698	SAMN10864296	SRP191876	SRR8878419
1207322	PRJNA539106	SAMN11533380	SRP197548	SRR9040521
1207323	PRJNA539107	SAMN11533352	SRP197554	SRR9040676
1207324	PRJNA539108	SAMN11532312	SRP197552	SRR9040621
1207325	PRJNA539109	SAMN11532883	SRP197556	SRR9040684
1207326	PRJNA539110	SAMN11532403	SRP197562	SRR9040811
1207327	PRJNA518699	SAMN10864289	SRP191873	SRR8878214
1207328	PRJNA518700	SAMN10864292	SRP191884	SRR8878882
1207329	PRJNA539111	SAMN11533373	SRP197564	SRR9040821
1207330	PRJNA539112	SAMN11532914	SRP197571	SRR9040951
1207331	PRJNA539113	SAMN11529941	SRP197572	SRR9040958
1207332	PRJNA539114	SAMN11532585	SRP197584	SRR9041122
1207333	PRJNA539115	SAMN11532110	SRP197585	SRR9041123
1207334	PRJNA539116	SAMN11532136	SRP197581	SRR9041087
1207335	PRJNA539117	SAMN11532591	SRP197591	SRR9041212
1207336	PRJNA539118	SAMN11532767	SRP197590	SRR9041211
1207337	PRJNA539119	SAMN11532288	SRP197594	SRR9041313
1207338	PRJNA539120	SAMN11533383	SRP197600	SRR9041460
1207339	PRJNA539121	SAMN11532764	SRP197599	SRR9041459
1207340	PRJNA518701	SAMN10864290	SRP191882	SRR8878870
1207341	PRJNA539122	SAMN11532609	SRP197601	SRR9041461
1207342	PRJNA539123	SAMN11532917	SRP197603	SRR9041538
1207343	PRJNA539124	SAMN11528698	SRP197608	SRR9041571
1207344	PRJNA539125	SAMN11528586	SRP197638	SRR9043531
1207345	PRJNA539126	SAMN11532485	SRP197642	SRR9043659
1207346	PRJNA518702	SAMN10864227	SRP191879	SRR8878841
1207347	PRJNA539127	SAMN11532661	SRP197635	SRR9043528
1207348	PRJNA539128	SAMN11532401	SRP197637	SRR9043530
1207349	PRJNA539129	SAMN11532311	SRP197664	SRR9043750
1207350	PRJNA518703	SAMN10864356	SRP191878	SRR8878837
1207352	PRJNA539130	SAMN11532761	SRP197639	SRR9043532
1207353	PRJNA518704	SAMN10864342	SRP191885	SRR8878883
1207354	PRJNA518705	SAMN10864364	SRP191896	SRR8879040
1207355	PRJNA539131	SAMN11533242	SRP197634	SRR9043527
1207356	PRJNA539132	SAMN11533382	SRP197636	SRR9043529
1207357	PRJNA539133	SAMN11532318	SRP197640	SRR9043533
1207358	PRJNA539134	SAMN11532586	SRP197643	SRR9043661
1207359	PRJNA539135	SAMN11532408	SRP197648	SRR9043685
1207360	PRJNA539136	SAMN11532762	SRP197644	SRR9043664
1207361	PRJNA539137	SAMN11532407	SRP197646	SRR9043681
1207362	PRJNA539138	SAMN11532859	SRP197647	SRR9043682
1207363	PRJNA539139	SAMN11529916	SRP197649	SRR9043688
1207364	PRJNA539140	SAMN11532078	SRP197651	SRR9043697
1207365	PRJNA539141	SAMN11529798	SRP197650	SRR9043696
1207366	PRJNA539142	SAMN11532763	SRP197655	SRR9043701
1207367	PRJNA518166	SAMN10864291	SRP191902	SRR8879055
1207368	PRJNA539143	SAMN11533232	SRP197654	SRR9043700
1207369	PRJNA539144	SAMN11532488	SRP197653	SRR9043699
1207370	PRJNA539145	SAMN11528591	SRP197660	SRR9043710
1207371	PRJNA539146	SAMN11532920	SRP197657	SRR9043704
1207372	PRJNA518167	SAMN10864410	SRP191892	SRR8879013
1207373	PRJNA518168	SAMN10864294	SRP191897	SRR8879041
1207374	PRJNA539147	SAMN11532884	SRP197658	SRR9043707
1207375	PRJNA539148	SAMN11529826	SRP197659	SRR9043709
1207376	PRJNA539149	SAMN11533376	SRP197661	SRR9043711
1207377	PRJNA539150	SAMN11532313	SRP197663	SRR9043744
1207378	PRJNA539151	SAMN11533381	SRP197665	SRR9043751
1207379	PRJNA539152	SAMN11533262	SRP197672	SRR9043849
1207380	PRJNA539153	SAMN11532487	SRP197671	SRR9043848
1207381	PRJNA539154	SAMN11532916	SRP197674	SRR9043853
1207382	PRJNA539155	SAMN11532915	SRP197677	SRR9043858
1207383	PRJNA518169	SAMN10864411	SRP191898	SRR8879044
1207384	PRJNA518170	SAMN10864293	SRP191900	SRR8879053
1207385	PRJNA518171	SAMN10864230	SRP191901	SRR8879054
1207386	PRJNA518172	SAMN10864295	SRP191893	SRR8879015
1207387	PRJNA539156	SAMN11533328	SRP197676	SRR9043857
1207388	PRJNA539157	SAMN11532135	SRP197678	SRR9043859
1207389	PRJNA539158	SAMN11532912	SRP197679	SRR9043860
1207391	PRJNA539698	SAMN11528528	SRP197680	SRR9043861
1207392	PRJNA539699	SAMN11532447	SRP197681	SRR9043862
1207393	PRJNA539700	SAMN11532521	SRP197685	SRR9044090
1207394	PRJNA539701	SAMN11532081	SRP197686	SRR9044091
1207395	PRJNA539702	SAMN11532520	SRP197687	SRR9044093
1207396	PRJNA539703	SAMN11532176	SRP197689	SRR9044097
1207397	PRJNA518694	SAMN10864215	SRP191894	SRR8879018
1207398	PRJNA539704	SAMN11532866	SRP197690	SRR9044099
1207399	PRJNA539705	SAMN11528527	SRP197691	SRR9044101
